# Supplementary material for: Sodium chloride in the tumor microenvironment enhances T cell metabolic fitness and cytotoxicity
Source: Nat Immunol. 2024 Aug 28;25(10):1830–44. doi: 10.1038/s41590-024-01918-6 (PMC11436365; doi:10.1038/s41590-024-01918-6)
Supplement: Supplementary file 3 — Statistical information on all figures containing box plots. [file 41590_2024_1918_MOESM3_ESM.xlsx]

## Sheet: Sheet 1
MAA_figures_info_SaS_Mahima (1)
1	figure	n	type	statistical_test	min	max	q1	median	q3	lower_whisker	upper_whisker
2	1e	83	Intratumoral	one-sided	-0.0956055670575586	0.0629645589270606	-0.0427224943056785	-0.0300278764261079	-0.0170553144631011	-0.0812232640695446	0.0214454553007649
3	1e	168	Peritumoral	one-sided	-0.103135664833229	0.0354563209423315	-0.0563655136661766	-0.0416110729473701	-0.0283942105836942	-0.0983224682899002	0.0135627440400292
8	2g T cell activation	4232	High NaCl	one-sided	-0.0210758844254371	0.413811973526877	0.16400526088965	0.203016385125909	0.235767569190253	0.0563617984387446	0.343411031641158
9	2g T cell activation	5933	Low NaCl	one-sided	-0.027145107576326	0.342915462763767	0.134878706416509	0.17294818474107	0.204745076477012	0.030079151325755	0.309544631567767
10	2g NFAT cascade	4232	High NaCl	one-sided	-0.241575217376787	0.603245904366574	0.0151950167888865	0.0754166440417017	0.138012992697787	- 0.169031947074465	0.322239956561139
11	2g NFAT cascade	5933	Low NaCl	one-sided	-0.27005968426411	0.63867398553523	- 0.057015713720081	- 0.00312304016299317	0.070852799276868	- 0.248818483215504	0.262655568772291
12	2g TCR signalling	4232	High NaCl	one-sided	-0.350238275448451	0.643134100901358	0.013579621163252	0.0903618432340667	0.167652024176782	- 0.217528983357043	0.398760628697077
13	2g TCR signalling	5933	Low NaCl	one-sided	-0.33240957945057	0.79075338469458	0.00323120687740319	0.0742960049975073	0.14426408642914	- 0.208318112450202	0.355813405756745
14	2g MAPK cascade	4232	High NaCl	one-sided	-0.132837515579292	0.283068805756259	- 0.0152569825219059	0.0132043169297712	0.0477660713247862	- 0.109791563291944	0.142300652094824
15	2g MAPK cascade	5933	Low NaCl	one-sided	-0.164478290738644	0.270598515914511	- 0.0406833402509042	- 0.0123529236204015	0.0194545862089279	- 0.130890229940652	0.109661475898676
16	2i	4232	High NaCl	one-sided	-0.608668596716433	3.011049912	-0.311060728425905	-0.092301806132681	0.280610268257948	-0.608668596716433	1.168116763
17	2i	5933	Low NaCl	one-sided	-0.636078358890632	2.770506092	-0.370353692084632	-0.164393911116305	0.101207207815819	-0.636078358890632	0.808548557666496
18	3c	4183	High NaCl	one-sided	-1.071525333	2.919492075	-0.163468144157427	0.0481406168911909	0.307395609329833	-0.869763774388318	1.01369124
19	3c	5652	Low NaCl	one-sided	-0.951911837861346	2.476142081	-0.367316557951354	-0.148722909988699	0.11574309445553	-0.951911837861346	0.840332573065858
20	3d	4183	High NaCl	one-sided	-0.280372795683236	0.705503358077414	-0.0260337539871913	0.0404283935354295	0.107487806810023	-0.226316095183013	0.307770148005845
21	3d	5652	Low NaCl	one-sided	-0.348034019332718	0.349783906844261	-0.0999223089394444	-0.0394441869535792	0.0280916682885781	-0.291943274781478	0.220112634130612
22	3e	4183	High NaCl	one-sided	-0.572285738722841	0.867247047918358	-0.12339700481761	0.00598704709988134	0.13530062518516	-0.511443449821765	0.523347070189315
23	3e	5652	Low NaCl	one-sided	-0.601601507578685	0.914275862487541	-0.103406055336002	0.00197000897347118	0.103304544866528	-0.413471955639797	0.413370445170323
24	4m	4183	High NaCl	one-sided	-1.440972394	4.250125463	-0.572408117184331	0.0358473828504856	0.749376581066927	-1.440972394	2.732053628
25	4m	5652	Low NaCl	one-sided	-1.440972394	4.006739151	-0.68200196774233	-0.124789348349406	0.436483622898385	-1.440972394	2.114212009
26	4o	4183	High NaCl	one-sided	-2.375161605	2.89171557	-0.320870897905034	0.326388058921395	0.736660695723676	-1.907168288	2.322958086
27	4o	5652	Low NaCl	one-sided	-2.375161605	2.501278609	-0.363599202012881	0.176942719872262	0.577247498376894	-1.774869253	1.988517549
28	6g	2668	High NaCl	one-sided	-0.843710411233168	2.155917501	-0.0378282474480131	0.351200550055814	0.756979043086311	-0.843710411233168	1.949189979
29	6g	799	Low NaCl	one-sided	-0.710255122159906	2.024318952	-0.192563997618958	0.262782727423588	0.750755619912533	-0.710255122159906	2.024318952
30	Supplementary Figure 3	83	Intratumoral	one-sided	-0.0152042020645491	0.153821756107259	0.0419237380644608	0.0705501812752886	0.0957762931452683	-0.0152042020645491	0.153821756107259
31	Supplementary Figure 3	168	Peritumoral	one-sided	-0.0093009360018935	0.179612899676532	0.0328054092704283	0.0514525960313552	0.0826433403574399	-0.0093009360018935	0.157400236987957
32	Supplementary Figure 10a (1)	4183	High NaCl	one-sided	-0.843353847466194	4.668525628	-0.843353847466194	-0.0407631080445541	0.851800605055511	-0.843353847466194	3.394532284
33	Supplementary Figure 10a (1)	5652	Low NaCl	one-sided	-0.843353847466194	5.087183518	-0.843353847466194	-0.429676153207047	0.445309031768319	-0.843353847466194	2.378303351
34	Supplementary Figure 10a (2)	4183	High NaCl	one-sided	-0.771589436503339	5.555056415	-0.771589436503339	-0.309863971629356	0.654674454951904	-0.771589436503339	2.794070292
35	Supplementary Figure10a (2)	5652	Low NaCl	one-sided	-0.771589436503339	6.026503285	-0.771589436503339	-0.326566086593109	0.4529787285543	-0.771589436503339	2.289830976
36	Supplementary Figure 10a (3)	4183	High NaCl	one-sided	-0.852628586603803	4.721597175	-0.852628586603803	0.226041445903213	1.084848539	-0.852628586603803	3.991064226
37	Supplementary Figure 10a (3)	5652	Low NaCl	one-sided	-0.852628586603803	4.22648018	-0.852628586603803	-0.852628586603803	0.231001302884876	-0.852628586603803	1.856446137
38	Supplementary Figure 10c	4183	High NaCl	one-sided	-1.359489872	1.588927716	-0.113137765154364	0.110158223840182	0.333298206964866	-0.782791723333209	1.002952165
39	Supplementary Figure 10c	5652	Low NaCl	one-sided	-1.283958524	1.90847369	-0.302585447815431	-0.0991836483537011	0.103665398390906	-0.911961717124935	0.71304166770041
40	Supplementary Figure 10d (1)	4183	High NaCl	one-sided	-0.45461040462057	0.597341649353276	-0.0327154916985029	0.0334757265050873	0.0900092361022084	-0.21680258339957	0.274096327803275
41	Supplementary Figure 10d (1)	5652	Low NaCl	one-sided	-0.463328701960579	0.499878811064955	-0.0626289808144577	0.000198502869960868	0.0530837071152208	-0.236198012708975	0.226652739009738
42	Supplementary Figure 10d (2)	4183	High NaCl	one-sided	-0.478045353340652	0.429193054436736	-0.0576579987235217	0.0624059686535813	0.145227739444517	-0.361986605975579	0.429193054436736
43	Supplementary Figure10d (2)	5652	Low NaCl	one-sided	-0.538906604917515	0.367687205965324	-0.0892989684410928	-4.83399963162549E-05	0.0714583226109392	-0.330434905019141	0.312594259188987
44	Supplementary Figure 10d (3)	4183	High NaCl	one-sided	-0.431829856706981	0.444712772750587	-0.0132958875278726	0.0551293878371116	0.12074418957858	-0.214356003187551	0.321804305238258
45	Supplementary Figure 10d (3)	5652	Low NaCl	one-sided	-0.481832721896933	0.459802689807373	-0.0889792014051137	-0.0214304057256054	0.0425055407406709	-0.286206314623791	0.239732653959348
46	Supplementary Figure 10e (1)	4183	High NaCl	one-sided	-0.181397085021236	0.481115964812214	-0.0231621036143645	0.0180554386982382	0.0719608316857175	-0.165846506564487	0.21464523463584
47	Supplementary Figure 10e (1)	5652	Low NaCl	one-sided	-0.20617896809045	0.400927913208339	-0.066508843257748	-0.031002075340265	0.0091062744192334	-0.17993151977322	0.122528950934706
48	Supplementary Figure 10e (2)	4183	High NaCl	one-sided	-0.333539864195103	1.457725582	-0.0881548473144644	-0.0340021865631509	0.0855122438925304	-0.333539864195103	0.346012880703023
49	Supplementary Figure 10e (2)	5652	Low NaCl	one-sided	-0.289323526450831	0.927310413241524	-0.0889625927454446	-0.0563469022010916	0.00379471877896236	-0.228098560032055	0.142930686065573
50	Supplementary Figure 10f	4183	High NaCl	one-sided	-0.491166021208974	0.874806502783625	-0.022707547887834	0.0691733824539991	0.168763943093805	-0.309914784360292	0.455971179566262
51	Supplementary Figure 10f	5652	Low NaCl	one-sided	-0.628744132737487	0.741334004203355	-0.149330973987908	-0.065075113826741	0.0259718481268074	-0.41228520715998	0.28892608129888
52	Supplementary Figure 10g	4183	High NaCl	one-sided	-0.370508484063163	1.870877808	-0.130878878413752	-0.0375403943274757	0.108379698267765	-0.370508484063163	0.467267563290041
53	Supplementary Figure 10g	5652	Low NaCl	one-sided	-0.312585602858216	1.717905509	-0.142290015679	-0.0630972219701915	0.0515486850932819	-0.312585602858216	0.342306736251705
54	Supplementary Figure 10h (1)	4183	High NaCl	one-sided	-0.631494691948304	0.784270138204146	-0.109516631671562	0.0226495829578711	0.129886143082601	-0.468620793802806	0.488990305213845
55	Supplementary Figure 10h (1)	5652	Low NaCl	one-sided	-0.633203137800603	0.664853900684254	-0.102673110596983	0.0149934972105929	0.114095342545138	-0.427825790310164	0.439248022258319
56	Supplementary Figure 10h (2)	4183	High NaCl	one-sided	-0.940053494227074	1.826315145	-0.179646271697573	0.026324654127174	0.274373137562595	-0.860675385587825	0.955402251452847
57	Supplementary Figure 10h (2)	5652	Low NaCl	one-sided	-0.892511212400395	1.986275239	-0.29373868093391	-0.104982490352842	0.122810833555481	-0.892511212400395	0.747635105289568
58	Supplementary Figure 11c ORAI1	2987	High NaCl	one-sided	-0.570183074702114	2.952278381	-0.213884611379302	-0.00185589773028866	0.333017611287413	-0.570183074702114	1.153370945
59	Supplementary Figure 11c ORAI1	5442	Low NaCl	one-sided	-0.551603041311129	2.795948264	-0.281792751825488	-0.163845605712505	0.150128546697988	-0.551603041311129	0.798010494483203
60	Supplementary Figure 11c T cell activation	2987	High NaCl	one-sided	-0.016677540828472	0.389991777550723	0.164386426730337	0.192974676251152	0.223197242908364	0.0761702024632976	0.311413467175404
61	Supplementary Figure 11c T cell activation	5442	Low NaCl	one-sided	-0.0281790146790427	0.404272389695201	0.149273795813462	0.17356966210837	0.197881230810264	0.0763626433182585	0.270792383305468
62	Supplementary Figure 11c TCR signalling	2987	High NaCl	one-sided	-0.265713447172074	0.858040898943244	0.0409024019865227	0.105514277907527	0.16965745615221	- 0.152230179262008	0.36279003740074
63	Supplementary Figure 11c TCR signalling	5442	Low NaCl	one-sided	-0.254531569396675	0.69066253580879	0.0216378756400377	0.0770575570830193	0.138540882920846	- 0.153716635281175	0.31389539384206
64	Supplementary Figure 11c MAPK signalling	2987	High NaCl	one-sided	-0.122871773700369	0.203217568445375	- 0.0149426204178802	0.0107233465465386	0.0414635934632351	- 0.0995519412395532	0.126072914284908
65	Supplementary Figure 11c MAPK signalling	5442	Low NaCl	one-sided	-0.134299642672543	0.221839440329953	- 0.0354920613601597	- 0.0116459531819828	0.0159336122688504	- 0.112630571803675	0.0930721227123656
66	Supplementary Figure 11c NFAT cascade	2987	High NaCl	one-sided	-0.275326532582678	0.578585680513506	- 0.035561638554914	0.0227786564008032	0.0824671905695592	- 0.212604882241624	0.259510434256269
67	Supplementary Figure 11c NFAT cascade	5442	Low NaCl	one-sided	-0.307679775612452	0.572035106800461	- 0.0942393950320963	- 0.0422483822776139	0.0178996371874792	- 0.26244794336146	0.186108185516843
68	Supplementary Figure 11c cytotoxicity	2987	High NaCl	one-sided	-0.078682838228861	0.834832453204163	0.225947630142597	0.289530027618999	0.360264452741706	0.0244723962439336	0.561739686640369
69	Supplementary Figure 11c cytotoxicity	5442	Low NaCl	one-sided	-0.138985004718092	0.808647751568626	0.221298921325024	0.26223346104532	0.307639170737002	0.091788547207058	0.437149544854968
70	Supplementary Figure 11c effector function	2987	High NaCl	one-sided	-0.461277561381093	1.58266106501031	0.187926085123918	0.413593326303241	0.58635254343601	- 0.40971360234422	1.18399223090415
71	Supplementary Figure 11c effector function	5442	Low NaCl	one-sided	-0.474931024194294	1.50064116042628	0.108135956299938	0.277882129753279	0.468547854761659	- 0.432481891392644	1.00916570245424
72	Supplementary Figure 11c TRM signature	2987	High NaCl	one-sided	-0.186749591909383	1.70459865827094	0.702047617252457	0.860411735334379	0.9978767061852	0.258303983853342	1.44162033958432
73	Supplementary Figure 11c TRM signature	5442	Low NaCl	one-sided	-0.187676279037494	1.8814209128746	0.671154701335124	0.785051004996243	0.88541730718799	0.349760792555824	1.20681121596729
74	Supplementary Figure 17b	394	log2FC, high vs low salt	Two-tailed Wilc	-3.65559672	4.97637852	-0.30261589	0.04668306	0.36904131	-0.95563852	0.95168644
75	Supplementary Figure 17b	413	correlation of Pr-Pr interactions	Two-tailed Wilc	-0.9999899	0.9999683	-0.7131857	0.3560222	0.8561149	-0.9836865	0.9917124
76	Supplementary Figure 18 ATP1A1	4232	High NaCl	one-sided	-1.374776208	3.089764307	-0.828806900625173	-0.493290182600442	-0.10631677609146	-1.374776208	0.977418410709111
77	Supplementary Figure 18 ATP1A1	5933	Low NaCl	one-sided	-1.34265232	2.933817376	-0.897978144026452	-0.580751998973643	-0.21035545205221	-1.34265232	0.821078585909153
78	Supplementary Figure 18 ATP1B1	4232	High NaCl	one-sided	-0.417319246386991	2.994234139	-0.191913823175355	-0.143561445861269	0	-0.417319246386991	0.287870734763032
79	Supplementary Figure 18 ATP1B1	5933	Low NaCl	one-sided	-0.393681709545194	3.402517505	-0.19799864764984	-0.157898573888075	-0.0609692921832306	-0.393681709545194	0.144574741016684
80	Supplementary Figure 18 ATP1B3	4232	High NaCl	one-sided	-1.305768137	2.743410156	-0.64738075689254	-0.165834185106747	0.167245884569019	-1.305768137	1.389185847
81	Supplementary Figure 18 ATP1B3	5933	Low NaCl	one-sided	-1.349423336	3.351693213	-0.600452702951148	-0.240255155701518	0.0312663826246469	-1.349423336	0.978845010988339
82	Supplementary Figure 18 FXYD2	4232	High NaCl	Two-tailed Wilcoxon one-sided	-0.221928621035836	2.511820643	-0.063815658498184	-0.0436341404203283	-0.024381085828456	-0.122967517502776	0.034770773176136
83	Supplementary Figure 18 FXYD2	5933	Low NaCl	Two-tailed Wilcoxon one-sided	-0.175745531529368	2.793458385	-0.0487915369594199	-0.0356201513358177	-0.0226272588642008	-0.0880379541022485	0.0166191582786277
