# Supplementary material for: Sodium chloride in the tumor microenvironment enhances T cell metabolic fitness and cytotoxicity
Source: Nat Immunol. 2024 Aug 28;25(10):1830–44. doi: 10.1038/s41590-024-01918-6 (PMC11436365; doi:10.1038/s41590-024-01918-6)
Supplement: Supplementary file 4 — Supplementary Table 1. [file 41590_2024_1918_MOESM4_ESM.xlsx]

## Sheet: Description
	Sheet	Comment
	upAll	All differentially expressed genes with higher expression in high salt condition. Sorted by log2(fold change).
	dnAll	All differentially expressed genes with lower expression in high salt condition. Sorted by log2(fold change).

## Sheet: upAll
rank	ensembl_ID	gene_Symbol	description	cd8_lowsalt_1	cd8_lowsalt_2	cd8_lowsalt_3	cd8_highsalt_1	cd8_highsalt_2	cd8_highsalt_3	LFC_cd8_highsalt_vs_cd8_lowsalt	FDR_cd8_highsalt_vs_cd8_lowsalt
1	ENSG00000203812	#N/A	#N/A	0	0	0	172.181	57.7359	126.364	9.04443	4.54e-05
2	ENSG00000164303	ENPP6	ectonucleotide pyrophosphatase/phosphodiesterase 6 [Source:HGNC Symbol;Acc:HGNC:23409]	0	0.719292	0.470599	68.1855	180.022	81.3163	7.88269	1.44e-11
3	ENSG00000112164	GLP1R	glucagon like peptide 1 receptor [Source:HGNC Symbol;Acc:HGNC:4324]	0	0	0	36.687	42.6386	25.648	7.35899	7.69e-06
4	ENSG00000104055	TGM5	transglutaminase 5 [Source:HGNC Symbol;Acc:HGNC:11781]	1.74814	0	0	55.2559	141.821	72.2667	6.91417	1.07e-07
5	ENSG00000174576	NPAS4	neuronal PAS domain protein 4 [Source:HGNC Symbol;Acc:HGNC:18983]	0	0	0	15.6343	21.6336	33.7249	6.76092	0.000197266
6	ENSG00000128683	GAD1	glutamate decarboxylase 1 [Source:HGNC Symbol;Acc:HGNC:4092]	2.91159	0	0.531492	150.343	169.142	76.9755	6.69526	4.53e-14
7	ENSG00000166920	C15orf48	chromosome 15 open reading frame 48 [Source:HGNC Symbol;Acc:HGNC:29898]	0	1.24904	0	16.8771	65.389	17.0074	6.1804	0.000106146
8	ENSG00000128342	LIF	LIF interleukin 6 family cytokine [Source:HGNC Symbol;Acc:HGNC:6596]	142.784	78.3825	223.385	7579.15	11955.5	6188.35	5.906	4.28e-17
9	ENSG00000114805	PLCH1	phospholipase C eta 1 [Source:HGNC Symbol;Acc:HGNC:29185]	0	1.12939	0	23.9823	15.2456	17.9426	5.69502	0.00313765
10	ENSG00000163814	CDCP1	CUB domain containing protein 1 [Source:HGNC Symbol;Acc:HGNC:24357]	16.1535	37.4794	13.6383	837.532	1851.41	594.916	5.59556	4.81e-86
11	ENSG00000249992	TMEM158	transmembrane protein 158 [Source:HGNC Symbol;Acc:HGNC:30293]	1.05433	5.83938	0	37.6062	140.417	46.0913	5.35314	1.16e-07
12	ENSG00000285238		novel transcript	19.9998	0	262.309	832.223	424.233	312.285	5.30692	0.0382718
13	ENSG00000287427		novel transcript, antisense to PTPRE	0	0	0.952249	3.76438	27.2654	28.1993	5.26921	0.00441113
14	ENSG00000233705	SLC26A4-AS1	SLC26A4 antisense RNA 1 [Source:HGNC Symbol;Acc:HGNC:22385]	0	0	0.693706	39.6958	5.59318	10.8662	5.23124	0.00591094
15	ENSG00000138772	ANXA3	annexin A3 [Source:HGNC Symbol;Acc:HGNC:541]	0	5.00345	0	10.9607	90.7419	18.4718	5.22513	0.000414583
16	ENSG00000181649	PHLDA2	pleckstrin homology like domain family A member 2 [Source:HGNC Symbol;Acc:HGNC:12385]	0	0	1.90727	35.8029	19.5632	16.2217	5.19947	0.00230197
17	ENSG00000272398	CD24	CD24 molecule [Source:HGNC Symbol;Acc:HGNC:1645]	2.90369	4.17865	4.66287	108.322	123.058	147.108	5.05853	4.93e-13
18	ENSG00000134531	EMP1	epithelial membrane protein 1 [Source:HGNC Symbol;Acc:HGNC:3333]	5.47035	6.83779	121.445	393.099	513.233	491.718	4.96759	0.000107355
19	ENSG00000171388	APLN	apelin [Source:HGNC Symbol;Acc:HGNC:16665]	0	1.45464	0.95109	19.7405	30.6608	16.2258	4.90787	0.00431701
20	ENSG00000170425	ADORA2B	adenosine A2b receptor [Source:HGNC Symbol;Acc:HGNC:264]	1.05573	0	0.952736	26.3631	16.1912	17.9493	4.84246	0.00490582
21	ENSG00000265313	LINC01476	long intergenic non-protein coding RNA 1476 [Source:HGNC Symbol;Acc:HGNC:51117]	0	0	2.88147	21.9281	21.9711	14.5937	4.76315	0.0089003
22	ENSG00000175264	CHST1	carbohydrate sulfotransferase 1 [Source:HGNC Symbol;Acc:HGNC:1969]	0	9.05136	0.846024	46.1152	69.0806	41.6549	4.68875	1.01e-05
23	ENSG00000186714	CCDC73	coiled-coil domain containing 73 [Source:HGNC Symbol;Acc:HGNC:23261]	2.87279	0	3.4896	49.7381	62.0005	55.9331	4.68757	2.91e-06
24	ENSG00000111961	SASH1	SAM and SH3 domain containing 1 [Source:HGNC Symbol;Acc:HGNC:19182]	12.2627	1.93862	1.69876	135.88	161.696	71.7261	4.64504	2.14e-11
25	ENSG00000113749	HRH2	histamine receptor H2 [Source:HGNC Symbol;Acc:HGNC:5183]	47.0263	175.047	38.9818	1680.65	3266.22	794.018	4.55925	2.77e-84
26	ENSG00000171246	NPTX1	neuronal pentraxin 1 [Source:HGNC Symbol;Acc:HGNC:7952]	36.1882	39.8989	73.9945	1075.52	827.05	1468.1	4.51737	2.91e-75
27	ENSG00000112414	ADGRG6	adhesion G protein-coupled receptor G6 [Source:HGNC Symbol;Acc:HGNC:13841]	0.799595	1.09903	0	6.40534	12.719	36.9973	4.50533	0.0134268
28	ENSG00000271605	MILR1	mast cell immunoglobulin like receptor 1 [Source:HGNC Symbol;Acc:HGNC:27570]	17.1126	3.27499	1.67687	120.98	136.331	73.1612	4.38706	2.24e-10
29	ENSG00000237624	OXCT2P1	3-oxoacid CoA-transferase 2 pseudogene 1 [Source:HGNC Symbol;Acc:HGNC:21627]	0	0	4.76284	18.8268	29.8098	8.54352	4.37751	0.0173433
30	ENSG00000099985	OSM	oncostatin M [Source:HGNC Symbol;Acc:HGNC:8506]	89.5813	53.1446	154.821	1791.86	1743.93	2128.99	4.33479	1.59e-72
31	ENSG00000185842	DNAH14	dynein axonemal heavy chain 14 [Source:HGNC Symbol;Acc:HGNC:2945]	0.457967	4.50896	0.406204	4.14407	49.4761	39.1442	4.32608	0.000511654
32	ENSG00000165474	GJB2	gap junction protein beta 2 [Source:HGNC Symbol;Acc:HGNC:4284]	23.9982	32.1477	31.4749	450.582	856.622	464.732	4.27192	6.27e-44
33	ENSG00000240758		novel transcript	0	0	5.7299	18.8656	27.1708	3.41226	4.22585	0.0362364
34	ENSG00000266074	BAHCC1	BAH domain and coiled-coil containing 1 [Source:HGNC Symbol;Acc:HGNC:29279]	8.73851	4.82567	13.9192	79.746	233.756	244.245	4.21664	6.53e-16
35	ENSG00000075673	ATP12A	ATPase H+/K+ transporting non-gastric alpha2 subunit [Source:HGNC Symbol;Acc:HGNC:13816]	7.1478	9.71184	21.1572	304.811	221.391	154.195	4.15717	2.01e-15
36	ENSG00000148926	ADM	adrenomedullin [Source:HGNC Symbol;Acc:HGNC:259]	0.807042	2.24067	0	7.72056	45.2395	4.91267	4.09475	0.0161694
37	ENSG00000204262	COL5A2	collagen type V alpha 2 chain [Source:HGNC Symbol;Acc:HGNC:2210]	106.303	67.384	34.0024	949.599	1342.25	849.513	4.04953	1.77e-42
38	ENSG00000150782	IL18	interleukin 18 [Source:HGNC Symbol;Acc:HGNC:5986]	0	2.97965	4.97005	13.8621	42.411	48.7117	3.97864	0.000873099
39	ENSG00000133101	CCNA1	cyclin A1 [Source:HGNC Symbol;Acc:HGNC:1577]	0	2.94298	3.83333	7.50124	46.2844	41.6541	3.96661	0.00172322
40	ENSG00000221955	SLC12A8	solute carrier family 12 member 8 [Source:HGNC Symbol;Acc:HGNC:15595]	1.69831	25.3025	12.928	36.3373	464.759	143.288	3.96609	6.78e-16
41	ENSG00000163362	INAVA	innate immunity activator [Source:HGNC Symbol;Acc:HGNC:25599]	4.74028	1.08763	4.27047	50.388	58.6908	43.889	3.93403	1.17e-05
42	ENSG00000138738	PRDM5	PR/SET domain 5 [Source:HGNC Symbol;Acc:HGNC:9349]	15.7196	25.0875	10.9317	222.968	271.524	220.734	3.85742	4.63e-20
43	ENSG00000246363	LINC02458	long intergenic non-protein coding RNA 2458 [Source:HGNC Symbol;Acc:HGNC:53394]	2.11277	0	2.8564	16.9388	31.5432	19.6615	3.74259	0.0104615
44	ENSG00000116661	FBXO2	F-box protein 2 [Source:HGNC Symbol;Acc:HGNC:13581]	27.6862	26.063	5.64072	241.639	212.745	249.889	3.73497	2.44e-14
45	ENSG00000129993	CBFA2T3	CBFA2/RUNX1 partner transcriptional co-repressor 3 [Source:HGNC Symbol;Acc:HGNC:1537]	0	20.1799	4.72357	20.8855	149.018	63.6359	3.6829	6.05e-06
46	ENSG00000164070	HSPA4L	heat shock protein family A (Hsp70) member 4 like [Source:HGNC Symbol;Acc:HGNC:17041]	0	1.9417	2.54582	10.5628	12.549	27.4402	3.67315	0.0252501
47	ENSG00000272589	ZSWIM8-AS1	ZSWIM8 antisense RNA 1 [Source:HGNC Symbol;Acc:HGNC:45103]	0	0	35.2477	29.1833	17.0326	30.7553	3.62374	0.0152781
48	ENSG00000233013	FAM157B	family with sequence similarity 157 member B [Source:HGNC Symbol;Acc:HGNC:34080]	0	0	12.3808	19.7649	8.51917	22.2159	3.60157	0.0413258
49	ENSG00000268812	LIF-AS2	LIF antisense RNA 2 [Source:HGNC Symbol;Acc:HGNC:28298]	2.09798	7.39688	6.65824	43.2235	88.1275	54.4538	3.57385	8.26e-06
50	ENSG00000196793	ZNF239	zinc finger protein 239 [Source:HGNC Symbol;Acc:HGNC:13031]	0.983227	10.8859	0	17.9525	20.8135	26.8451	3.56638	0.0213161
51	ENSG00000278982		TEC	2.10885	5.83826	7.61067	42.3078	54.4689	68.2875	3.49513	3.02e-05
52	ENSG00000212747	RTL8B	retrotransposon Gag like 8B [Source:HGNC Symbol;Acc:HGNC:33156]	1.05467	2.91734	2.85402	18.8039	44.2648	16.2207	3.46186	0.00683091
53	ENSG00000198185	ZNF334	zinc finger protein 334 [Source:HGNC Symbol;Acc:HGNC:15806]	12.4858	12.5682	5.28942	76.8855	156.368	96.6147	3.45144	7.87e-09
54	ENSG00000135378	PRRG4	proline rich and Gla domain 4 [Source:HGNC Symbol;Acc:HGNC:30799]	22.1831	14.5271	34.2494	236.029	225.88	294.824	3.44622	2.12e-18
55	ENSG00000181458	TMEM45A	transmembrane protein 45A [Source:HGNC Symbol;Acc:HGNC:25480]	1.62951	2.85483	1.85336	47.853	16.0968	14.13	3.42076	0.00718761
56	ENSG00000188613	NANOS1	nanos C2HC-type zinc finger 1 [Source:HGNC Symbol;Acc:HGNC:23044]	2.00451	3.06338	0.90295	17.4244	10.73	26.6705	3.42041	0.0252227
57	ENSG00000131187	F12	coagulation factor XII [Source:HGNC Symbol;Acc:HGNC:3530]	3.16749	4.46299	24.7938	102.637	63.7972	83.7844	3.35509	8.75e-06
58	ENSG00000107719	PALD1	phosphatase domain containing paladin 1 [Source:HGNC Symbol;Acc:HGNC:23530]	2.11232	13.0802	16.1733	40.4345	171.303	93.9919	3.34762	1.83e-07
59	ENSG00000181418	DDN	dendrin [Source:HGNC Symbol;Acc:HGNC:24458]	13.7271	2.90833	12.3677	104.375	97.1394	72.6203	3.28971	1.16e-06
60	ENSG00000161243	FBXO27	F-box protein 27 [Source:HGNC Symbol;Acc:HGNC:18753]	2.37392	74.9107	6.42192	93.5523	102.068	120.062	3.28494	3.12e-05
61	ENSG00000177494	ZBED2	zinc finger BED-type containing 2 [Source:HGNC Symbol;Acc:HGNC:20710]	66.4592	61.2286	80.8642	607.382	772.226	659.164	3.27881	1.76e-36
62	ENSG00000075340	ADD2	adducin 2 [Source:HGNC Symbol;Acc:HGNC:244]	2.81324	3.51896	6.02751	29.4258	74.9172	26.9734	3.2714	0.000722212
63	ENSG00000019144	PHLDB1	pleckstrin homology like domain family B member 1 [Source:HGNC Symbol;Acc:HGNC:23697]	32.1304	50.6183	27.8793	459.983	345.951	250.418	3.26183	2.38e-21
64	ENSG00000170456	DENND5B	DENN domain containing 5B [Source:HGNC Symbol;Acc:HGNC:28338]	2.42999	1.67492	2.045	7.08692	14.4209	48.585	3.24399	0.0233896
65	ENSG00000135047	CTSL	cathepsin L [Source:HGNC Symbol;Acc:HGNC:2537]	1.50185	1.15967	9.73001	13.5632	41.0445	40.9155	3.24006	0.00731076
66	ENSG00000153132	CLGN	calmegin [Source:HGNC Symbol;Acc:HGNC:2060]	0.915879	0	16.8479	12.2397	34.0007	33.3534	3.2378	0.0223508
67	ENSG00000229191		novel transcript, antisense KIF21B	5.06974	0	5.48187	32.4501	36.9187	22.9719	3.23436	0.00718761
68	ENSG00000162490	DRAXIN	dorsal inhibitory axon guidance protein [Source:HGNC Symbol;Acc:HGNC:25054]	12.6787	17.4232	16.1734	115.666	140.666	179.481	3.2334	3.21e-11
69	ENSG00000276832	CDRT15P6	CDRT15 pseudogene 6 [Source:HGNC Symbol;Acc:HGNC:54914]	0	16.1404	1.90063	30.0473	50.061	16.1774	3.23288	0.00719665
70	ENSG00000071909	MYO3B	myosin IIIB [Source:HGNC Symbol;Acc:HGNC:15576]	30.7377	13.1711	2.54791	80.5952	182.038	83.0261	3.22637	2.63e-06
71	ENSG00000257913	DDN-AS1	DDN and PRKAG1 antisense RNA 1 [Source:HGNC Symbol;Acc:HGNC:53464]	11.0013	16.2465	7.84426	112.817	137.379	72.7048	3.21699	9.47e-09
72	ENSG00000105967	TFEC	transcription factor EC [Source:HGNC Symbol;Acc:HGNC:11754]	21.3168	15.564	59.2149	184.204	503.837	180.637	3.20645	6.41e-10
73	ENSG00000100504	PYGL	glycogen phosphorylase L [Source:HGNC Symbol;Acc:HGNC:9725]	2.00812	2.77088	9.05114	26.8544	54.9501	34.7047	3.19365	0.00173097
74	ENSG00000145113	MUC4	mucin 4, cell surface associated [Source:HGNC Symbol;Acc:HGNC:7514]	10.3263	8.15479	4.59695	100.662	83.8083	32.8414	3.18535	7.69e-06
75	ENSG00000112394	SLC16A10	solute carrier family 16 member 10 [Source:HGNC Symbol;Acc:HGNC:17027]	14.1034	29.0516	42.1311	228.141	234.516	239.297	3.13928	2.58e-14
76	ENSG00000175832	ETV4	ETS variant transcription factor 4 [Source:HGNC Symbol;Acc:HGNC:3493]	3.95303	1.70349	10.5587	42.7152	28.2386	51.0213	3.06793	0.00201943
77	ENSG00000196517	SLC6A9	solute carrier family 6 member 9 [Source:HGNC Symbol;Acc:HGNC:11056]	9.50895	9.4646	10.7907	75.8411	65.8943	104.505	3.05935	3.96e-06
78	ENSG00000173947	PIFO	primary cilia formation [Source:HGNC Symbol;Acc:HGNC:27009]	0.394586	3.75904	4.90721	15.0016	31.7478	12.4617	3.01188	0.0314256
79	ENSG00000081181	ARG2	arginase 2 [Source:HGNC Symbol;Acc:HGNC:664]	115.716	132.873	120.325	988.461	1134.48	837.925	2.99473	7.83e-43
80	ENSG00000198947	DMD	dystrophin [Source:HGNC Symbol;Acc:HGNC:2928]	1.36624	4.18354	9.13089	13.8508	90.1242	25.5295	2.98213	0.00330462
81	ENSG00000261377	PDCD6IPP2	PDCD6IP pseudogene 2 [Source:HGNC Symbol;Acc:HGNC:49873]	15.6906	5.43491	1.017	39.906	43.6335	26.1941	2.94839	0.00436409
82	ENSG00000169194	IL13	interleukin 13 [Source:HGNC Symbol;Acc:HGNC:5973]	26.2757	4.33398	3.10301	139.825	68.9042	13.8522	2.93649	0.000269648
83	ENSG00000100336	APOL4	apolipoprotein L4 [Source:HGNC Symbol;Acc:HGNC:14867]	1.80737	19.2948	22.2936	33.9354	70.7562	203.164	2.91098	6.24e-06
84	ENSG00000232445	EMSLR	E2F1 mRNA stabilizing lncRNA [Source:HGNC Symbol;Acc:HGNC:54408]	5.28357	6.232	38.1762	79.9166	95.3948	71.378	2.85994	0.000142446
85	ENSG00000226380		novel transcript	6.33875	23.2365	8.56238	74.2889	103.147	67.5152	2.84797	1.14e-05
86	ENSG00000140968	IRF8	interferon regulatory factor 8 [Source:HGNC Symbol;Acc:HGNC:5358]	32.5506	15.643	60.2461	246.033	232.775	226.348	2.83983	5.82e-11
87	ENSG00000287692		novel transcript	4.22453	7.26719	3.80548	41.3748	81.8149	11.108	2.83733	0.00312614
88	ENSG00000135083	CCNJL	cyclin J like [Source:HGNC Symbol;Acc:HGNC:25876]	0.561361	6.94287	8.63435	3.93498	53.6086	56.7624	2.83045	0.00577485
89	ENSG00000099625	CBARP	CACN subunit beta associated regulatory protein [Source:HGNC Symbol;Acc:HGNC:28617]	8.27654	5.09866	1.01284	51.4393	30.773	12.2021	2.83005	0.00938827
90	ENSG00000120658	ENOX1	ecto-NOX disulfide-thiol exchanger 1 [Source:HGNC Symbol;Acc:HGNC:25474]	3.16664	50.9436	16.1731	8.46252	440.402	126.416	2.81333	8.75e-08
91	ENSG00000115594	IL1R1	interleukin 1 receptor type 1 [Source:HGNC Symbol;Acc:HGNC:5993]	2.54492	10.795	12.2249	38.4738	28.7498	90.9766	2.80594	0.00177677
92	ENSG00000175592	FOSL1	FOS like 1, AP-1 transcription factor subunit [Source:HGNC Symbol;Acc:HGNC:13718]	8.93721	8.7877	24.1723	66.5439	84.18	121.828	2.78593	5.46e-06
93	ENSG00000112290	WASF1	WASP family member 1 [Source:HGNC Symbol;Acc:HGNC:12732]	26.6246	44.065	22.2868	213.49	218.75	178.613	2.78567	9.28e-12
94	ENSG00000114455	HHLA2	HERV-H LTR-associating 2 [Source:HGNC Symbol;Acc:HGNC:4905]	52.6878	76.7788	74.6678	448.912	786.815	281.148	2.7775	2.49e-17
95	ENSG00000088882	CPXM1	carboxypeptidase X, M14 family member 1 [Source:HGNC Symbol;Acc:HGNC:15771]	4.22033	8.74321	9.51348	55.4739	52.7945	41.8424	2.77152	0.000897967
96	ENSG00000172889	EGFL7	EGF like domain multiple 7 [Source:HGNC Symbol;Acc:HGNC:20594]	4.91884	0.917194	11.9657	35.4717	28.1872	28.2797	2.75954	0.0157717
97	ENSG00000100473	COCH	cochlin [Source:HGNC Symbol;Acc:HGNC:2180]	41.3466	44.5562	64.7426	299.972	293.37	413.965	2.74891	3.28e-18
98	ENSG00000185640	KRT79	keratin 79 [Source:HGNC Symbol;Acc:HGNC:28930]	8.42103	0	5.06339	27.2184	16.7612	27.1836	2.74746	0.0362911
99	ENSG00000121005	CRISPLD1	cysteine rich secretory protein LCCL domain containing 1 [Source:HGNC Symbol;Acc:HGNC:18206]	1.0737	46.1663	3.28032	2.4317	179.278	50.1586	2.73573	0.0018608
100	ENSG00000262633		novel protein	1.83801	0	8.29648	3.2795	2.22554	108.585	2.72993	0.0439354
101	ENSG00000170500	LONRF2	LON peptidase N-terminal domain and ring finger 2 [Source:HGNC Symbol;Acc:HGNC:24788]	100.076	2.8038	27.5783	270.782	71.6836	236.474	2.72956	4.82e-07
102	ENSG00000120949	TNFRSF8	TNF receptor superfamily member 8 [Source:HGNC Symbol;Acc:HGNC:11923]	195.88	462.442	480.51	1794.34	2040.94	3471.1	2.72846	2.63e-36
103	ENSG00000198722	UNC13B	unc-13 homolog B [Source:HGNC Symbol;Acc:HGNC:12566]	11.4249	13.1115	18.1323	82.9107	105.801	91.6283	2.71961	3.08e-06
104	ENSG00000135919	SERPINE2	serpin family E member 2 [Source:HGNC Symbol;Acc:HGNC:8951]	53.055	77.0445	64.0759	456.914	557.681	286.441	2.70593	1.43e-18
105	ENSG00000137198	GMPR	guanosine monophosphate reductase [Source:HGNC Symbol;Acc:HGNC:4376]	3.92242	10.4717	23.0199	48.9966	74.4093	88.1404	2.70201	0.000168246
106	ENSG00000278318	ZNF229	zinc finger protein 229 [Source:HGNC Symbol;Acc:HGNC:13022]	8.85442	9.37766	21.3485	32.5154	130.299	119.624	2.69437	1.48e-05
107	ENSG00000106537	TSPAN13	tetraspanin 13 [Source:HGNC Symbol;Acc:HGNC:21643]	17.6975	7.89567	6.86189	49.1652	87.4777	61.5693	2.69309	0.000357251
108	ENSG00000166825	ANPEP	alanyl aminopeptidase, membrane [Source:HGNC Symbol;Acc:HGNC:500]	4.88172	2.76331	9.40798	37.4939	15.3798	60.4817	2.6844	0.00856994
109	ENSG00000183780	SLC35F3	solute carrier family 35 member F3 [Source:HGNC Symbol;Acc:HGNC:23616]	90.7648	69.8901	159.828	499.282	831.302	690.959	2.68346	4.82e-19
110	ENSG00000265688	MAFG-DT	MAFG divergent transcript [Source:HGNC Symbol;Acc:HGNC:43649]	0	14.5866	5.70507	27.2511	21.2667	35.8334	2.67779	0.0356829
111	ENSG00000225194	LINC00092	long intergenic non-protein coding RNA 92 [Source:HGNC Symbol;Acc:HGNC:31408]	15.8184	9.29731	7.61269	77.9803	80.0132	47.4737	2.66513	9.89e-05
112	ENSG00000065717	TLE2	TLE family member 2, transcriptional corepressor [Source:HGNC Symbol;Acc:HGNC:11838]	4.37077	4.84838	11.7212	55.7273	36.0967	30.0886	2.64699	0.00385795
113	ENSG00000139832	RAB20	RAB20, member RAS oncogene family [Source:HGNC Symbol;Acc:HGNC:18260]	22.1262	24.8613	38.0526	176.738	213.485	143.336	2.64676	4.03e-09
114	ENSG00000143333	RGS16	regulator of G protein signaling 16 [Source:HGNC Symbol;Acc:HGNC:9997]	14.7716	32.056	8.56214	121.291	130.286	65.7536	2.64268	2.32e-06
115	ENSG00000179111	HES7	hes family bHLH transcription factor 7 [Source:HGNC Symbol;Acc:HGNC:15977]	6.67549	9.55399	4.21729	41.0484	77.9859	21.2129	2.63792	0.0021642
116	ENSG00000121742	GJB6	gap junction protein beta 6 [Source:HGNC Symbol;Acc:HGNC:4288]	69.7565	63.4212	95.546	472.009	608.614	359.065	2.63218	1.47e-16
117	ENSG00000154277	UCHL1	ubiquitin C-terminal hydrolase L1 [Source:HGNC Symbol;Acc:HGNC:12513]	4.04978	3.09223	13.096	17.8778	41.5231	59.3074	2.6127	0.00785767
118	ENSG00000197763	TXNRD3	thioredoxin reductase 3 [Source:HGNC Symbol;Acc:HGNC:20667]	5.01438	31.6661	1.80859	47.8352	57.0097	33.6581	2.60349	0.00675344
119	ENSG00000167034	NKX3-1	NK3 homeobox 1 [Source:HGNC Symbol;Acc:HGNC:7838]	11.5965	6.6592	14.8045	45.6185	94.1172	68.8122	2.60141	0.000263865
120	ENSG00000113070	HBEGF	heparin binding EGF like growth factor [Source:HGNC Symbol;Acc:HGNC:3059]	17.4005	11.31	39.6864	122.245	134.632	122.774	2.59672	1.94e-06
121	ENSG00000186868	MAPT	microtubule associated protein tau [Source:HGNC Symbol;Acc:HGNC:6893]	17.0852	1.57898	11.9893	43.6871	56.8344	42.5253	2.56982	0.00798316
122	ENSG00000108825	PTGES3L-AARSD1	PTGES3L-AARSD1 readthrough [Source:HGNC Symbol;Acc:HGNC:43946]	0	6.97163	13.646	26.6925	29.821	27.7002	2.5655	0.0395444
123	ENSG00000168386	FILIP1L	filamin A interacting protein 1 like [Source:HGNC Symbol;Acc:HGNC:24589]	48.3945	117.58	66.3592	361.699	659.888	329.622	2.55787	3.56e-19
124	ENSG00000137731	FXYD2	FXYD domain containing ion transport regulator 2 [Source:HGNC Symbol;Acc:HGNC:4026]	10.3592	43.192	29.4438	85.5945	201.519	161.283	2.5541	2.37e-08
125	ENSG00000074590	NUAK1	NUAK family kinase 1 [Source:HGNC Symbol;Acc:HGNC:14311]	9.50631	26.132	6.22574	57.6792	69.5382	82.4929	2.53803	0.000403971
126	ENSG00000148429	USP6NL	USP6 N-terminal like [Source:HGNC Symbol;Acc:HGNC:16858]	12.1751	11.2116	19.5337	87.9542	83.3623	73.4355	2.53278	4.71e-05
127	ENSG00000160207	HSF2BP	heat shock transcription factor 2 binding protein [Source:HGNC Symbol;Acc:HGNC:5226]	5.65744	10.3481	2.24857	34.8716	31.0642	23.2267	2.47053	0.0215252
128	ENSG00000105290	APLP1	amyloid beta precursor like protein 1 [Source:HGNC Symbol;Acc:HGNC:597]	4.80676	20.8109	12.2091	54.719	96.6466	40.0032	2.45421	0.000806811
129	ENSG00000286069		novel transcript	2.90623	13.1737	5.36962	24.9624	68.3838	20.4485	2.44367	0.0112594
130	ENSG00000182732	RGS6	regulator of G protein signaling 6 [Source:HGNC Symbol;Acc:HGNC:10002]	8.0247	2.80191	9.07072	62.1288	79.3589	6.04294	2.428	0.0252914
131	ENSG00000118515	SGK1	serum/glucocorticoid regulated kinase 1 [Source:HGNC Symbol;Acc:HGNC:10810]	98.1212	86.9327	156.796	544.361	596.116	653.643	2.42411	1.01e-20
132	ENSG00000165025	SYK	spleen associated tyrosine kinase [Source:HGNC Symbol;Acc:HGNC:11491]	0.999562	44.7542	36.4907	11.5687	204.439	188.506	2.41316	6.53e-06
133	ENSG00000253633		novel transcript	3.1554	7.5402	8.62199	24.6007	56.9606	23.9329	2.4116	0.0164504
134	ENSG00000116096	SPR	sepiapterin reductase [Source:HGNC Symbol;Acc:HGNC:11257]	6.81994	6.94776	8.13058	27.6746	33.1097	59.1381	2.40151	0.00896061
135	ENSG00000254726	MEX3A	mex-3 RNA binding family member A [Source:HGNC Symbol;Acc:HGNC:33482]	9.2165	17.2756	4.52706	86.0938	33.1275	38.3213	2.39761	0.00441113
136	ENSG00000183785	TUBA8	tubulin alpha 8 [Source:HGNC Symbol;Acc:HGNC:12410]	10.0113	0	12.6724	32.1529	38.4019	26.2162	2.39229	0.0440385
137	ENSG00000047634	SCML1	Scm polycomb group protein like 1 [Source:HGNC Symbol;Acc:HGNC:10580]	4.18951	6.91806	18.8692	29.7654	40.3229	71.2987	2.3876	0.00353707
138	ENSG00000148200	NR6A1	nuclear receptor subfamily 6 group A member 1 [Source:HGNC Symbol;Acc:HGNC:7985]	3.90559	26.8382	4.39611	41.7145	35.4532	49.4455	2.3795	0.0145195
139	ENSG00000101335	MYL9	myosin light chain 9 [Source:HGNC Symbol;Acc:HGNC:15754]	16.4614	9.16981	1.80834	33.6674	31.6953	42.9114	2.37205	0.0255478
140	ENSG00000112812	PRSS16	serine protease 16 [Source:HGNC Symbol;Acc:HGNC:9480]	22.79	6.14325	9.33187	58.4349	46.5619	68.7774	2.33011	0.00241702
141	ENSG00000119917	IFIT3	interferon induced protein with tetratricopeptide repeats 3 [Source:HGNC Symbol;Acc:HGNC:5411]	21.1738	51.1741	105.763	255.608	168.286	378.809	2.3279	3.47e-08
142	ENSG00000124134	KCNS1	potassium voltage-gated channel modifier subfamily S member 1 [Source:HGNC Symbol;Acc:HGNC:6300]	6.3478	10.5861	4.9496	36.4368	32.8108	35.5635	2.32682	0.0162607
143	ENSG00000120659	TNFSF11	TNF superfamily member 11 [Source:HGNC Symbol;Acc:HGNC:11926]	3.21466	3.74348	14.7062	20.7631	40.3724	38.9679	2.31016	0.0308183
144	ENSG00000234883	MIR155HG	MIR155 host gene [Source:HGNC Symbol;Acc:HGNC:35460]	346.671	67.2838	289.231	975.922	1322.7	746.984	2.31008	0.0269867
145	ENSG00000102024	PLS3	plastin 3 [Source:HGNC Symbol;Acc:HGNC:9091]	14.6165	67.1465	27.0204	117.327	184.795	160.172	2.30396	1.56e-06
146	ENSG00000239911	PRKAG2-AS1	PRKAG2 antisense RNA 1 [Source:HGNC Symbol;Acc:HGNC:40468]	15.7754	17.6335	18.0741	78.9522	110.399	69.0288	2.29385	0.000109372
147	ENSG00000168389	MFSD2A	major facilitator superfamily domain containing 2A [Source:HGNC Symbol;Acc:HGNC:25897]	18.1373	23.4491	29.375	99.27	111.762	132.877	2.29257	7.2e-06
148	ENSG00000152804	HHEX	hematopoietically expressed homeobox [Source:HGNC Symbol;Acc:HGNC:4901]	6.76963	1.87477	36.7649	51.7501	27.3337	70.3651	2.29143	0.0122652
149	ENSG00000134709	HOOK1	hook microtubule tethering protein 1 [Source:HGNC Symbol;Acc:HGNC:19884]	40.6961	42.9461	42.6176	211.521	227.116	180.272	2.28469	1.26e-09
150	ENSG00000123685	BATF3	basic leucine zipper ATF-like transcription factor 3 [Source:HGNC Symbol;Acc:HGNC:28915]	107.133	111.929	158.983	647.579	613.117	544.913	2.26893	2.48e-17
151	ENSG00000184811	TRARG1	trafficking regulator of GLUT4 (SLC2A4) 1 [Source:HGNC Symbol;Acc:HGNC:29592]	3.16753	7.27235	27.5895	38.5527	46.8623	49.5502	2.25455	0.0160872
152	ENSG00000280594	BTG3-AS1	BTG3 antisense RNA 1 [Source:HGNC Symbol;Acc:HGNC:53145]	25.023	3.24038	20.5644	64.5408	50.2132	79.5656	2.24342	0.00294548
153	ENSG00000285578		Novel transcript	31.6539	21.8554	15.2216	94.0241	141.359	87.1031	2.24289	3.92e-05
154	ENSG00000135245	HILPDA	hypoxia inducible lipid droplet associated [Source:HGNC Symbol;Acc:HGNC:28859]	107.824	125.785	150.321	713.165	921.4	309.675	2.22249	1.14e-10
155	ENSG00000164400	CSF2	colony stimulating factor 2 [Source:HGNC Symbol;Acc:HGNC:2434]	55.5917	34.0334	72.2894	215.176	300.798	232.266	2.22022	2.14e-08
156	ENSG00000180758	GPR157	G protein-coupled receptor 157 [Source:HGNC Symbol;Acc:HGNC:23687]	44.9955	68.9246	43.2898	239.918	265.708	211.79	2.21575	4.27e-10
157	ENSG00000185338	SOCS1	suppressor of cytokine signaling 1 [Source:HGNC Symbol;Acc:HGNC:19383]	265.824	204.008	328.309	1100.59	1248.9	1260.75	2.19265	3.97e-24
158	ENSG00000102996	MMP15	matrix metallopeptidase 15 [Source:HGNC Symbol;Acc:HGNC:7161]	7.74352	13.0301	10.8518	36.7745	54.2038	52.4284	2.19255	0.00520308
159	ENSG00000120738	EGR1	early growth response 1 [Source:HGNC Symbol;Acc:HGNC:3238]	9.50072	24.7387	52.3248	86.5066	136.304	114.464	2.18721	0.000145026
160	ENSG00000165912	PACSIN3	protein kinase C and casein kinase substrate in neurons 3 [Source:HGNC Symbol;Acc:HGNC:8572]	23.6699	54.2224	16.3781	154.534	151.469	88.9465	2.18005	1.34e-05
161	ENSG00000171208	NETO2	neuropilin and tolloid like 2 [Source:HGNC Symbol;Acc:HGNC:14644]	185.748	172.133	306.717	953.713	836.836	1101.86	2.1563	8.91e-23
162	ENSG00000106070	GRB10	growth factor receptor bound protein 10 [Source:HGNC Symbol;Acc:HGNC:4564]	19.9979	108.54	43.5672	136.568	508.671	116.181	2.15557	4.36e-08
163	ENSG00000133026	MYH10	myosin heavy chain 10 [Source:HGNC Symbol;Acc:HGNC:7568]	141.341	401.193	166.129	740.695	1290.92	864.185	2.1488	3.21e-20
164	ENSG00000188820	CALHM6	calcium homeostasis modulator family member 6 [Source:HGNC Symbol;Acc:HGNC:33391]	20.9145	0	14.6758	103.9	5.69945	37.3355	2.13981	0.0261352
165	ENSG00000198752	CDC42BPB	CDC42 binding protein kinase beta [Source:HGNC Symbol;Acc:HGNC:1738]	4.54965	31.5612	12.994	41.9141	76.7391	63.5027	2.13774	0.00394351
166	ENSG00000143153	ATP1B1	ATPase Na+/K+ transporting subunit beta 1 [Source:HGNC Symbol;Acc:HGNC:804]	23.5376	26.6133	38.851	92.8518	158.317	139.726	2.12107	9.92e-06
167	ENSG00000148288	GBGT1	globoside alpha-1,3-N-acetylgalactosaminyltransferase 1 (FORS blood group) [Source:HGNC Symbol;Acc:HGNC:20460]	22.8702	39.1769	30.0987	130.791	169.477	99.5867	2.11727	6.94e-06
168	ENSG00000099377	HSD3B7	hydroxy-delta-5-steroid dehydrogenase, 3 beta- and steroid delta-isomerase 7 [Source:HGNC Symbol;Acc:HGNC:18324]	28.6329	15.6604	31.584	107.977	137.628	85.1202	2.11344	0.000158482
169	ENSG00000111328	CDK2AP1	cyclin dependent kinase 2 associated protein 1 [Source:HGNC Symbol;Acc:HGNC:14002]	538.005	502.319	554.451	2100.25	2333.48	2478.18	2.11319	1.29e-34
170	ENSG00000227630	LINC01132	long intergenic non-protein coding RNA 1132 [Source:HGNC Symbol;Acc:HGNC:49444]	64.9563	64.7621	91.946	222.813	421.746	325.036	2.08985	4.76e-10
171	ENSG00000198435	NRARP	NOTCH regulated ankyrin repeat protein [Source:HGNC Symbol;Acc:HGNC:33843]	10.5531	4.3691	27.5892	55.4752	46.8425	48.6806	2.08752	0.014072
172	ENSG00000134243	SORT1	sortilin 1 [Source:HGNC Symbol;Acc:HGNC:11186]	70.2501	161.358	188.198	421.392	611.844	648.428	2.08631	1.21e-14
173	ENSG00000263006	ROCK1P1	Rho associated coiled-coil containing protein kinase 1 pseudogene 1 [Source:HGNC Symbol;Acc:HGNC:37832]	5.8146	9.3667	3.49503	7.77202	134.216	11.7648	2.0861	0.0424423
174	ENSG00000186235	LINC02610	long intergenic non-protein coding RNA 2610 [Source:HGNC Symbol;Acc:HGNC:27177]	5.31547	10.9936	16.7419	39.4656	63.245	29.6219	2.07875	0.0179022
175	ENSG00000143674	MAP3K21	mitogen-activated protein kinase kinase kinase 21 [Source:HGNC Symbol;Acc:HGNC:29798]	81.2042	81.0254	95.5541	342.473	364.892	360.691	2.05234	2.66e-12
176	ENSG00000280893		novel transcript	122.374	37.8994	219.761	369.508	431.678	537.079	2.04692	1.38e-07
177	ENSG00000274605	PCCA-DT	PCCA divergent transcript [Source:HGNC Symbol;Acc:HGNC:53266]	9.21216	13.1725	8.78161	33.6439	48.6483	44.7974	2.03506	0.0161892
178	ENSG00000181201	H2BU2P	H2B.U histone 2, pseudogene [Source:HGNC Symbol;Acc:HGNC:20515]	15.6131	1.50887	22.822	50.7069	40.4132	41.5	2.0328	0.0308784
179	ENSG00000189367	KIAA0408	KIAA0408 [Source:HGNC Symbol;Acc:HGNC:21636]	123.021	58.0721	48.6767	331.329	300.775	239.322	2.02993	4.03e-09
180	ENSG00000091127	PUS7	pseudouridine synthase 7 [Source:HGNC Symbol;Acc:HGNC:26033]	172.836	147.792	332.589	795.042	817.54	908.091	2.0292	2.96e-15
181	ENSG00000185614	INKA1	inka box actin regulator 1 [Source:HGNC Symbol;Acc:HGNC:32480]	9.46329	4.41074	13.3177	31.9561	39.9065	34.936	2.02712	0.0382718
182	ENSG00000168243	GNG4	G protein subunit gamma 4 [Source:HGNC Symbol;Acc:HGNC:4407]	21.4339	166.989	30.6688	132.361	559.411	106.279	2.02599	2.42e-08
183	ENSG00000232021	LEF1-AS1	LEF1 antisense RNA 1 [Source:HGNC Symbol;Acc:HGNC:40339]	7.60907	14.1862	20.0217	42.5793	48.0561	73.7912	2.02366	0.00660794
184	ENSG00000273812		novel transcript	7.13144	7.42419	16.4449	42.7158	46.7038	29.3359	2.01763	0.0300241
185	ENSG00000100320	RBFOX2	RNA binding fox-1 homolog 2 [Source:HGNC Symbol;Acc:HGNC:9906]	32.3703	19.4345	48.8947	145.438	89.6822	158.299	2.013	1.58e-05
186	ENSG00000163453	IGFBP7	insulin like growth factor binding protein 7 [Source:HGNC Symbol;Acc:HGNC:5476]	5.52139	17.3947	9.42376	15.8312	82.5539	42.2528	2.01183	0.0169616
187	ENSG00000184916	JAG2	jagged canonical Notch ligand 2 [Source:HGNC Symbol;Acc:HGNC:6189]	22.7267	152.081	37.419	184.874	223.588	200.819	2.00357	5.13e-05
188	ENSG00000169684	CHRNA5	cholinergic receptor nicotinic alpha 5 subunit [Source:HGNC Symbol;Acc:HGNC:1959]	57.3641	43.6264	86.7327	184.575	292.424	255.458	1.997	1.89e-07
189	ENSG00000136099	PCDH8	protocadherin 8 [Source:HGNC Symbol;Acc:HGNC:8660]	13.8373	9.42113	16.3037	31.5946	30.9931	129.226	1.99125	0.00837563
190	ENSG00000128564	VGF	VGF nerve growth factor inducible [Source:HGNC Symbol;Acc:HGNC:12684]	11.6069	4.37058	18.0756	39.4903	49.3922	37.5749	1.98584	0.0299718
191	ENSG00000122778	KIAA1549	KIAA1549 [Source:HGNC Symbol;Acc:HGNC:22219]	27.4697	29.4858	12.5438	92.1046	89.8098	76.9204	1.9708	0.000878499
192	ENSG00000088836	SLC4A11	solute carrier family 4 member 11 [Source:HGNC Symbol;Acc:HGNC:16438]	41.784	35.2823	77.122	200.876	209.726	175.565	1.97007	4.6e-06
193	ENSG00000134253	TRIM45	tripartite motif containing 45 [Source:HGNC Symbol;Acc:HGNC:19018]	31.0407	15.7043	17.3826	70.47	82.8986	86.1754	1.96514	0.00171359
194	ENSG00000139926	FRMD6	FERM domain containing 6 [Source:HGNC Symbol;Acc:HGNC:19839]	32.185	36.3066	16.0339	91.0773	136.912	88.5336	1.95735	0.000228563
195	ENSG00000152076	CCDC74B	coiled-coil domain containing 74B [Source:HGNC Symbol;Acc:HGNC:25267]	6.65345	3.33636	89.225	22.5257	61.727	121.369	1.94899	0.0150439
196	ENSG00000165996	HACD1	3-hydroxyacyl-CoA dehydratase 1 [Source:HGNC Symbol;Acc:HGNC:9639]	32.1368	20.517	56.0256	121.989	90.4132	194.266	1.94408	1.78e-05
197	ENSG00000163421	PROK2	prokineticin 2 [Source:HGNC Symbol;Acc:HGNC:18455]	30.5662	54.1124	80.7879	112.865	256.885	264.476	1.94132	2.7e-07
198	ENSG00000198743	SLC5A3	solute carrier family 5 member 3 [Source:HGNC Symbol;Acc:HGNC:11038]	3160.85	4084.87	3307.96	11730.5	13790.4	14665.6	1.93198	3.68e-36
199	ENSG00000116285	ERRFI1	ERBB receptor feedback inhibitor 1 [Source:HGNC Symbol;Acc:HGNC:18185]	19.2946	13.6092	8.00694	47.9953	44.3666	56.9586	1.92973	0.0160041
200	ENSG00000236423	LINC01134	long intergenic non-protein coding RNA 1134 [Source:HGNC Symbol;Acc:HGNC:49449]	9.48706	17.8066	22.0652	71.4654	57.1845	52.5101	1.92928	0.00856994
201	ENSG00000233093	LINC00892	long intergenic non-protein coding RNA 892 [Source:HGNC Symbol;Acc:HGNC:48578]	343.605	76.3615	292.072	851.344	710.585	799.756	1.92593	5.71e-09
202	ENSG00000178115	GOLGA8Q	golgin A8 family member Q [Source:HGNC Symbol;Acc:HGNC:44408]	1.62267	40.8476	53.7034	27.0322	172.57	73.2332	1.9242	0.00765819
203	ENSG00000259153	MAP3K9-DT	MAP3K9 divergent transcript [Source:HGNC Symbol;Acc:HGNC:53189]	38.6575	6.10787	28.6419	96.2912	61.2557	74.0393	1.92318	0.00434928
204	ENSG00000237693	IRGM	immunity related GTPase M [Source:HGNC Symbol;Acc:HGNC:29597]	13.9549	4.97617	12.4951	30.1902	36.4246	45.9308	1.91786	0.0387886
205	ENSG00000142185	TRPM2	transient receptor potential cation channel subfamily M member 2 [Source:HGNC Symbol;Acc:HGNC:12339]	96.2855	330.654	225.255	543.618	900.023	795.474	1.9168	2.22e-13
206	ENSG00000164403	SHROOM1	shroom family member 1 [Source:HGNC Symbol;Acc:HGNC:24084]	27.8924	67.0946	37.2128	159.965	234.133	101.023	1.91661	1.78e-05
207	ENSG00000067208	EVI5	ecotropic viral integration site 5 [Source:HGNC Symbol;Acc:HGNC:3501]	126.787	72.5962	58.9854	457.022	317.14	200.848	1.91171	4.94e-10
208	ENSG00000110104	CCDC86	coiled-coil domain containing 86 [Source:HGNC Symbol;Acc:HGNC:28359]	386.051	422.267	450.502	1311.02	1398.79	2101.53	1.90706	2.69e-22
209	ENSG00000140465	CYP1A1	cytochrome P450 family 1 subfamily A member 1 [Source:HGNC Symbol;Acc:HGNC:2595]	40.3976	43.7001	38.6263	105.236	204.65	165.095	1.90522	1.38e-05
210	ENSG00000185198	PRSS57	serine protease 57 [Source:HGNC Symbol;Acc:HGNC:31397]	10.3669	55.3881	32.1748	83.0193	92.9239	137.853	1.89814	0.00150152
211	ENSG00000072110	ACTN1	actinin alpha 1 [Source:HGNC Symbol;Acc:HGNC:163]	1095.63	2440.61	1619.2	4922.09	6852.39	6596.35	1.89414	4.52e-26
212	ENSG00000162722	TRIM58	tripartite motif containing 58 [Source:HGNC Symbol;Acc:HGNC:24150]	3.16882	39.2292	29.4925	16.9263	109.951	118.78	1.88889	0.00315797
213	ENSG00000198369	SPRED2	sprouty related EVH1 domain containing 2 [Source:HGNC Symbol;Acc:HGNC:17722]	68.2223	45.5622	165.126	243.784	261.04	433.505	1.88313	3.3e-08
214	ENSG00000097096	SYDE2	synapse defective Rho GTPase homolog 2 [Source:HGNC Symbol;Acc:HGNC:25841]	11.1215	11.9364	5.93226	43.5696	34.2907	26.1605	1.87885	0.0489022
215	ENSG00000166866	MYO1A	myosin IA [Source:HGNC Symbol;Acc:HGNC:7595]	10.8034	39.0797	7.81525	33.7542	52.6377	93.7793	1.87604	0.0238591
216	ENSG00000134247	PTGFRN	prostaglandin F2 receptor inhibitor [Source:HGNC Symbol;Acc:HGNC:9601]	33.9449	31.9287	61.1377	159.822	203.136	104.781	1.87392	0.000197286
217	ENSG00000135605	TEC	tec protein tyrosine kinase [Source:HGNC Symbol;Acc:HGNC:11719]	90.1979	65.5326	88.7126	315.22	309.01	268.185	1.8733	7.22e-09
218	ENSG00000214110	LDHAP4	lactate dehydrogenase A pseudogene 4 [Source:HGNC Symbol;Acc:HGNC:6539]	36.7925	2.94244	44.7088	84.5872	40.7469	126.091	1.86151	0.00554068
219	ENSG00000143375	CGN	cingulin [Source:HGNC Symbol;Acc:HGNC:17429]	23.1902	40.1363	50.6184	147.808	117.132	134.969	1.85938	0.000168345
220	ENSG00000114268	PFKFB4	6-phosphofructo-2-kinase/fructose-2,6-biphosphatase 4 [Source:HGNC Symbol;Acc:HGNC:8875]	303.732	618.508	901.194	2130.09	2912.14	1244.57	1.85675	0.0216604
221	ENSG00000121743	GJA3	gap junction protein alpha 3 [Source:HGNC Symbol;Acc:HGNC:4277]	21.1257	20.3407	19.9788	80.8701	71.5965	70.0719	1.85482	0.00267346
222	ENSG00000134460	IL2RA	interleukin 2 receptor subunit alpha [Source:HGNC Symbol;Acc:HGNC:6008]	2555.37	2803.72	3705.5	10769.4	10755.5	10487.2	1.83829	6.05e-28
223	ENSG00000109684	CLNK	cytokine dependent hematopoietic cell linker [Source:HGNC Symbol;Acc:HGNC:17438]	14.7063	33.3087	29.8338	71.5543	135.726	70.7988	1.83702	0.00143437
224	ENSG00000022267	FHL1	four and a half LIM domains 1 [Source:HGNC Symbol;Acc:HGNC:3702]	117.406	120.299	126.018	566.947	393.721	358.429	1.83017	1.8e-10
225	ENSG00000146094	DOK3	docking protein 3 [Source:HGNC Symbol;Acc:HGNC:24583]	50.8268	50.3454	107.226	272.593	218.367	207.805	1.82152	8.4e-06
226	ENSG00000267030		novel transcript, antisense to UBXN6	21.8776	12.0449	11.4114	46.9547	62.3464	47.4514	1.82113	0.0188674
227	ENSG00000273213	H3-2	H3.2 histone (putative) [Source:HGNC Symbol;Acc:HGNC:32060]	33.8079	30.2802	7.1205	38.315	172.076	46.1653	1.81442	0.0112683
228	ENSG00000110841	PPFIBP1	PPFIA binding protein 1 [Source:HGNC Symbol;Acc:HGNC:9249]	74.7958	125.963	129.389	378.791	430.912	328.033	1.80751	9.65e-09
229	ENSG00000145088	EAF2	ELL associated factor 2 [Source:HGNC Symbol;Acc:HGNC:23115]	100.739	51.8142	110.116	288.245	245.526	356.931	1.80053	3.88e-08
230	ENSG00000126803	HSPA2	heat shock protein family A (Hsp70) member 2 [Source:HGNC Symbol;Acc:HGNC:5235]	74.3671	122.794	172.767	449.947	343.402	436.925	1.79254	4.58e-08
231	ENSG00000132744	ACY3	aminoacylase 3 [Source:HGNC Symbol;Acc:HGNC:24104]	18.8402	9.14018	8.48474	41.0835	41.1264	36.4135	1.78655	0.0453941
232	ENSG00000138411	HECW2	HECT, C2 and WW domain containing E3 ubiquitin protein ligase 2 [Source:HGNC Symbol;Acc:HGNC:29853]	44.7762	140.263	83.0478	377.784	378.804	154.819	1.78535	3.54e-05
233	ENSG00000185222	TCEAL9	transcription elongation factor A like 9 [Source:HGNC Symbol;Acc:HGNC:30084]	43.2782	30.435	30.9219	95.4787	164.816	107.596	1.78088	0.00045511
234	ENSG00000136048	DRAM1	DNA damage regulated autophagy modulator 1 [Source:HGNC Symbol;Acc:HGNC:25645]	92.0712	133.489	98.7545	441.176	241.509	448.13	1.77561	4.79e-07
235	ENSG00000148053	NTRK2	neurotrophic receptor tyrosine kinase 2 [Source:HGNC Symbol;Acc:HGNC:8032]	26.4861	17.1078	120.9	146.726	60.6422	267.099	1.77451	0.000166138
236	ENSG00000177425	PAWR	pro-apoptotic WT1 regulator [Source:HGNC Symbol;Acc:HGNC:8614]	33.9731	75.0419	77.1901	183.571	244.389	180.93	1.77357	9.56e-06
237	ENSG00000243927	MRPS6	mitochondrial ribosomal protein S6 [Source:HGNC Symbol;Acc:HGNC:14051]	1523.67	1205.76	1536.54	4263.95	4622.23	5661.61	1.76784	8.7e-26
238	ENSG00000255330		novel protein	126.819	214.948	138.392	516.876	734.028	394.111	1.76701	4.06e-12
239	ENSG00000178445	GLDC	glycine decarboxylase [Source:HGNC Symbol;Acc:HGNC:4313]	63.3223	110.665	63.2281	172.448	322.242	313.61	1.76588	4.32e-07
240	ENSG00000125841	NRSN2	neurensin 2 [Source:HGNC Symbol;Acc:HGNC:16229]	86.2144	107.371	55.3426	277.93	295.449	245.781	1.76382	1.73e-07
241	ENSG00000161940	BCL6B	BCL6B transcription repressor [Source:HGNC Symbol;Acc:HGNC:1002]	8.2844	43.0266	19.7696	80.12	107.439	33.6123	1.75636	0.016235
242	ENSG00000184014	DENND5A	DENN domain containing 5A [Source:HGNC Symbol;Acc:HGNC:19344]	155.184	243.057	226.995	582.163	855.898	663.149	1.75485	2.12e-14
243	ENSG00000099194	SCD	stearoyl-CoA desaturase [Source:HGNC Symbol;Acc:HGNC:10571]	3119.22	4161.07	4226	13545.7	13366.4	11609.7	1.75282	2.12e-24
244	ENSG00000066056	TIE1	tyrosine kinase with immunoglobulin like and EGF like domains 1 [Source:HGNC Symbol;Acc:HGNC:11809]	20.2362	66.7578	35.6436	61.4636	280.866	104.744	1.7527	8.5e-05
245	ENSG00000143061	IGSF3	immunoglobulin superfamily member 3 [Source:HGNC Symbol;Acc:HGNC:5950]	7.8212	25.9414	13.8728	53.3695	41.3712	49.7405	1.75261	0.0373995
246	ENSG00000272686	WASL-DT	WASL divergent transcript [Source:HGNC Symbol;Acc:HGNC:54820]	34.8073	7.29166	39.005	97.7815	101.306	52.9336	1.75193	0.0166853
247	ENSG00000140682	TGFB1I1	transforming growth factor beta 1 induced transcript 1 [Source:HGNC Symbol;Acc:HGNC:11767]	18.0268	10.06	27.1388	50.3618	47.3744	81.3807	1.7479	0.0121273
248	ENSG00000139351	SYCP3	synaptonemal complex protein 3 [Source:HGNC Symbol;Acc:HGNC:18130]	31.5613	11.1578	10.0356	55.1482	68.2662	36.7695	1.74507	0.0242332
249	ENSG00000127533	F2RL3	F2R like thrombin or trypsin receptor 3 [Source:HGNC Symbol;Acc:HGNC:3540]	11.6131	23.2778	28.5408	34.791	78.381	104.219	1.74355	0.00620211
250	ENSG00000188343	CIBAR1	CBY1 interacting BAR domain containing 1 [Source:HGNC Symbol;Acc:HGNC:30452]	12.7992	24.0749	41.0225	54.5823	103.59	85.6365	1.74133	0.00384566
251	ENSG00000072682	P4HA2	prolyl 4-hydroxylase subunit alpha 2 [Source:HGNC Symbol;Acc:HGNC:8547]	76.1457	174.764	162.341	555.024	494.494	304.228	1.73428	2.7e-06
252	ENSG00000175820	CCDC168	coiled-coil domain containing 168 [Source:HGNC Symbol;Acc:HGNC:26851]	20.0825	5.80181	20.9305	45.1399	43.4932	54.7125	1.72815	0.0381743
253	ENSG00000112210	RAB23	RAB23, member RAS oncogene family [Source:HGNC Symbol;Acc:HGNC:14263]	69.4855	48.8323	51.5146	195.145	177.88	183.202	1.72574	8.85e-06
254	ENSG00000145911	N4BP3	NEDD4 binding protein 3 [Source:HGNC Symbol;Acc:HGNC:29852]	191.209	538.868	342.495	1035.34	1549.7	809.302	1.72377	1.35e-11
255	ENSG00000164362	TERT	telomerase reverse transcriptase [Source:HGNC Symbol;Acc:HGNC:11730]	64.4728	124.053	130.608	256.287	661.625	218.771	1.71351	3.4e-06
256	ENSG00000198759	EGFL6	EGF like domain multiple 6 [Source:HGNC Symbol;Acc:HGNC:3235]	17.9099	42.3691	28.6155	110.664	113.843	63.26	1.71299	0.00330053
257	ENSG00000144485	HES6	hes family bHLH transcription factor 6 [Source:HGNC Symbol;Acc:HGNC:18254]	49.3038	50.298	46.3741	158.531	182.145	139.881	1.70963	3.47e-05
258	ENSG00000037897	METTL1	methyltransferase 1, tRNA methylguanosine [Source:HGNC Symbol;Acc:HGNC:7030]	97.2981	70.7154	101.34	273.664	279.453	314.105	1.69726	1.35e-07
259	ENSG00000180998	GPR137C	G protein-coupled receptor 137C [Source:HGNC Symbol;Acc:HGNC:25445]	30.8037	52.9461	52.6471	146.953	131.951	149.196	1.68815	0.000230308
260	ENSG00000164484	TMEM200A	transmembrane protein 200A [Source:HGNC Symbol;Acc:HGNC:21075]	202.038	174.171	180.495	552.245	764.919	504.831	1.68627	6.58e-11
261	ENSG00000226979	LTA	lymphotoxin alpha [Source:HGNC Symbol;Acc:HGNC:6709]	379.956	420.289	311.78	999.772	1188.37	1388.77	1.68341	4.77e-14
262	ENSG00000196411	EPHB4	EPH receptor B4 [Source:HGNC Symbol;Acc:HGNC:3395]	24.1631	30.3654	20.8206	74.2701	97.6806	69.3933	1.68073	0.00416175
263	ENSG00000099814	CEP170B	centrosomal protein 170B [Source:HGNC Symbol;Acc:HGNC:20362]	75.8599	184.667	161.093	392.238	461.541	419.192	1.67613	6.88e-08
264	ENSG00000020577	SAMD4A	sterile alpha motif domain containing 4A [Source:HGNC Symbol;Acc:HGNC:23023]	18.3584	14.091	21.0274	46.2048	82.3952	49.6534	1.6712	0.0227382
265	ENSG00000186603	HPDL	4-hydroxyphenylpyruvate dioxygenase like [Source:HGNC Symbol;Acc:HGNC:28242]	227.723	116.809	204.536	563.155	516.542	619.654	1.6701	5.62e-10
266	ENSG00000100368	CSF2RB	colony stimulating factor 2 receptor subunit beta [Source:HGNC Symbol;Acc:HGNC:2436]	61.0506	35.7627	43.076	190.263	151.219	107.015	1.66468	0.000168246
267	ENSG00000245750	DRAIC	downregulated RNA in cancer, inhibitor of cell invasion and migration [Source:HGNC Symbol;Acc:HGNC:27082]	16.525	61.3256	20.9025	86.8879	145.254	52.8663	1.66417	0.00368767
268	ENSG00000172893	DHCR7	7-dehydrocholesterol reductase [Source:HGNC Symbol;Acc:HGNC:2860]	752.428	1016.08	497.873	3090.94	3139.34	1241.37	1.66371	1.25e-17
269	ENSG00000173599	PC	pyruvate carboxylase [Source:HGNC Symbol;Acc:HGNC:8636]	146.893	119.199	129.763	331.319	439.38	491.544	1.65989	1.42e-08
270	ENSG00000184232	OAF	out at first homolog [Source:HGNC Symbol;Acc:HGNC:28752]	24.8624	16.489	31.3886	77.1783	86.6804	63.7435	1.65748	0.00942522
271	ENSG00000124212	PTGIS	prostaglandin I2 synthase [Source:HGNC Symbol;Acc:HGNC:9603]	18.7601	69.2499	31.124	111.491	105.168	113.614	1.65546	0.00362678
272	ENSG00000284491	THSD8	thrombospondin type 1 domain containing 8 [Source:HGNC Symbol;Acc:HGNC:53785]	107.271	4.85086	54.7705	111.892	149.453	136.106	1.653	0.0188659
273	ENSG00000256500		novel protein	74.9809	0	36.181	153.386	0	199.143	1.64521	0.0160378
274	ENSG00000162496	DHRS3	dehydrogenase/reductase 3 [Source:HGNC Symbol;Acc:HGNC:17693]	403.009	733.215	335.495	1563.73	1817.1	1052.69	1.63677	1.24e-15
275	ENSG00000095932	SMIM24	small integral membrane protein 24 [Source:HGNC Symbol;Acc:HGNC:37244]	69.2852	173.972	60.879	231.622	507.105	187.907	1.63434	1.09e-07
276	ENSG00000112486	CCR6	C-C motif chemokine receptor 6 [Source:HGNC Symbol;Acc:HGNC:1607]	131.796	201.877	586.879	501.891	853.283	1101.51	1.625	3.29e-09
277	ENSG00000116675	DNAJC6	DnaJ heat shock protein family (Hsp40) member C6 [Source:HGNC Symbol;Acc:HGNC:15469]	92.6918	103.005	78.0255	337.168	234.86	272.387	1.62293	1.17e-06
278	ENSG00000114529	C3orf52	chromosome 3 open reading frame 52 [Source:HGNC Symbol;Acc:HGNC:26255]	36.4547	31.2317	35.8293	85.5039	149.36	93.8092	1.62063	0.00210696
279	ENSG00000141682	PMAIP1	phorbol-12-myristate-13-acetate-induced protein 1 [Source:HGNC Symbol;Acc:HGNC:9108]	296.657	241.241	366.671	1055.27	791.518	915.498	1.61873	1.75e-13
280	ENSG00000135678	CPM	carboxypeptidase M [Source:HGNC Symbol;Acc:HGNC:2311]	19.6408	65.2078	18.5511	98.5167	78.3177	88.8604	1.61398	0.0133809
281	ENSG00000090376	IRAK3	interleukin 1 receptor associated kinase 3 [Source:HGNC Symbol;Acc:HGNC:17020]	12.526	64.1996	23.4241	67.028	98.792	85.7922	1.61008	0.0121695
282	ENSG00000206127	GOLGA8O	golgin A8 family member O [Source:HGNC Symbol;Acc:HGNC:44406]	125.697	382.118	416.701	451.368	1854.68	667.39	1.5997	8.94e-08
283	ENSG00000259522		novel protein	21.1219	14.5358	73.2554	158.916	73.2901	52.1208	1.59468	0.0347045
284	ENSG00000102471	NDFIP2	Nedd4 family interacting protein 2 [Source:HGNC Symbol;Acc:HGNC:18537]	698.488	770.887	439.614	1836.36	2589.32	1366.53	1.59292	1.26e-18
285	ENSG00000180543	TSPYL5	TSPY like 5 [Source:HGNC Symbol;Acc:HGNC:29367]	19.0101	49.4189	40.9089	49.8377	156.81	129.877	1.58394	0.00166248
286	ENSG00000123505	AMD1	adenosylmethionine decarboxylase 1 [Source:HGNC Symbol;Acc:HGNC:457]	2229.28	2313.57	2748.09	6891.03	6863.15	8040.89	1.58189	1.91e-26
287	ENSG00000126603	GLIS2	GLIS family zinc finger 2 [Source:HGNC Symbol;Acc:HGNC:29450]	16.9627	30.6642	21.0148	84.9711	93.5217	36.8853	1.58131	0.0186014
288	ENSG00000114737	CISH	cytokine inducible SH2 containing protein [Source:HGNC Symbol;Acc:HGNC:1984]	1782.19	1181.81	1921.06	4908.07	5260.61	4224.41	1.58037	2.64e-14
289	ENSG00000171766	GATM	glycine amidinotransferase [Source:HGNC Symbol;Acc:HGNC:4175]	12.5343	20.2287	41.9126	75.8072	67.873	54.7898	1.58033	0.0308183
290	ENSG00000270069	MIR222HG	miR222/221 cluster host gene [Source:HGNC Symbol;Acc:HGNC:49555]	80.4112	13.5272	68.2229	130.005	152.124	132.877	1.57789	0.0078184
291	ENSG00000116544	DLGAP3	DLG associated protein 3 [Source:HGNC Symbol;Acc:HGNC:30368]	40.1221	13.0902	16.1732	73.3441	75.8317	44.4243	1.57513	0.0262071
292	ENSG00000239672	NME1	NME/NM23 nucleoside diphosphate kinase 1 [Source:HGNC Symbol;Acc:HGNC:7849]	1024.86	779.328	1206.42	2794.87	2528.26	3568.6	1.56889	3.11e-21
293	ENSG00000152894	PTPRK	protein tyrosine phosphatase receptor type K [Source:HGNC Symbol;Acc:HGNC:9674]	193.965	157.779	248.014	598.767	562.854	587.465	1.56322	7.02e-10
294	ENSG00000123213	NLN	neurolysin [Source:HGNC Symbol;Acc:HGNC:16058]	128.888	228.25	220.592	508.693	525.431	619.313	1.55701	4.27e-09
295	ENSG00000212719	LINC02693	long intergenic non-protein coding RNA 2693 [Source:HGNC Symbol;Acc:HGNC:27904]	92.4232	160.133	116.135	279.728	309.189	491.807	1.55024	2.31e-06
296	ENSG00000123612	ACVR1C	activin A receptor type 1C [Source:HGNC Symbol;Acc:HGNC:18123]	27.0902	25.2524	25.2621	76.6324	132.483	43.0434	1.54706	0.0142836
297	ENSG00000184307	ZDHHC23	zinc finger DHHC-type palmitoyltransferase 23 [Source:HGNC Symbol;Acc:HGNC:28654]	136.517	48.0867	90.5916	245.346	276.902	230.495	1.54472	0.000143942
298	ENSG00000116663	FBXO6	F-box protein 6 [Source:HGNC Symbol;Acc:HGNC:13585]	237.01	181.905	318.372	639.975	563.677	944.593	1.54314	5.77e-12
299	ENSG00000115457	IGFBP2	insulin like growth factor binding protein 2 [Source:HGNC Symbol;Acc:HGNC:5471]	8.9939	38.4312	72.6888	63.2345	203.268	52.0338	1.54258	0.0341264
300	ENSG00000255624	C10orf88B	C10orf88B (pseudogene) [Source:HGNC Symbol;Acc:HGNC:44080]	26.3498	10.2278	27.5884	51.7073	75.7198	54.616	1.54045	0.0419314
301	ENSG00000157193	LRP8	LDL receptor related protein 8 [Source:HGNC Symbol;Acc:HGNC:6700]	1311.99	869.45	1690.13	3475.07	3303.78	4150.31	1.53911	7.03e-17
302	ENSG00000006327	TNFRSF12A	TNF receptor superfamily member 12A [Source:HGNC Symbol;Acc:HGNC:18152]	34.2993	33.7444	68.9174	185.887	101.48	106.609	1.53904	0.00385356
303	ENSG00000178695	KCTD12	potassium channel tetramerization domain containing 12 [Source:HGNC Symbol;Acc:HGNC:14678]	36.9753	88.594	106.554	150.458	242.094	244.419	1.53801	4.64e-05
304	ENSG00000124772	CPNE5	copine 5 [Source:HGNC Symbol;Acc:HGNC:2318]	22.9918	28.2186	45.9169	73.1985	105.488	97.2419	1.53292	0.00712746
305	ENSG00000122378	PRXL2A	peroxiredoxin like 2A [Source:HGNC Symbol;Acc:HGNC:28651]	143.797	316.868	189.702	586.298	686.788	527.439	1.53252	8.95e-09
306	ENSG00000138061	CYP1B1	cytochrome P450 family 1 subfamily B member 1 [Source:HGNC Symbol;Acc:HGNC:2597]	209.69	94.7683	110.589	626.749	215.936	385.449	1.53132	9.6e-08
307	ENSG00000114631	PODXL2	podocalyxin like 2 [Source:HGNC Symbol;Acc:HGNC:17936]	24.2618	11.6639	21.8809	57.3531	60.4476	46.1061	1.52598	0.0438791
308	ENSG00000174837	ADGRE1	adhesion G protein-coupled receptor E1 [Source:HGNC Symbol;Acc:HGNC:3336]	20.2075	27.5162	8.89045	47.6105	65.5394	38.5403	1.51941	0.0481552
309	ENSG00000146904	EPHA1	EPH receptor A1 [Source:HGNC Symbol;Acc:HGNC:3385]	61.0044	54.7639	111.822	175.638	299.701	171.858	1.51926	0.000565672
310	ENSG00000073008	PVR	PVR cell adhesion molecule [Source:HGNC Symbol;Acc:HGNC:9705]	60.8791	151.914	98.252	231.267	329.252	284.074	1.51753	7.4e-06
311	ENSG00000010278	CD9	CD9 molecule [Source:HGNC Symbol;Acc:HGNC:1709]	148.818	212.193	301.716	383.178	685.788	843.598	1.51404	1.36e-10
312	ENSG00000073060	SCARB1	scavenger receptor class B member 1 [Source:HGNC Symbol;Acc:HGNC:1664]	338.462	459.199	409.582	1143.82	1136.3	1137.01	1.51277	1.47e-13
313	ENSG00000166503	HDGFL3	HDGF like 3 [Source:HGNC Symbol;Acc:HGNC:24937]	763.172	340.703	423.068	1456.26	1431.52	1233.93	1.51261	3.69e-10
314	ENSG00000068137	PLEKHH3	pleckstrin homology, MyTH4 and FERM domain containing H3 [Source:HGNC Symbol;Acc:HGNC:26105]	22.59	36.1986	39.6056	86.5978	116.94	74.5734	1.51052	0.00734807
315	ENSG00000029153	ARNTL2	aryl hydrocarbon receptor nuclear translocator like 2 [Source:HGNC Symbol;Acc:HGNC:18984]	306.864	257.238	316.929	792.166	850.204	858.35	1.50932	4.15e-12
316	ENSG00000228526	MIR34AHG	MIR34A host gene [Source:HGNC Symbol;Acc:HGNC:51913]	144.756	40.6404	101.794	315.012	296.717	164.135	1.50251	0.000810115
317	ENSG00000166123	GPT2	glutamic--pyruvic transaminase 2 [Source:HGNC Symbol;Acc:HGNC:18062]	136.732	148.77	145.898	381.048	506.945	349.049	1.50001	6.98e-08
318	ENSG00000246859	STARD4-AS1	STARD4 antisense RNA 1 [Source:HGNC Symbol;Acc:HGNC:44117]	14.0963	18.0786	29.8456	49.7328	85.3326	41.2744	1.49952	0.0480755
319	ENSG00000138119	MYOF	myoferlin [Source:HGNC Symbol;Acc:HGNC:3656]	356.662	281.603	301.354	824.3	845.705	975.179	1.49823	1.05e-11
320	ENSG00000286905		novel protein	46.7849	16.1776	64.2748	122.306	95.1361	108.118	1.49558	0.00781923
321	ENSG00000196951	SCOC-AS1	SCOC antisense RNA 1 [Source:HGNC Symbol;Acc:HGNC:50601]	60.6762	13.007	87.0667	134.381	174.946	73.48	1.49084	0.0372778
322	ENSG00000079150	FKBP7	FKBP prolyl isomerase 7 [Source:HGNC Symbol;Acc:HGNC:3723]	68.6019	47.8476	44.1898	144.257	153.093	146.08	1.48766	0.000750594
323	ENSG00000167291	TBC1D16	TBC1 domain family member 16 [Source:HGNC Symbol;Acc:HGNC:28356]	64.8592	134.219	107.147	264.707	346.87	227.176	1.48739	1.46e-05
324	ENSG00000196391	ZNF774	zinc finger protein 774 [Source:HGNC Symbol;Acc:HGNC:33108]	17.6592	48.3534	26.3333	46.7047	257.967	40.1607	1.48204	0.0111204
325	ENSG00000112759	SLC29A1	solute carrier family 29 member 1 (Augustine blood group) [Source:HGNC Symbol;Acc:HGNC:11003]	583.189	522.173	728.832	1490.55	1775.45	1812.88	1.47583	1.3e-14
326	ENSG00000236753	MKLN1-AS	MKLN1 antisense RNA [Source:HGNC Symbol;Acc:HGNC:40374]	36.247	51.0053	62.4396	125.213	136.872	146.306	1.47411	0.00108856
327	ENSG00000104093	DMXL2	Dmx like 2 [Source:HGNC Symbol;Acc:HGNC:2938]	218.445	195.773	90.0427	426.792	405.169	480.759	1.47394	1.94e-05
328	ENSG00000104427	ZC2HC1A	zinc finger C2HC-type containing 1A [Source:HGNC Symbol;Acc:HGNC:24277]	64.1834	34.0676	120.419	200.78	168.577	173.263	1.47376	0.00139909
329	ENSG00000220201	ZGLP1	zinc finger GATA like protein 1 [Source:HGNC Symbol;Acc:HGNC:37245]	44.9397	13.2865	32.6786	80.0467	66.6396	82.0255	1.4706	0.021809
330	ENSG00000122824	NUDT10	nudix hydrolase 10 [Source:HGNC Symbol;Acc:HGNC:17621]	29.5264	30.6439	9.51336	49.8297	74.9003	52.9257	1.46948	0.0471522
331	ENSG00000162433	AK4	adenylate kinase 4 [Source:HGNC Symbol;Acc:HGNC:363]	490.662	803.667	1435.37	2299.33	2900.53	1734.9	1.46457	0.0403691
332	ENSG00000272502		novel transcript	52.6084	17.6127	41.8563	108.095	115.538	74.1631	1.46248	0.0150959
333	ENSG00000101194	SLC17A9	solute carrier family 17 member 9 [Source:HGNC Symbol;Acc:HGNC:16192]	1002.87	560.613	1292.64	2516.85	2819.64	2168.43	1.46041	3.59e-08
334	ENSG00000257261		novel transcript	16.4732	18.731	31.2298	37.897	61.4675	85.5671	1.45703	0.0331638
335	ENSG00000242125	SNHG3	small nucleolar RNA host gene 3 [Source:HGNC Symbol;Acc:HGNC:10118]	1103.41	487.552	1253.88	2336.85	2183.46	2784.05	1.45527	3.42e-10
336	ENSG00000277161	PIGW	phosphatidylinositol glycan anchor biosynthesis class W [Source:HGNC Symbol;Acc:HGNC:23213]	289.628	202.624	357.338	685.558	696.993	913.887	1.45472	2.86e-10
337	ENSG00000149485	FADS1	fatty acid desaturase 1 [Source:HGNC Symbol;Acc:HGNC:3574]	501.977	1191.49	1187.36	1791.72	3067.86	2686.86	1.45311	3.3e-14
338	ENSG00000235823	OLMALINC	oligodendrocyte maturation-associated long intergenic non-coding RNA [Source:HGNC Symbol;Acc:HGNC:28060]	165.338	218.706	315.312	644.47	745.522	490.869	1.45255	1.87e-06
339	ENSG00000177303	CASKIN2	CASK interacting protein 2 [Source:HGNC Symbol;Acc:HGNC:18200]	62.2999	48.9751	48.0983	109.69	194.059	141.938	1.44918	0.00161874
340	ENSG00000278291		novel transcript, antisense to IL17D	20.0661	20.3493	19.9787	53.599	61.36	50.4124	1.4464	0.0450766
341	ENSG00000169710	FASN	fatty acid synthase [Source:HGNC Symbol;Acc:HGNC:3594]	4547.37	4977.67	4317.94	12452.7	12854.8	12310	1.44456	7.69e-23
342	ENSG00000164930	FZD6	frizzled class receptor 6 [Source:HGNC Symbol;Acc:HGNC:4044]	73.3355	166.261	71.5062	184.432	438.746	215.836	1.4415	6.47e-06
343	ENSG00000178184	PARD6G	par-6 family cell polarity regulator gamma [Source:HGNC Symbol;Acc:HGNC:16076]	142.073	228.933	50.9653	313.072	427.448	258.606	1.44072	9.73e-05
344	ENSG00000137331	IER3	immediate early response 3 [Source:HGNC Symbol;Acc:HGNC:5392]	209.14	86.3903	74.5957	349.854	416.274	192.145	1.43885	9.62e-05
345	ENSG00000138031	ADCY3	adenylate cyclase 3 [Source:HGNC Symbol;Acc:HGNC:234]	2003.74	1436.44	1634.39	4942.64	4492.94	4188.02	1.43434	1.89e-18
346	ENSG00000184489	PTP4A3	protein tyrosine phosphatase 4A3 [Source:HGNC Symbol;Acc:HGNC:9636]	135.456	76.4945	189.67	387.904	361.456	286.073	1.43118	0.00010342
347	ENSG00000133138	TBC1D8B	TBC1 domain family member 8B [Source:HGNC Symbol;Acc:HGNC:24715]	31.5462	35.3199	20.7582	85.6122	71.8971	74.0138	1.42764	0.0189126
348	ENSG00000110721	CHKA	choline kinase alpha [Source:HGNC Symbol;Acc:HGNC:1937]	162.815	189.004	194.532	489.639	552.612	428.766	1.42381	4.58e-08
349	ENSG00000243701	DUBR	DPPA2 upstream binding RNA [Source:HGNC Symbol;Acc:HGNC:48569]	61.1562	20.4001	46.4534	138.445	116.508	73.2689	1.42268	0.0128868
350	ENSG00000125454	SLC25A19	solute carrier family 25 member 19 [Source:HGNC Symbol;Acc:HGNC:14409]	321.965	269.081	330.398	815.547	786.176	856.471	1.4189	3.94e-11
351	ENSG00000166900	STX3	syntaxin 3 [Source:HGNC Symbol;Acc:HGNC:11438]	325.715	287.109	233.723	636.34	920.738	715.306	1.41817	7.03e-09
352	ENSG00000101004	NINL	ninein like [Source:HGNC Symbol;Acc:HGNC:29163]	126.479	155.138	103.349	309.775	367.678	337.689	1.41495	2.48e-06
353	ENSG00000105649	RAB3A	RAB3A, member RAS oncogene family [Source:HGNC Symbol;Acc:HGNC:9777]	19.6918	30.8481	40.6208	72.4173	76.8654	85.3053	1.41443	0.0200175
354	ENSG00000189060	H1-0	H1.0 linker histone [Source:HGNC Symbol;Acc:HGNC:4714]	243.716	196.738	166.486	584.825	598.606	432.079	1.41248	1.28e-08
355	ENSG00000149054	ZNF215	zinc finger protein 215 [Source:HGNC Symbol;Acc:HGNC:13007]	30.1022	18.5307	20.3769	53.5629	82.257	51.0938	1.412	0.0478407
356	ENSG00000166165	CKB	creatine kinase B [Source:HGNC Symbol;Acc:HGNC:1991]	33.957	71.2975	58.1959	215.647	190.174	64.1449	1.40742	0.011732
357	ENSG00000214338	SOGA3	SOGA family member 3 [Source:HGNC Symbol;Acc:HGNC:21494]	85.6234	205.94	80.5877	298.254	424.996	210.438	1.40441	1.17e-05
358	ENSG00000161958	FGF11	fibroblast growth factor 11 [Source:HGNC Symbol;Acc:HGNC:3667]	77.7005	90.2413	101.13	220.32	378.138	158.833	1.40438	0.000346271
359	ENSG00000234964	FABP5P7	fatty acid binding protein 5 pseudogene 7 [Source:HGNC Symbol;Acc:HGNC:31070]	24.7179	26.3312	22.8083	49.7313	65.1205	84.2015	1.4042	0.0358747
360	ENSG00000123191	ATP7B	ATPase copper transporting beta [Source:HGNC Symbol;Acc:HGNC:870]	66.2927	60.0868	67.3373	233.015	126.173	166.901	1.39954	0.000629961
361	ENSG00000049768	FOXP3	forkhead box P3 [Source:HGNC Symbol;Acc:HGNC:6106]	549.912	569.115	1150.39	1781.99	2015.33	1841.69	1.39772	9.85e-09
362	ENSG00000134824	FADS2	fatty acid desaturase 2 [Source:HGNC Symbol;Acc:HGNC:3575]	1116.04	5442.38	5023.24	5780.91	10484.9	9371.86	1.39658	0.0209863
363	ENSG00000107104	KANK1	KN motif and ankyrin repeat domains 1 [Source:HGNC Symbol;Acc:HGNC:19309]	139.6	42.5607	199.049	248.183	305.297	324.594	1.39157	0.00161103
364	ENSG00000273604	EPOP	elongin BC and polycomb repressive complex 2 associated protein [Source:HGNC Symbol;Acc:HGNC:34493]	683.035	675.12	537.519	2016.93	1664.69	1327.49	1.39019	3.45e-14
365	ENSG00000159214	CCDC24	coiled-coil domain containing 24 [Source:HGNC Symbol;Acc:HGNC:28688]	50.1226	13.9143	40.258	93.735	72.6783	80.1209	1.3885	0.0278665
366	ENSG00000216490	IFI30	IFI30 lysosomal thiol reductase [Source:HGNC Symbol;Acc:HGNC:5398]	206.224	218.445	252.232	562.054	546.523	657.89	1.38505	4.83e-09
367	ENSG00000169750	RAC3	Rac family small GTPase 3 [Source:HGNC Symbol;Acc:HGNC:9803]	68.4257	87.8452	60.2161	204.192	205.381	153.266	1.38411	0.000286759
368	ENSG00000272870	SAP30-DT	SAP30 divergent transcript [Source:HGNC Symbol;Acc:HGNC:54424]	90.0686	21.5427	128.836	233.084	192.475	107.907	1.38338	0.0215266
369	ENSG00000005102	MEOX1	mesenchyme homeobox 1 [Source:HGNC Symbol;Acc:HGNC:7013]	193.258	176.785	169.711	385.112	459.347	579.023	1.38333	7.91e-07
370	ENSG00000162377	COA7	cytochrome c oxidase assembly factor 7 [Source:HGNC Symbol;Acc:HGNC:25716]	414.241	336.845	403.4	1056.01	778	1198.1	1.37812	2.88e-11
371	ENSG00000178409	BEND3	BEN domain containing 3 [Source:HGNC Symbol;Acc:HGNC:23040]	66.5781	74.0966	85.6533	173.087	193.571	220.11	1.37487	0.000211465
372	ENSG00000139438	FAM222A	family with sequence similarity 222 member A [Source:HGNC Symbol;Acc:HGNC:25915]	39.3519	29.6352	23.9919	86.6432	64.4551	87	1.37401	0.0230288
373	ENSG00000174669	SLC29A2	solute carrier family 29 member 2 [Source:HGNC Symbol;Acc:HGNC:11004]	202.533	120.812	195.872	441.727	496.041	391.802	1.37341	6.99e-06
374	ENSG00000212123	PRR22	proline rich 22 [Source:HGNC Symbol;Acc:HGNC:28354]	68.7895	26.3717	56.6873	120.24	102.182	152.58	1.37125	0.00601368
375	ENSG00000068001	HYAL2	hyaluronidase 2 [Source:HGNC Symbol;Acc:HGNC:5321]	89.6034	92.5165	119.435	248.954	278.665	248.613	1.37098	4.78e-05
376	ENSG00000215417	MIR17HG	miR-17-92a-1 cluster host gene [Source:HGNC Symbol;Acc:HGNC:23564]	48.9338	32.9356	75.4097	97.9028	168.844	132.623	1.36542	0.00782935
377	ENSG00000222009	BTBD19	BTB domain containing 19 [Source:HGNC Symbol;Acc:HGNC:27145]	29.8372	29.749	36.778	123.553	36.5353	110.066	1.36246	0.0314624
378	ENSG00000107954	NEURL1	neuralized E3 ubiquitin protein ligase 1 [Source:HGNC Symbol;Acc:HGNC:7761]	12.4077	34.1564	37.258	47.8735	57.571	100.677	1.36148	0.0409672
379	ENSG00000101846	STS	steroid sulfatase [Source:HGNC Symbol;Acc:HGNC:11425]	162.855	236.605	192.805	402.559	593.297	525.893	1.36055	4.58e-08
380	ENSG00000228203	GRASLND	glycosaminoglycan regulatory associated long non-coding RNA [Source:HGNC Symbol;Acc:HGNC:30963]	102.36	47.0548	106.252	249.797	150.524	237.462	1.3605	0.00019871
381	ENSG00000270800	RPS10-NUDT3	RPS10-NUDT3 readthrough [Source:HGNC Symbol;Acc:HGNC:49181]	71.5588	67.6891	134.472	182.398	183.542	330.878	1.35967	8.24e-05
382	ENSG00000151287	TEX30	testis expressed 30 [Source:HGNC Symbol;Acc:HGNC:25188]	535.989	241.344	603.626	1068.35	978.747	1291.82	1.35734	4.54e-08
383	ENSG00000160117	ANKLE1	ankyrin repeat and LEM domain containing 1 [Source:HGNC Symbol;Acc:HGNC:26812]	342.035	199.041	255.587	640.742	656.354	699.332	1.35551	1.09e-07
384	ENSG00000253250	C8orf88	chromosome 8 open reading frame 88 [Source:HGNC Symbol;Acc:HGNC:44672]	17.8761	72.0318	20.9278	71.4317	111.234	59.6488	1.35249	0.0306226
385	ENSG00000084764	MAPRE3	microtubule associated protein RP/EB family member 3 [Source:HGNC Symbol;Acc:HGNC:6892]	44.9736	31.3593	33.1658	113.053	82.7462	83.2759	1.35136	0.0126212
386	ENSG00000178922	HYI	hydroxypyruvate isomerase (putative) [Source:HGNC Symbol;Acc:HGNC:26948]	142.398	144.433	61.083	336.134	275.128	226.83	1.3509	0.000107355
387	ENSG00000182107	TMEM30B	transmembrane protein 30B [Source:HGNC Symbol;Acc:HGNC:27254]	52.906	58.8374	43.9981	185.735	120.69	99.6054	1.34551	0.00375572
388	ENSG00000120254	MTHFD1L	methylenetetrahydrofolate dehydrogenase (NADP+ dependent) 1 like [Source:HGNC Symbol;Acc:HGNC:21055]	450.989	902.549	676.949	1545.98	1798.26	1628.16	1.34398	1.96e-10
389	ENSG00000204366	ZBTB12	zinc finger and BTB domain containing 12 [Source:HGNC Symbol;Acc:HGNC:19066]	45.3467	61.2789	54.2262	149.49	175.343	93.9038	1.34243	0.0038851
390	ENSG00000160172	FAM86C2P	family with sequence similarity 86 member C2, pseudogene [Source:HGNC Symbol;Acc:HGNC:42392]	32.6112	25.5784	18.7827	59.1914	64.9308	66.6415	1.34106	0.0496247
391	ENSG00000001630	CYP51A1	cytochrome P450 family 51 subfamily A member 1 [Source:HGNC Symbol;Acc:HGNC:2649]	962.566	902.795	1053.41	2624.22	2711.36	2094.27	1.34074	1.5e-12
392	ENSG00000104341	LAPTM4B	lysosomal protein transmembrane 4 beta [Source:HGNC Symbol;Acc:HGNC:13646]	283.646	440.801	507.313	918.214	1012.28	1113.97	1.33978	1.46e-09
393	ENSG00000279233		novel transcript	49.6223	65.4593	53.2763	144.807	137.173	140.103	1.33669	0.00253822
394	ENSG00000122126	OCRL	OCRL inositol polyphosphate-5-phosphatase [Source:HGNC Symbol;Acc:HGNC:8108]	33.2107	23.7159	31.5548	59.874	75.2389	87.7906	1.32771	0.0343752
395	ENSG00000226950	DANCR	differentiation antagonizing non-protein coding RNA [Source:HGNC Symbol;Acc:HGNC:28964]	528.145	142.971	520.128	854.586	828.421	942.998	1.32635	7.17e-05
396	ENSG00000114023	FAM162A	family with sequence similarity 162 member A [Source:HGNC Symbol;Acc:HGNC:17865]	652.593	561.262	1160	2025.03	2144.48	1507.01	1.31819	2.28e-06
397	ENSG00000169255	B3GALNT1	beta-1,3-N-acetylgalactosaminyltransferase 1 (globoside blood group) [Source:HGNC Symbol;Acc:HGNC:918]	19.5305	19.4543	43.9187	58.643	38.5862	111.053	1.31797	0.0450103
398	ENSG00000125630	POLR1B	RNA polymerase I subunit B [Source:HGNC Symbol;Acc:HGNC:20454]	736.535	883.304	859.142	2208.7	1713.2	2276.18	1.31589	1.58e-11
399	ENSG00000163938	GNL3	G protein nucleolar 3 [Source:HGNC Symbol;Acc:HGNC:29931]	1214.64	778.32	1508.68	2612.24	2602.69	3246.4	1.31387	1.38e-11
400	ENSG00000134326	CMPK2	cytidine/uridine monophosphate kinase 2 [Source:HGNC Symbol;Acc:HGNC:27015]	148.274	114.783	102.142	336.043	222.933	352.067	1.31077	7.14e-05
401	ENSG00000182685	BRICD5	BRICHOS domain containing 5 [Source:HGNC Symbol;Acc:HGNC:28309]	207.626	62.0664	146.998	314.405	268.168	355.247	1.30825	0.000356354
402	ENSG00000100916	BRMS1L	BRMS1 like transcriptional repressor [Source:HGNC Symbol;Acc:HGNC:20512]	125.277	88.18	169.864	293.624	281.522	350.554	1.30555	4.24e-05
403	ENSG00000163406	SLC15A2	solute carrier family 15 member 2 [Source:HGNC Symbol;Acc:HGNC:10921]	59.572	78.2059	52.1414	163.593	111.997	192.368	1.30494	0.00533128
404	ENSG00000179344	HLA-DQB1	major histocompatibility complex, class II, DQ beta 1 [Source:HGNC Symbol;Acc:HGNC:4944]	218.498	740.692	163.599	586.344	1481.76	477.726	1.30429	1.88e-08
405	ENSG00000277142	LINC00235	long intergenic non-protein coding RNA 235 [Source:HGNC Symbol;Acc:HGNC:14138]	28.4837	37.8993	20.9296	80.8593	65.5606	64.0396	1.30294	0.0442696
406	ENSG00000117411	B4GALT2	beta-1,4-galactosyltransferase 2 [Source:HGNC Symbol;Acc:HGNC:925]	267.587	328.522	242.359	722.458	641.521	686.506	1.30101	5.52e-08
407	ENSG00000285600		Novel transcript, antisense to MCM2	72.8237	49.5041	96.0868	157.965	172.054	196.442	1.2998	0.00169302
408	ENSG00000048162	NOP16	NOP16 nucleolar protein [Source:HGNC Symbol;Acc:HGNC:26934]	407.216	337.774	480.985	939.293	877.455	1196.52	1.29835	1.34e-10
409	ENSG00000168675	LDLRAD4	low density lipoprotein receptor class A domain containing 4 [Source:HGNC Symbol;Acc:HGNC:1224]	1230.03	1105.93	1281.94	2618.61	3404.43	2910.57	1.29815	1.11e-12
410	ENSG00000167774		novel transcript	107.496	94.4229	40.8931	196.302	200.818	160.32	1.29402	0.00209754
411	ENSG00000110880	CORO1C	coronin 1C [Source:HGNC Symbol;Acc:HGNC:2254]	779.9	1228	1394.72	2561.83	2544.87	3024.93	1.29318	3.52e-11
412	ENSG00000163040	CCDC74A	coiled-coil domain containing 74A [Source:HGNC Symbol;Acc:HGNC:25197]	65.9453	64.8425	163.035	162.847	230.073	283.917	1.29216	0.000656777
413	ENSG00000081760	AACS	acetoacetyl-CoA synthetase [Source:HGNC Symbol;Acc:HGNC:21298]	628.162	898.219	736.177	1676.16	2117.55	1705.1	1.28772	4.78e-13
414	ENSG00000143479	DYRK3	dual specificity tyrosine phosphorylation regulated kinase 3 [Source:HGNC Symbol;Acc:HGNC:3094]	177.503	222.311	194.642	504.242	456.419	483.514	1.28672	9.53e-07
415	ENSG00000240350	SOCAR	serous ovarian cancer associated RNA [Source:HGNC Symbol;Acc:HGNC:54421]	271.53	62.2258	133.162	571.272	289.665	212.636	1.28648	0.000356354
416	ENSG00000104635	SLC39A14	solute carrier family 39 member 14 [Source:HGNC Symbol;Acc:HGNC:20858]	464.951	596.902	506.028	1153.37	1314.66	1331.51	1.2825	3.04e-11
417	ENSG00000011590	ZBTB32	zinc finger and BTB domain containing 32 [Source:HGNC Symbol;Acc:HGNC:16763]	554.152	378.28	616.814	1413.27	950.701	1380.94	1.27987	2.97e-11
418	ENSG00000184293	CLECL1	C-type lectin like 1 [Source:HGNC Symbol;Acc:HGNC:24462]	36.3401	54.0349	115.959	117.345	136.342	209.147	1.27564	0.00375572
419	ENSG00000171155	C1GALT1C1	C1GALT1 specific chaperone 1 [Source:HGNC Symbol;Acc:HGNC:24338]	575.325	441.189	608.207	1235.98	1374.59	1299.36	1.27551	9.61e-10
420	ENSG00000164976	MYORG	myogenesis regulating glycosidase (putative) [Source:HGNC Symbol;Acc:HGNC:19918]	234.535	363.067	304.44	735.367	738.231	678.573	1.27443	1.15e-07
421	ENSG00000151458	ANKRD50	ankyrin repeat domain 50 [Source:HGNC Symbol;Acc:HGNC:29223]	22.0969	53.8113	26.2256	48.9349	95.6309	93.8383	1.27001	0.0382718
422	ENSG00000067177	PHKA1	phosphorylase kinase regulatory subunit alpha 1 [Source:HGNC Symbol;Acc:HGNC:8925]	65.287	118.314	87.4931	226.83	189.663	221.3	1.26793	0.00128478
423	ENSG00000232677	LINC00665	long intergenic non-protein coding RNA 665 [Source:HGNC Symbol;Acc:HGNC:44323]	29.6728	211	80.6532	79.8066	507.951	176.392	1.26567	0.000225267
424	ENSG00000280721	LINC01943	long intergenic non-protein coding RNA 1943 [Source:HGNC Symbol;Acc:HGNC:52767]	972.525	270.665	592.75	1591.91	1269.18	1114.09	1.2647	1.06e-05
425	ENSG00000067225	PKM	pyruvate kinase M1/2 [Source:HGNC Symbol;Acc:HGNC:9021]	27031.2	40026	37214.2	76320.1	84068.7	87026.5	1.26447	4.92e-16
426	ENSG00000128311	TST	thiosulfate sulfurtransferase [Source:HGNC Symbol;Acc:HGNC:12388]	242.102	263.379	262.113	615.83	622.944	603.401	1.26383	5.86e-08
427	ENSG00000115541	HSPE1	heat shock protein family E (Hsp10) member 1 [Source:HGNC Symbol;Acc:HGNC:5269]	1613.32	1024	1923.52	3307.88	3094.53	4307.34	1.26214	2.96e-12
428	ENSG00000244274	DBNDD2	dysbindin domain containing 2 [Source:HGNC Symbol;Acc:HGNC:15881]	50.2868	81.436	70.497	159.482	208.699	120.396	1.26183	0.00332389
429	ENSG00000112578	BYSL	bystin like [Source:HGNC Symbol;Acc:HGNC:1157]	343.499	492.963	383.417	934.222	836.913	1128	1.25772	1.16e-07
430	ENSG00000128050	PAICS	phosphoribosylaminoimidazole carboxylase and phosphoribosylaminoimidazolesuccinocarboxamide synthase [Source:HGNC Symbol;Acc:HGNC:8587]	3118.39	3992.06	4089.77	8520.2	9108.96	8959.25	1.25698	1.26e-15
431	ENSG00000152413	HOMER1	homer scaffold protein 1 [Source:HGNC Symbol;Acc:HGNC:17512]	34.4944	77.4995	36.983	179.206	83.5019	86.961	1.25564	0.0360204
432	ENSG00000127423	AUNIP	aurora kinase A and ninein interacting protein [Source:HGNC Symbol;Acc:HGNC:28363]	98.6735	58.6439	147.267	221.676	188.802	285.419	1.2535	0.000590326
433	ENSG00000125726	CD70	CD70 molecule [Source:HGNC Symbol;Acc:HGNC:11937]	587.02	567.158	626.555	1535.13	1396.9	1317.37	1.25258	5.26e-11
434	ENSG00000134072	CAMK1	calcium/calmodulin dependent protein kinase I [Source:HGNC Symbol;Acc:HGNC:1459]	381.501	327.624	284.166	737.889	853.042	763.893	1.25202	4.09e-08
435	ENSG00000151729	SLC25A4	solute carrier family 25 member 4 [Source:HGNC Symbol;Acc:HGNC:10990]	123.122	70.1474	175.468	234.394	269.935	335.105	1.25194	0.000450478
436	ENSG00000181264	TLCD5	TLC domain containing 5 [Source:HGNC Symbol;Acc:HGNC:28280]	50.7188	20.1425	32.5373	114.065	75.9151	53.3419	1.25166	0.0416493
437	ENSG00000196372	ASB13	ankyrin repeat and SOCS box containing 13 [Source:HGNC Symbol;Acc:HGNC:19765]	86.7982	128.02	57.5583	254.66	203.664	167.114	1.2509	0.00135326
438	ENSG00000188760	TMEM198	transmembrane protein 198 [Source:HGNC Symbol;Acc:HGNC:33704]	59.8322	47.3043	42.4213	127.823	144.718	89.132	1.25064	0.00990078
439	ENSG00000149573	MPZL2	myelin protein zero like 2 [Source:HGNC Symbol;Acc:HGNC:3496]	111.231	30.8938	207.095	240.59	118.047	369.189	1.25047	0.000852815
440	ENSG00000109084	TMEM97	transmembrane protein 97 [Source:HGNC Symbol;Acc:HGNC:28106]	444.128	576.604	621.126	1198.86	1397.11	1276.56	1.2482	2.68e-10
441	ENSG00000131462	TUBG1	tubulin gamma 1 [Source:HGNC Symbol;Acc:HGNC:12417]	846.636	693.187	1192.14	1967.91	1891.19	2522.02	1.24612	5.02e-12
442	ENSG00000186399	GOLGA8R	golgin A8 family member R [Source:HGNC Symbol;Acc:HGNC:44407]	24.6075	106.175	40.8502	66.9095	245.035	88.3236	1.246	0.00675344
443	ENSG00000180385	EMC3-AS1	EMC3 antisense RNA 1 [Source:HGNC Symbol;Acc:HGNC:49223]	121.451	131.643	164.722	277.934	355.107	357.307	1.24596	2.68e-05
444	ENSG00000258947	TUBB3	tubulin beta 3 class III [Source:HGNC Symbol;Acc:HGNC:20772]	26.7692	30.86	40.1976	60.4905	61.4285	116.559	1.24454	0.0391919
445	ENSG00000213062		novel transcript	32.7627	30.4678	39.9581	85.5767	82.7149	75.2247	1.2408	0.0359893
446	ENSG00000120437	ACAT2	acetyl-CoA acetyltransferase 2 [Source:HGNC Symbol;Acc:HGNC:94]	1672	1595.51	1704.47	3822.5	4012.37	3913.78	1.24059	7.2e-15
447	ENSG00000136830	NIBAN2	niban apoptosis regulator 2 [Source:HGNC Symbol;Acc:HGNC:25282]	672.621	746.795	977.189	1930.3	1726.31	1945.39	1.23984	1.08e-10
448	ENSG00000214756	CSKMT	citrate synthase lysine methyltransferase [Source:HGNC Symbol;Acc:HGNC:33113]	69.9	66.5051	109.764	235.453	157.626	182.593	1.23707	0.00231433
449	ENSG00000079385	CEACAM1	CEA cell adhesion molecule 1 [Source:HGNC Symbol;Acc:HGNC:1814]	106.299	68.8137	140.996	240.478	240.715	239.535	1.23449	0.000873445
450	ENSG00000178718	RPP25	ribonuclease P and MRP subunit p25 [Source:HGNC Symbol;Acc:HGNC:30361]	184.728	152.816	200.737	500.231	357.784	410.008	1.23107	6.53e-06
451	ENSG00000078081	LAMP3	lysosomal associated membrane protein 3 [Source:HGNC Symbol;Acc:HGNC:14582]	44.0027	54.9354	54.6357	136.742	126.6	98.9057	1.23012	0.0117606
452	ENSG00000176014	TUBB6	tubulin beta 6 class V [Source:HGNC Symbol;Acc:HGNC:20776]	58.3862	33.617	60.7894	195.323	95.4416	81.8182	1.2293	0.0188292
453	ENSG00000176171	BNIP3	BCL2 interacting protein 3 [Source:HGNC Symbol;Acc:HGNC:1084]	866.17	877.876	1948.73	2695.5	3012.07	2325.12	1.22874	8.9e-06
454	ENSG00000141378	PTRH2	peptidyl-tRNA hydrolase 2 [Source:HGNC Symbol;Acc:HGNC:24265]	406.956	257.833	409.837	809.857	758.716	910.121	1.22873	8.14e-08
455	ENSG00000140043	PTGR2	prostaglandin reductase 2 [Source:HGNC Symbol;Acc:HGNC:20149]	75.6691	86.1732	146.059	196.827	280.264	225.663	1.22643	0.00120608
456	ENSG00000102144	PGK1	phosphoglycerate kinase 1 [Source:HGNC Symbol;Acc:HGNC:8896]	11979.7	9774.89	18301.4	30114.1	33797.1	26883.4	1.22613	2.98e-08
457	ENSG00000116133	DHCR24	24-dehydrocholesterol reductase [Source:HGNC Symbol;Acc:HGNC:2859]	2784.43	2854.77	2574.63	6651.36	6242.71	6302.85	1.22572	1.46e-15
458	ENSG00000145916	RMND5B	required for meiotic nuclear division 5 homolog B [Source:HGNC Symbol;Acc:HGNC:26181]	357.474	333.348	291.455	681.126	850.054	763.387	1.22317	9.44e-08
459	ENSG00000196584	XRCC2	X-ray repair cross complementing 2 [Source:HGNC Symbol;Acc:HGNC:12829]	754.123	539.145	792.492	1571.31	1479.56	1758.54	1.21936	1.94e-10
460	ENSG00000144395	CCDC150	coiled-coil domain containing 150 [Source:HGNC Symbol;Acc:HGNC:26834]	231.957	59.0625	276.485	406.222	360.759	354.727	1.2192	0.00407943
461	ENSG00000171793	CTPS1	CTP synthase 1 [Source:HGNC Symbol;Acc:HGNC:2519]	1058.2	1215.49	1275.69	2510.91	2572.14	3193.87	1.21799	4.94e-13
462	ENSG00000171757	LRRC34	leucine rich repeat containing 34 [Source:HGNC Symbol;Acc:HGNC:28408]	30.3945	42.0056	68.8029	93.5551	105.504	112.171	1.2162	0.0213711
463	ENSG00000138758	SEPTIN11	septin 11 [Source:HGNC Symbol;Acc:HGNC:25589]	1781.54	2806.18	2695.91	4356.42	5890.17	6479.2	1.2082	1.59e-14
464	ENSG00000285901		novel transcript	212.212	50.9145	198.835	299.956	232.596	416.035	1.20497	0.00157232
465	ENSG00000115109	EPB41L5	erythrocyte membrane protein band 4.1 like 5 [Source:HGNC Symbol;Acc:HGNC:19819]	105.344	94.1815	125.522	198.201	230.275	333.309	1.20463	0.000356519
466	ENSG00000188807	TMEM201	transmembrane protein 201 [Source:HGNC Symbol;Acc:HGNC:33719]	500.828	453.327	510.571	1125.43	1004.09	1243.42	1.2004	9.11e-10
467	ENSG00000196636	SDHAF3	succinate dehydrogenase complex assembly factor 3 [Source:HGNC Symbol;Acc:HGNC:21752]	186.65	142.926	236.409	388.693	398.932	499.16	1.19996	1.19e-05
468	ENSG00000251595	ABCA11P	ATP binding cassette subfamily A member 11, pseudogene [Source:HGNC Symbol;Acc:HGNC:31]	40.9784	39.7822	46.1304	69.2855	100.644	129.601	1.19924	0.026365
469	ENSG00000115946	PNO1	partner of NOB1 homolog [Source:HGNC Symbol;Acc:HGNC:32790]	267.739	162.038	471.215	630.019	545.265	731.012	1.19888	1.77e-05
470	ENSG00000138442	WDR12	WD repeat domain 12 [Source:HGNC Symbol;Acc:HGNC:14098]	691.682	402.475	698.041	1240.69	1219.96	1553.49	1.19797	3.37e-08
471	ENSG00000160818	GPATCH4	G-patch domain containing 4 [Source:HGNC Symbol;Acc:HGNC:25982]	706.011	798.372	775.85	1575.91	1615.2	2068.44	1.19775	1.58e-10
472	ENSG00000143590	EFNA3	ephrin A3 [Source:HGNC Symbol;Acc:HGNC:3223]	76.9656	68.0985	95.1877	208.837	209.988	138.985	1.19698	0.00441007
473	ENSG00000280239		TEC	89.6469	99.1905	100.842	201.202	240.902	222.82	1.19594	0.000643633
474	ENSG00000065923	SLC9A7	solute carrier family 9 member A7 [Source:HGNC Symbol;Acc:HGNC:17123]	320.213	991.489	425.592	1186.92	1220.81	1111.43	1.19557	4.51e-05
475	ENSG00000197381	ADARB1	adenosine deaminase RNA specific B1 [Source:HGNC Symbol;Acc:HGNC:226]	1489.07	1843.34	1990.25	3986.48	4224.59	3878.91	1.19306	3.87e-12
476	ENSG00000183496	MEX3B	mex-3 RNA binding family member B [Source:HGNC Symbol;Acc:HGNC:25297]	32.7959	31.9395	55.341	74.8988	109.684	87.2635	1.19299	0.0400212
477	ENSG00000160285	LSS	lanosterol synthase [Source:HGNC Symbol;Acc:HGNC:6708]	1137.41	1987.57	1283.53	2768.4	4521.03	2730.58	1.18594	3.84e-13
478	ENSG00000162694	EXTL2	exostosin like glycosyltransferase 2 [Source:HGNC Symbol;Acc:HGNC:3516]	413.163	286.12	325.333	745.473	788.422	774.964	1.18545	4.59e-07
479	ENSG00000136425	CIB2	calcium and integrin binding family member 2 [Source:HGNC Symbol;Acc:HGNC:24579]	39.9677	84.5619	38.8351	128.589	101.716	115.55	1.18496	0.028144
480	ENSG00000234171	RNASEH1-AS1	RNASEH1 antisense RNA 1 [Source:HGNC Symbol;Acc:HGNC:49289]	171.022	135.73	115.587	292.082	382.577	284.235	1.18384	0.00019821
481	ENSG00000128596	CCDC136	coiled-coil domain containing 136 [Source:HGNC Symbol;Acc:HGNC:22225]	228.456	209.678	159.535	489.204	557.822	329.02	1.18333	7.91e-06
482	ENSG00000182749	PAQR7	progestin and adipoQ receptor family member 7 [Source:HGNC Symbol;Acc:HGNC:23146]	101.349	174.591	111.309	290.552	312.668	253.712	1.18058	0.000353803
483	ENSG00000119922	IFIT2	interferon induced protein with tetratricopeptide repeats 2 [Source:HGNC Symbol;Acc:HGNC:5409]	111.485	97.4459	145.909	292.044	207.523	303.898	1.18024	0.000299655
484	ENSG00000117450	PRDX1	peroxiredoxin 1 [Source:HGNC Symbol;Acc:HGNC:9352]	4196.88	3195.59	4969.57	8522.15	7849.24	11584.6	1.1796	2.44e-14
485	ENSG00000214706	IFRD2	interferon related developmental regulator 2 [Source:HGNC Symbol;Acc:HGNC:5457]	556.034	487.489	727.534	1373.89	1226.92	1363.92	1.17944	4.35e-09
486	ENSG00000173638	SLC19A1	solute carrier family 19 member 1 [Source:HGNC Symbol;Acc:HGNC:10937]	496.573	535.888	647.09	1332.48	1036.29	1446.65	1.17895	5.27e-09
487	ENSG00000135916	ITM2C	integral membrane protein 2C [Source:HGNC Symbol;Acc:HGNC:6175]	3141.73	3820.48	2839.86	7923.86	7727.44	6456.35	1.1787	8.52e-14
488	ENSG00000160326	SLC2A6	solute carrier family 2 member 6 [Source:HGNC Symbol;Acc:HGNC:11011]	160.695	322.706	107.598	369.866	437.764	401.492	1.1785	0.00057758
489	ENSG00000168405	CMAHP	cytidine monophospho-N-acetylneuraminic acid hydroxylase, pseudogene [Source:HGNC Symbol;Acc:HGNC:2098]	1621.58	1456.35	1423.35	3499.18	3973.84	2799.73	1.17713	2.42e-11
490	ENSG00000143942	CHAC2	ChaC glutathione specific gamma-glutamylcyclotransferase 2 [Source:HGNC Symbol;Acc:HGNC:32363]	191.64	128.906	242.581	387.293	377.438	481.862	1.1759	4.07e-05
491	ENSG00000232956	SNHG15	small nucleolar RNA host gene 15 [Source:HGNC Symbol;Acc:HGNC:27797]	761.448	451.959	926.321	1568.41	1550.86	1507.35	1.1667	1.06e-06
492	ENSG00000118513	MYB	MYB proto-oncogene, transcription factor [Source:HGNC Symbol;Acc:HGNC:7545]	2641.91	3091.56	2397.87	6717.17	6009.34	5481.6	1.16627	9.65e-13
493	ENSG00000100077	GRK3	G protein-coupled receptor kinase 3 [Source:HGNC Symbol;Acc:HGNC:290]	946.277	2060.36	1387.59	2831.9	3866.24	2797.47	1.16519	1.74e-09
494	ENSG00000132436	FIGNL1	fidgetin like 1 [Source:HGNC Symbol;Acc:HGNC:13286]	1435.68	1249.5	1835.19	3285.89	3073.3	3675.14	1.16415	5.52e-12
495	ENSG00000136997	MYC	MYC proto-oncogene, bHLH transcription factor [Source:HGNC Symbol;Acc:HGNC:7553]	1748.95	1337.94	1846.09	3913.35	4386.44	2833.36	1.16294	1.44e-07
496	ENSG00000172731	LRRC20	leucine rich repeat containing 20 [Source:HGNC Symbol;Acc:HGNC:23421]	429.62	479.438	438.195	1078.41	1029.95	909.043	1.16126	1.56e-08
497	ENSG00000261236	BOP1	BOP1 ribosomal biogenesis factor [Source:HGNC Symbol;Acc:HGNC:15519]	810.352	1153.07	1062.06	2102.39	2135.18	2470.43	1.16067	3.96e-10
498	ENSG00000069849	ATP1B3	ATPase Na+/K+ transporting subunit beta 3 [Source:HGNC Symbol;Acc:HGNC:806]	2269.75	2220.49	2471.74	5027.91	5001.47	5530.63	1.16025	4.77e-14
499	ENSG00000183010	PYCR1	pyrroline-5-carboxylate reductase 1 [Source:HGNC Symbol;Acc:HGNC:9721]	158.918	247.396	216.314	499.927	464.095	409.96	1.15952	5.62e-05
500	ENSG00000133454	MYO18B	myosin XVIIIB [Source:HGNC Symbol;Acc:HGNC:18150]	71.6241	510.836	115.187	312.282	890.312	179.23	1.15922	0.000738066
501	ENSG00000106546	AHR	aryl hydrocarbon receptor [Source:HGNC Symbol;Acc:HGNC:348]	998.608	1250.01	1238.11	2192.23	3046.54	2564.73	1.15658	1.05e-11
502	ENSG00000183049	CAMK1D	calcium/calmodulin dependent protein kinase ID [Source:HGNC Symbol;Acc:HGNC:19341]	421.306	754.932	511.108	1153.07	1447.24	1082.25	1.15625	2.06e-08
503	ENSG00000267673	FDX2	ferredoxin 2 [Source:HGNC Symbol;Acc:HGNC:30546]	112.992	85.1694	127.263	252.662	208.573	257.908	1.15285	0.000717036
504	ENSG00000116649	SRM	spermidine synthase [Source:HGNC Symbol;Acc:HGNC:11296]	1099.05	1172.47	1175.49	2338.34	2321.75	3056.39	1.152	9.09e-11
505	ENSG00000126215	XRCC3	X-ray repair cross complementing 3 [Source:HGNC Symbol;Acc:HGNC:12830]	771.935	678.014	988.561	1797.66	1662.54	1902.01	1.15137	6.93e-10
506	ENSG00000126249	PDCD2L	programmed cell death 2 like [Source:HGNC Symbol;Acc:HGNC:28194]	94.1008	100.945	82.0959	201.76	181.838	230.123	1.1503	0.00234089
507	ENSG00000053372	MRTO4	MRT4 homolog, ribosome maturation factor [Source:HGNC Symbol;Acc:HGNC:18477]	675.61	814.023	731.456	1464.99	1545.32	1928.96	1.14752	2.97e-09
508	ENSG00000197451	HNRNPAB	heterogeneous nuclear ribonucleoprotein A/B [Source:HGNC Symbol;Acc:HGNC:5034]	5052.82	4621.01	5669.26	10201.6	10882.8	12943.2	1.14675	4.1e-14
509	ENSG00000250186		novel transcript, antisense to PHB	70.4121	39.7516	105.587	151.313	138.337	161.845	1.14655	0.0139405
510	ENSG00000256988		new variant	107.785	132.434	132.437	219.351	411.072	227.057	1.14349	0.0008462
511	ENSG00000119408	NEK6	NIMA related kinase 6 [Source:HGNC Symbol;Acc:HGNC:7749]	380.273	536.622	423.714	700.643	1244.05	1061.28	1.1409	8.26e-08
512	ENSG00000161955	TNFSF13	TNF superfamily member 13 [Source:HGNC Symbol;Acc:HGNC:11928]	49.7394	37.3605	30.8053	115.488	70.3512	75.059	1.1395	0.0446852
513	ENSG00000173894	CBX2	chromobox 2 [Source:HGNC Symbol;Acc:HGNC:1552]	182.082	191.338	174.994	329.871	424.844	462.051	1.13779	5.84e-05
514	ENSG00000087077	TRIP6	thyroid hormone receptor interactor 6 [Source:HGNC Symbol;Acc:HGNC:12311]	390.247	420.263	401.717	842.266	963.295	855.535	1.13208	5.55e-08
515	ENSG00000111537	IFNG	interferon gamma [Source:HGNC Symbol;Acc:HGNC:5438]	611.522	269.817	390.029	1039.63	1057.14	633.508	1.13186	8.19e-05
516	ENSG00000117308	GALE	UDP-galactose-4-epimerase [Source:HGNC Symbol;Acc:HGNC:4116]	361.056	329.854	456.036	824.644	808.007	858.217	1.12942	3.52e-07
517	ENSG00000160072	ATAD3B	ATPase family AAA domain containing 3B [Source:HGNC Symbol;Acc:HGNC:24007]	1217.24	752.52	1112.41	2309.56	1797.13	2570.02	1.12865	2.75e-10
518	ENSG00000099901	RANBP1	RAN binding protein 1 [Source:HGNC Symbol;Acc:HGNC:9847]	2772.4	2458.99	3182.74	5700.8	5610.29	7086.72	1.12814	2.75e-13
519	ENSG00000197989	SNHG12	small nucleolar RNA host gene 12 [Source:HGNC Symbol;Acc:HGNC:30062]	824.549	297.14	874.178	1236.41	1255.25	1493.84	1.1281	9.41e-05
520	ENSG00000119403	PHF19	PHD finger protein 19 [Source:HGNC Symbol;Acc:HGNC:24566]	5758.53	5392.23	6803.02	11631.1	13122.5	14444.3	1.12772	1.69e-13
521	ENSG00000132661	NXT1	nuclear transport factor 2 like export factor 1 [Source:HGNC Symbol;Acc:HGNC:15913]	360.726	283.614	365.287	723.727	715.886	755.05	1.1266	7.77e-07
522	ENSG00000110881	ASIC1	acid sensing ion channel subunit 1 [Source:HGNC Symbol;Acc:HGNC:100]	176.389	250.578	152.583	449.652	585.83	262.97	1.1256	5.74e-05
523	ENSG00000110921	MVK	mevalonate kinase [Source:HGNC Symbol;Acc:HGNC:7530]	542.701	388.472	402.49	1011.93	1104.4	791.825	1.12445	6.25e-07
524	ENSG00000171840	NINJ2	ninjurin 2 [Source:HGNC Symbol;Acc:HGNC:7825]	204.804	142.766	231.735	329.527	386.777	550.265	1.12091	0.000123077
525	ENSG00000142684	ZNF593	zinc finger protein 593 [Source:HGNC Symbol;Acc:HGNC:30943]	225.95	245.426	219.767	507.882	522.242	471.88	1.12027	7.19e-06
526	ENSG00000276043	UHRF1	ubiquitin like with PHD and ring finger domains 1 [Source:HGNC Symbol;Acc:HGNC:12556]	4134.49	2927.02	4441.39	8094.94	7424.95	9150.79	1.11767	4.91e-12
527	ENSG00000196497	IPO4	importin 4 [Source:HGNC Symbol;Acc:HGNC:19426]	651.059	982.722	663.78	1332.96	1498.17	2173.46	1.11752	3.12e-06
528	ENSG00000134986	NREP	neuronal regeneration related protein [Source:HGNC Symbol;Acc:HGNC:16834]	107.506	248.572	223.324	250.666	625.996	391.325	1.11702	7.39e-05
529	ENSG00000185499	MUC1	mucin 1, cell surface associated [Source:HGNC Symbol;Acc:HGNC:7508]	121.257	127.594	120.664	264.951	323.732	222.601	1.11568	0.000696385
530	ENSG00000197753	LHFPL5	LHFPL tetraspan subfamily member 5 [Source:HGNC Symbol;Acc:HGNC:21253]	69.8536	26.8217	65.5844	110.564	121.868	101.37	1.11428	0.0480755
531	ENSG00000101187	SLCO4A1	solute carrier organic anion transporter family member 4A1 [Source:HGNC Symbol;Acc:HGNC:10953]	1647.9	1310.79	1977.2	3442.59	3639.86	3463.8	1.11338	3.71e-09
532	ENSG00000114480	GBE1	1,4-alpha-glucan branching enzyme 1 [Source:HGNC Symbol;Acc:HGNC:4180]	497.447	453.699	627.386	1129.77	1323.95	961.852	1.11257	3e-06
533	ENSG00000101546	RBFA	ribosome binding factor A [Source:HGNC Symbol;Acc:HGNC:26120]	320.55	332.362	352.587	732.818	762.193	680.55	1.11242	7.54e-07
534	ENSG00000091651	ORC6	origin recognition complex subunit 6 [Source:HGNC Symbol;Acc:HGNC:17151]	615.847	465.328	725.031	1239.52	1140.67	1485.08	1.11006	1.64e-08
535	ENSG00000146733	PSPH	phosphoserine phosphatase [Source:HGNC Symbol;Acc:HGNC:9577]	172.013	114.211	213.245	346.324	262.013	465.074	1.10967	0.000103343
536	ENSG00000256235	SMIM3	small integral membrane protein 3 [Source:HGNC Symbol;Acc:HGNC:30248]	435.449	406.979	395.364	893.817	967.625	808.928	1.10595	1.52e-07
537	ENSG00000187796	CARD9	caspase recruitment domain family member 9 [Source:HGNC Symbol;Acc:HGNC:16391]	64.3034	96.6421	77.0336	228.46	153.929	135.001	1.10381	0.0127972
538	ENSG00000165724	ZMYND19	zinc finger MYND-type containing 19 [Source:HGNC Symbol;Acc:HGNC:21146]	622.918	409.294	611.09	1142.93	1133.42	1203.69	1.10332	3.12e-07
539	ENSG00000165891	E2F7	E2F transcription factor 7 [Source:HGNC Symbol;Acc:HGNC:23820]	434.787	378.872	458.216	759.905	1078.59	917.723	1.10256	2.08e-06
540	ENSG00000148459	PDSS1	decaprenyl diphosphate synthase subunit 1 [Source:HGNC Symbol;Acc:HGNC:17759]	168.339	137.451	214.987	318.249	339.09	458.783	1.10245	0.000115958
541	ENSG00000166963	MAP1A	microtubule associated protein 1A [Source:HGNC Symbol;Acc:HGNC:6835]	36.2348	128.054	51.8118	102.427	146.298	161.89	1.10106	0.0303538
542	ENSG00000130204	TOMM40	translocase of outer mitochondrial membrane 40 [Source:HGNC Symbol;Acc:HGNC:18001]	1075.53	1362.25	1087.22	2297.28	2315	2943.88	1.09998	1.74e-08
543	ENSG00000155846	PPARGC1B	PPARG coactivator 1 beta [Source:HGNC Symbol;Acc:HGNC:30022]	215.278	283.599	148.099	431.102	499.057	414.984	1.09894	9.43e-05
544	ENSG00000104356	POP1	POP1 homolog, ribonuclease P/MRP subunit [Source:HGNC Symbol;Acc:HGNC:30129]	320.367	381.498	372.568	797.109	666.102	838.565	1.09652	2.01e-06
545	ENSG00000261286	ATP2C2-AS1	ATP2C2 antisense RNA 1 [Source:HGNC Symbol;Acc:HGNC:53167]	160.445	78.5969	95.1358	313.114	280.258	136.667	1.0963	0.00543532
546	ENSG00000148840	PPRC1	PPARG related coactivator 1 [Source:HGNC Symbol;Acc:HGNC:30025]	1542.83	1253.18	1365.66	2839.68	2809.83	3231.99	1.09598	3e-10
547	ENSG00000141076	UTP4	UTP4 small subunit processome component [Source:HGNC Symbol;Acc:HGNC:1983]	798.524	892.843	879.315	1917.44	1620.45	1963.08	1.09524	5e-09
548	ENSG00000112877	CEP72	centrosomal protein 72 [Source:HGNC Symbol;Acc:HGNC:25547]	152.171	157.907	283.01	339.683	483.033	407.567	1.09211	0.000534269
549	ENSG00000124802	EEF1E1	eukaryotic translation elongation factor 1 epsilon 1 [Source:HGNC Symbol;Acc:HGNC:3212]	478.872	347.808	411.512	808.84	830.804	982.526	1.08848	1.56e-06
550	ENSG00000011052	NME1-NME2	NME1-NME2 readthrough [Source:HGNC Symbol;Acc:HGNC:33531]	87.2652	95.5872	312.965	268.805	272.533	354.454	1.08807	0.00517133
551	ENSG00000049541	RFC2	replication factor C subunit 2 [Source:HGNC Symbol;Acc:HGNC:9970]	952.87	1047.67	1278.65	2138.68	2125.73	2695.91	1.08788	1.96e-10
552	ENSG00000165185	KIAA1958	KIAA1958 [Source:HGNC Symbol;Acc:HGNC:23427]	282.716	316.127	332.997	681.937	620.034	673.13	1.08562	2.99e-06
553	ENSG00000275719		novel transcript, antisense to SLC1A5	166.311	101.165	206.43	311.139	292.344	374.322	1.08529	0.000703138
554	ENSG00000205269	TMEM170B	transmembrane protein 170B [Source:HGNC Symbol;Acc:HGNC:34244]	114.12	198.861	133.193	312.208	348.713	266.675	1.08513	0.000657372
555	ENSG00000197965	MPZL1	myelin protein zero like 1 [Source:HGNC Symbol;Acc:HGNC:7226]	200.867	342.807	344.93	618.6	627.197	588.251	1.08481	6.39e-05
556	ENSG00000177606	JUN	Jun proto-oncogene, AP-1 transcription factor subunit [Source:HGNC Symbol;Acc:HGNC:6204]	1222.5	1184.37	879.057	2402.45	2594.16	1947.66	1.08424	2.94e-10
557	ENSG00000077348	EXOSC5	exosome component 5 [Source:HGNC Symbol;Acc:HGNC:24662]	318.813	295.023	362.063	686.549	762.94	621.349	1.08294	7.33e-06
558	ENSG00000052802	MSMO1	methylsterol monooxygenase 1 [Source:HGNC Symbol;Acc:HGNC:10545]	1089.69	760.703	1001.46	2121.9	2203.18	1691.49	1.08101	2.78e-07
559	ENSG00000131944	FAAP24	FA core complex associated protein 24 [Source:HGNC Symbol;Acc:HGNC:28467]	130.8	126.969	176.944	324.835	317.312	272.124	1.08084	0.00101351
560	ENSG00000004660	CAMKK1	calcium/calmodulin dependent protein kinase kinase 1 [Source:HGNC Symbol;Acc:HGNC:1469]	88.5439	54.5769	55.0916	173.685	122.29	119.162	1.08033	0.0146942
561	ENSG00000138756	BMP2K	BMP2 inducible kinase [Source:HGNC Symbol;Acc:HGNC:18041]	617.5	924.713	885.352	1439.01	1916.49	1728.85	1.07883	4.03e-09
562	ENSG00000120694	HSPH1	heat shock protein family H (Hsp110) member 1 [Source:HGNC Symbol;Acc:HGNC:16969]	2602.51	3010.58	2852.05	5313.66	5323.88	7427.86	1.07808	7.97e-10
563	ENSG00000205208	C4orf46	chromosome 4 open reading frame 46 [Source:HGNC Symbol;Acc:HGNC:27320]	639.292	525.178	761.35	1227.73	1248.77	1567.27	1.07579	2.73e-08
564	ENSG00000088538	DOCK3	dedicator of cytokinesis 3 [Source:HGNC Symbol;Acc:HGNC:2989]	194.428	149.505	119.874	442.922	312.054	235.052	1.07533	0.000295084
565	ENSG00000131398	KCNC3	potassium voltage-gated channel subfamily C member 3 [Source:HGNC Symbol;Acc:HGNC:6235]	63.0039	67.557	75.1552	154.387	156.528	124.127	1.07456	0.015485
566	ENSG00000130830	MPP1	membrane palmitoylated protein 1 [Source:HGNC Symbol;Acc:HGNC:7219]	513.303	900.326	720.185	1376.05	1755.91	1289.71	1.07448	1.76e-07
567	ENSG00000102245	CD40LG	CD40 ligand [Source:HGNC Symbol;Acc:HGNC:11935]	202.432	83.2141	289.205	369.485	286.792	451.527	1.0713	0.00171141
568	ENSG00000163600	ICOS	inducible T cell costimulator [Source:HGNC Symbol;Acc:HGNC:5351]	1481.67	1380.63	1995.94	2982.5	3139.31	4042.2	1.07029	7.34e-11
569	ENSG00000132205	EMILIN2	elastin microfibril interfacer 2 [Source:HGNC Symbol;Acc:HGNC:19881]	244.083	226.359	282.187	529.31	515.175	528.88	1.068	1.98e-05
570	ENSG00000187837	H1-2	H1.2 linker histone, cluster member [Source:HGNC Symbol;Acc:HGNC:4716]	305.37	237.065	365.205	668.839	376.971	946.129	1.06684	2.54e-05
571	ENSG00000132326	PER2	period circadian regulator 2 [Source:HGNC Symbol;Acc:HGNC:8846]	140.186	256.464	186.642	302.716	399.864	509.908	1.06674	0.00036047
572	ENSG00000213465	ARL2	ADP ribosylation factor like GTPase 2 [Source:HGNC Symbol;Acc:HGNC:693]	1039.03	714.154	831.156	1898.06	1992.24	1507.04	1.06634	2.37e-07
573	ENSG00000164620	RELL2	RELT like 2 [Source:HGNC Symbol;Acc:HGNC:26902]	1219.18	504.939	1152.01	2142.31	1902.38	1636.04	1.06629	7.19e-05
574	ENSG00000100413	POLR3H	RNA polymerase III subunit H [Source:HGNC Symbol;Acc:HGNC:30349]	785.823	963.148	821.995	1767.44	1678.93	1920.38	1.06604	2.19e-08
575	ENSG00000093009	CDC45	cell division cycle 45 [Source:HGNC Symbol;Acc:HGNC:1739]	986.744	823.016	995.811	1806.43	2021.02	2040.44	1.06583	1.07e-08
576	ENSG00000139318	DUSP6	dual specificity phosphatase 6 [Source:HGNC Symbol;Acc:HGNC:3072]	558.051	340.422	846.406	1108.21	1262.81	1075.92	1.06573	0.000246767
577	ENSG00000130810	PPAN	peter pan homolog [Source:HGNC Symbol;Acc:HGNC:9227]	1282.35	1341.84	1743.25	3144.43	3117.13	2803.98	1.06498	2.69e-08
578	ENSG00000160193	WDR4	WD repeat domain 4 [Source:HGNC Symbol;Acc:HGNC:12756]	346.549	389.535	375.588	725.249	698.933	908.467	1.06299	2.62e-06
579	ENSG00000140836	ZFHX3	zinc finger homeobox 3 [Source:HGNC Symbol;Acc:HGNC:777]	43.4404	43.3401	65.0967	74.4888	95.3296	154.78	1.06045	0.0388668
580	ENSG00000204394	VARS1	valyl-tRNA synthetase 1 [Source:HGNC Symbol;Acc:HGNC:12651]	2002.85	3055.64	2095.25	4626.68	4550.91	5508.05	1.0599	1.18e-07
581	ENSG00000183048	SLC25A10	solute carrier family 25 member 10 [Source:HGNC Symbol;Acc:HGNC:10980]	355.014	425.495	411.304	801.858	769.611	908.243	1.05823	1.36e-06
582	ENSG00000126602	TRAP1	TNF receptor associated protein 1 [Source:HGNC Symbol;Acc:HGNC:16264]	1691.41	1873.88	2004.05	4143.01	3436.02	4019.55	1.05704	8.54e-10
583	ENSG00000120756	PLS1	plastin 1 [Source:HGNC Symbol;Acc:HGNC:9090]	56.6868	63.7165	109.271	114.873	139.965	221.684	1.05662	0.0110595
584	ENSG00000038382	TRIO	trio Rho guanine nucleotide exchange factor [Source:HGNC Symbol;Acc:HGNC:12303]	502.541	562.925	597.283	1202.51	1203.09	1050.89	1.05543	3.21e-07
585	ENSG00000094804	CDC6	cell division cycle 6 [Source:HGNC Symbol;Acc:HGNC:1744]	1088.37	874.164	1300.22	2038.35	2189.62	2488.36	1.05387	1.23e-08
586	ENSG00000095209	TMEM38B	transmembrane protein 38B [Source:HGNC Symbol;Acc:HGNC:25535]	83.9039	147.128	164.081	221.653	254.433	322.217	1.05272	0.00186676
587	ENSG00000118420	UBE3D	ubiquitin protein ligase E3D [Source:HGNC Symbol;Acc:HGNC:21381]	64.5639	94.426	67.417	136.013	143.479	186.761	1.05202	0.0163409
588	ENSG00000105926	PALS2	protein associated with LIN7 2, MAGUK family member [Source:HGNC Symbol;Acc:HGNC:18167]	306.332	369.054	322.379	664.816	648.049	752.651	1.05193	6.53e-06
589	ENSG00000164687	FABP5	fatty acid binding protein 5 [Source:HGNC Symbol;Acc:HGNC:3560]	1751.66	1517.31	1754.43	3293.28	3135.59	4022.2	1.05187	3.15e-10
590	ENSG00000152556	PFKM	phosphofructokinase, muscle [Source:HGNC Symbol;Acc:HGNC:8877]	420.801	253.892	443.646	832.027	738.884	690.648	1.0511	4.27e-05
591	ENSG00000080608	PUM3	pumilio RNA binding family member 3 [Source:HGNC Symbol;Acc:HGNC:29676]	802.74	730.378	736.78	1407.49	1604.62	1701.63	1.05106	5.28e-08
592	ENSG00000184162	NR2C2AP	nuclear receptor 2C2 associated protein [Source:HGNC Symbol;Acc:HGNC:30763]	338.496	193.491	325.444	523.303	598.277	614.806	1.04888	0.00020305
593	ENSG00000143179	UCK2	uridine-cytidine kinase 2 [Source:HGNC Symbol;Acc:HGNC:12562]	998.973	621.512	1148.95	1795.08	1776.84	1973.46	1.04487	9.99e-07
594	ENSG00000114446	IFT57	intraflagellar transport 57 [Source:HGNC Symbol;Acc:HGNC:17367]	310.024	260.704	344.559	684.925	676.249	529.404	1.04395	5.82e-05
595	ENSG00000170476	MZB1	marginal zone B and B1 cell specific protein [Source:HGNC Symbol;Acc:HGNC:30125]	241.905	192.931	199.28	398.082	503.52	410.588	1.04389	0.000220573
596	ENSG00000179583	CIITA	class II major histocompatibility complex transactivator [Source:HGNC Symbol;Acc:HGNC:7067]	4020.62	4727.2	3808.97	9248.36	9432.42	7266.34	1.04342	2.66e-11
597	ENSG00000169992	NLGN2	neuroligin 2 [Source:HGNC Symbol;Acc:HGNC:14290]	199.066	278.635	248.895	502.83	581.486	411.816	1.04294	9.43e-05
598	ENSG00000187231	SESTD1	SEC14 and spectrin domain containing 1 [Source:HGNC Symbol;Acc:HGNC:18379]	119.06	60.5468	136.307	204.847	178.828	237.517	1.04224	0.0069221
599	ENSG00000085415	SEH1L	SEH1 like nucleoporin [Source:HGNC Symbol;Acc:HGNC:30379]	670.993	885.989	968.22	1566.8	1602.72	1997.41	1.0413	2.73e-08
600	ENSG00000135821	GLUL	glutamate-ammonia ligase [Source:HGNC Symbol;Acc:HGNC:4341]	2007.71	3737.81	2288.81	5085.42	6756.29	4354.17	1.04042	2.42e-09
601	ENSG00000259330	INAFM2	InaF motif containing 2 [Source:HGNC Symbol;Acc:HGNC:35165]	176.895	164.574	207.461	353.59	363.066	410.619	1.0402	0.000212982
602	ENSG00000256663		ubiquitin-like with PHD and ring finger domains 1 (UHRF1) pseudogene	69.5227	70.2409	136.037	113.749	192.182	266.155	1.03994	0.00906716
603	ENSG00000213160	KLHL23	kelch like family member 23 [Source:HGNC Symbol;Acc:HGNC:27506]	182.772	179.194	162.096	410.833	357.028	314.016	1.03948	0.000275381
604	ENSG00000179958	DCTPP1	dCTP pyrophosphatase 1 [Source:HGNC Symbol;Acc:HGNC:28777]	1007.25	1158.69	1169.69	2145.51	2020.93	2728.09	1.03939	1.27e-08
605	ENSG00000198964	SGMS1	sphingomyelin synthase 1 [Source:HGNC Symbol;Acc:HGNC:29799]	1185.61	1228.41	1379.01	2472.93	2594.4	2714.47	1.03845	6.5e-10
606	ENSG00000179041	RRS1	ribosome biogenesis regulator 1 homolog [Source:HGNC Symbol;Acc:HGNC:17083]	684.139	598.835	941.814	1484.49	1280.59	1760.67	1.03777	2.98e-08
607	ENSG00000176124	DLEU1	deleted in lymphocytic leukemia 1 [Source:HGNC Symbol;Acc:HGNC:13747]	255.587	154.327	310.936	531.462	403.372	498.276	1.03717	0.00017744
608	ENSG00000133316	WDR74	WD repeat domain 74 [Source:HGNC Symbol;Acc:HGNC:25529]	466.644	370.1	484.989	974.644	805.671	923.942	1.03715	7.84e-07
609	ENSG00000168268	NT5DC2	5'-nucleotidase domain containing 2 [Source:HGNC Symbol;Acc:HGNC:25717]	477.451	366.967	692.119	1018.08	858.489	1206.91	1.03689	1.21e-06
610	ENSG00000197785	ATAD3A	ATPase family AAA domain containing 3A [Source:HGNC Symbol;Acc:HGNC:25567]	1011.61	1428.25	1057.97	2361.57	2054.79	2703.94	1.03528	1.36e-06
611	ENSG00000005100	DHX33	DEAH-box helicase 33 [Source:HGNC Symbol;Acc:HGNC:16718]	857.731	955.032	951.454	1840.74	1703.05	2121.59	1.0318	1.93e-08
612	ENSG00000228649	SNHG26	small nucleolar RNA host gene 26 [Source:HGNC Symbol;Acc:HGNC:53131]	75.6816	121.844	108.474	214.581	182.163	218.965	1.03132	0.00844375
613	ENSG00000124191	TOX2	TOX high mobility group box family member 2 [Source:HGNC Symbol;Acc:HGNC:16095]	214.973	694.705	434.918	585.615	1021.75	937.679	1.03072	3.62e-05
614	ENSG00000134333	LDHA	lactate dehydrogenase A [Source:HGNC Symbol;Acc:HGNC:6535]	23065.1	22886.9	33030.7	50752.7	55674.5	52549.9	1.03035	2.77e-09
615	ENSG00000130713	EXOSC2	exosome component 2 [Source:HGNC Symbol;Acc:HGNC:17097]	864.025	1036.69	901.819	1836.58	1900.12	1970.06	1.03024	1.17e-08
616	ENSG00000122861	PLAU	plasminogen activator, urokinase [Source:HGNC Symbol;Acc:HGNC:9052]	75.718	30.8232	104.331	177.776	86.6999	143.351	1.0298	0.0335301
617	ENSG00000281398	SNHG4	small nucleolar RNA host gene 4 [Source:HGNC Symbol;Acc:HGNC:32964]	463.207	486.398	631.991	958.768	1053.39	1199.91	1.02859	3.15e-07
618	ENSG00000182397	DNM1P46	dynamin 1 pseudogene 46 [Source:HGNC Symbol;Acc:HGNC:35199]	99.6599	38.6761	41.0294	145.281	98.535	96.2989	1.02712	0.0453156
619	ENSG00000185271	KLHL33	kelch like family member 33 [Source:HGNC Symbol;Acc:HGNC:31952]	69.7095	61.0081	82.7597	129.754	203.742	114.551	1.02497	0.0315555
620	ENSG00000168496	FEN1	flap structure-specific endonuclease 1 [Source:HGNC Symbol;Acc:HGNC:3650]	3032.93	3179.61	3892.32	6246.48	6510.09	7694.26	1.01969	2.45e-11
621	ENSG00000259479	SORD2P	sorbitol dehydrogenase 2, pseudogene [Source:HGNC Symbol;Acc:HGNC:49919]	68.7481	57.2819	42.1583	153.329	160.819	55.2018	1.01913	0.0492285
622	ENSG00000063660	GPC1	glypican 1 [Source:HGNC Symbol;Acc:HGNC:4449]	83.9905	105.821	109.851	230.558	168.293	208.575	1.01693	0.00873027
623	ENSG00000156381	ANKRD9	ankyrin repeat domain 9 [Source:HGNC Symbol;Acc:HGNC:20096]	163.439	229.711	254.945	446.992	465.96	382.21	1.01656	0.000601805
624	ENSG00000136052	SLC41A2	solute carrier family 41 member 2 [Source:HGNC Symbol;Acc:HGNC:31045]	92.5921	289.399	115.233	285.697	383.949	236.765	1.01602	0.00429985
625	ENSG00000162062	TEDC2	tubulin epsilon and delta complex 2 [Source:HGNC Symbol;Acc:HGNC:25849]	276.51	179.254	225.785	479.093	453.666	429.065	1.01553	0.000213999
626	ENSG00000241360	PDXP	pyridoxal phosphatase [Source:HGNC Symbol;Acc:HGNC:30259]	447.947	522.953	554.261	957.94	1051.4	1065.72	1.01542	5e-07
627	ENSG00000260852	FBXL19-AS1	FBXL19 antisense RNA 1 [Source:HGNC Symbol;Acc:HGNC:27557]	136.221	123.59	111.31	256.708	227.519	264.003	1.01479	0.00281087
628	ENSG00000166197	NOLC1	nucleolar and coiled-body phosphoprotein 1 [Source:HGNC Symbol;Acc:HGNC:15608]	2700.1	3390.17	3083.47	5818.23	5973.25	6687.17	1.01413	4.46e-10
629	ENSG00000184207	PGP	phosphoglycolate phosphatase [Source:HGNC Symbol;Acc:HGNC:8909]	820.553	871.618	732.928	1651.36	1547.14	1686.38	1.01358	9.27e-08
630	ENSG00000101361	NOP56	NOP56 ribonucleoprotein [Source:HGNC Symbol;Acc:HGNC:15911]	4003.91	2903.3	4459.87	7312.35	6681.65	8735.54	1.01331	2.94e-10
631	ENSG00000261373	VPS9D1-AS1	VPS9D1 antisense RNA 1 [Source:HGNC Symbol;Acc:HGNC:48915]	87.9261	93.8851	117.282	245.512	217.201	149.424	1.01314	0.0140909
632	ENSG00000141753	IGFBP4	insulin like growth factor binding protein 4 [Source:HGNC Symbol;Acc:HGNC:5473]	299.591	900.958	426.202	738.072	1019.12	1252.57	1.01267	0.00050844
633	ENSG00000135446	CDK4	cyclin dependent kinase 4 [Source:HGNC Symbol;Acc:HGNC:1773]	1824.51	1988.47	1965.96	3603.02	4173.83	3895.23	1.01248	2.7e-10
634	ENSG00000160949	TONSL	tonsoku like, DNA repair protein [Source:HGNC Symbol;Acc:HGNC:7801]	1068.22	1171.77	1354.32	2157.71	2286.58	2817.86	1.0122	2.47e-09
635	ENSG00000168906	MAT2A	methionine adenosyltransferase 2A [Source:HGNC Symbol;Acc:HGNC:6904]	6894.62	3438.17	6594.46	10386.2	10848.5	11408.6	1.00987	4.01e-06
636	ENSG00000004478	FKBP4	FKBP prolyl isomerase 4 [Source:HGNC Symbol;Acc:HGNC:3720]	1192.13	1607.91	1307.74	2770.92	2512.32	2934.09	1.00964	1.46e-07
637	ENSG00000112655	PTK7	protein tyrosine kinase 7 (inactive) [Source:HGNC Symbol;Acc:HGNC:9618]	134.506	64.0395	67.649	197.225	102.557	234.137	1.00696	0.0256154
638	ENSG00000152782	PANK1	pantothenate kinase 1 [Source:HGNC Symbol;Acc:HGNC:8598]	120.07	57.6231	71.6053	231.258	100.874	170.402	1.00506	0.0145101
639	ENSG00000271270	TMCC1-DT	TMCC1 divergent transcript [Source:HGNC Symbol;Acc:HGNC:49060]	98.8752	94.6364	136.423	205.352	236.466	214.103	1.00504	0.00663802
640	ENSG00000075336	TIMM21	translocase of inner mitochondrial membrane 21 [Source:HGNC Symbol;Acc:HGNC:25010]	510.087	200.749	546.83	752.961	723.788	854.032	1.00502	0.000777184
641	ENSG00000165490	DDIAS	DNA damage induced apoptosis suppressor [Source:HGNC Symbol;Acc:HGNC:26351]	315.205	252.419	471.852	709.162	478.016	894.535	1.00492	1.12e-05
642	ENSG00000242474		novel transcript	85.0004	48.2176	167.311	148.873	161.306	247.07	1.00488	0.018519
643	ENSG00000276023	DUSP14	dual specificity phosphatase 14 [Source:HGNC Symbol;Acc:HGNC:17007]	133.494	105.577	141.696	224.587	282.897	256.437	1.00344	0.00401372
644	ENSG00000130347	RTN4IP1	reticulon 4 interacting protein 1 [Source:HGNC Symbol;Acc:HGNC:18647]	304.069	310.058	330.584	607.869	695.433	594.657	1.00331	2.21e-05
645	ENSG00000254093	PINX1	PIN2 (TERF1) interacting telomerase inhibitor 1 [Source:HGNC Symbol;Acc:HGNC:30046]	314.066	231.692	296.727	567.31	487.938	627.757	1.00197	4.24e-05
646	ENSG00000160957	RECQL4	RecQ like helicase 4 [Source:HGNC Symbol;Acc:HGNC:9949]	1796.36	1387.16	2022.11	3409.32	3361.86	3534.92	1.00119	2.07e-08
647	ENSG00000143797	MBOAT2	membrane bound O-acyltransferase domain containing 2 [Source:HGNC Symbol;Acc:HGNC:25193]	92.8156	56.2866	88.7188	154.175	165.949	146.29	0.999081	0.0242701
648	ENSG00000169258	GPRIN1	G protein regulated inducer of neurite outgrowth 1 [Source:HGNC Symbol;Acc:HGNC:24835]	112.999	120.657	136.997	217.216	214.752	316.991	0.998594	0.00329661
649	ENSG00000088992	TESC	tescalcin [Source:HGNC Symbol;Acc:HGNC:26065]	606.183	496.924	574.235	1063.6	1002.98	1292.12	0.998431	1.07e-06
650	ENSG00000067064	IDI1	isopentenyl-diphosphate delta isomerase 1 [Source:HGNC Symbol;Acc:HGNC:5387]	2383.93	1227.09	2327.22	3852.02	3699.03	3845.78	0.998373	4.46e-06
651	ENSG00000064309	CDON	cell adhesion associated, oncogene regulated [Source:HGNC Symbol;Acc:HGNC:17104]	73.0602	117.157	42.6376	122.502	225.836	107.523	0.997482	0.0218611
652	ENSG00000105655	ISYNA1	inositol-3-phosphate synthase 1 [Source:HGNC Symbol;Acc:HGNC:29821]	438.221	631.616	342.393	1135.16	934.859	709.756	0.996892	3.34e-05
653	ENSG00000131470	PSMC3IP	PSMC3 interacting protein [Source:HGNC Symbol;Acc:HGNC:17928]	449.814	170.631	422.498	625.087	628.985	683.997	0.996604	0.00158015
654	ENSG00000237489	C10orf143	chromosome 10 open reading frame 143 [Source:HGNC Symbol;Acc:HGNC:48677]	75.6422	51.7273	123.242	182.548	128.392	167.363	0.996253	0.0248629
655	ENSG00000096384	HSP90AB1	heat shock protein 90 alpha family class B member 1 [Source:HGNC Symbol;Acc:HGNC:5258]	16881.1	23205.2	20353.4	36728.8	36521.3	47110.3	0.995927	5.92e-09
656	ENSG00000103381	CPPED1	calcineurin like phosphoesterase domain containing 1 [Source:HGNC Symbol;Acc:HGNC:25632]	836.719	864.753	1049.19	1806.6	1557.53	2133.02	0.994525	4.5e-08
657	ENSG00000179409	GEMIN4	gem nuclear organelle associated protein 4 [Source:HGNC Symbol;Acc:HGNC:15717]	848.501	1191.79	978.813	2013.39	1892.66	2053.53	0.994493	4.36e-07
658	ENSG00000104738	MCM4	minichromosome maintenance complex component 4 [Source:HGNC Symbol;Acc:HGNC:6947]	6306.61	5860.97	8304.73	11651.6	12786.2	16206	0.991766	9.31e-11
659	ENSG00000128059	PPAT	phosphoribosyl pyrophosphate amidotransferase [Source:HGNC Symbol;Acc:HGNC:9238]	680.726	562.377	699.734	1237.68	1311.54	1300.97	0.991214	7.4e-07
660	ENSG00000232810	TNF	tumor necrosis factor [Source:HGNC Symbol;Acc:HGNC:11892]	529.135	229.361	808.627	936.377	838.064	1018.97	0.990581	0.00103873
661	ENSG00000176160	HSF5	heat shock transcription factor 5 [Source:HGNC Symbol;Acc:HGNC:26862]	59.1376	78.506	67.5471	125.063	124.416	157.211	0.990539	0.0309372
662	ENSG00000204856	FAM216A	family with sequence similarity 216 member A [Source:HGNC Symbol;Acc:HGNC:30180]	372.62	260.813	414.693	741.192	747.984	573.993	0.987656	0.000325698
663	ENSG00000103202	NME4	NME/NM23 nucleoside diphosphate kinase 4 [Source:HGNC Symbol;Acc:HGNC:7852]	138.935	165.491	114.586	276.193	278.928	266.296	0.987429	0.00266187
664	ENSG00000152455	SUV39H2	suppressor of variegation 3-9 homolog 2 [Source:HGNC Symbol;Acc:HGNC:17287]	467.972	512.918	541.248	871.907	1038.94	1115.39	0.986957	1.16e-06
665	ENSG00000167912		novel transcript	129.845	139.362	169.288	281.231	283.474	299.833	0.986396	0.00184585
666	ENSG00000213988	ZNF90	zinc finger protein 90 [Source:HGNC Symbol;Acc:HGNC:13165]	98.9098	134.102	218.999	201.857	379.958	295.801	0.983668	0.00558405
667	ENSG00000111641	NOP2	NOP2 nucleolar protein [Source:HGNC Symbol;Acc:HGNC:7867]	1385.6	1469.31	1312.44	2595.08	2631.92	3020.9	0.983541	2.79e-08
668	ENSG00000130826	DKC1	dyskerin pseudouridine synthase 1 [Source:HGNC Symbol;Acc:HGNC:2890]	2073.78	1685.12	2026.65	3718	3416.37	4305.29	0.983005	2.68e-09
669	ENSG00000170017	ALCAM	activated leukocyte cell adhesion molecule [Source:HGNC Symbol;Acc:HGNC:400]	557.134	714.785	730.53	1275.99	1603.99	1098.05	0.982459	5.54e-06
670	ENSG00000108773	KAT2A	lysine acetyltransferase 2A [Source:HGNC Symbol;Acc:HGNC:4201]	1012.8	615.603	980.407	1760.13	1787.24	1512.3	0.981627	1.89e-05
671	ENSG00000181938	GINS3	GINS complex subunit 3 [Source:HGNC Symbol;Acc:HGNC:25851]	482.297	288.833	538.987	763.036	837.728	920.256	0.981551	0.000118261
672	ENSG00000126457	PRMT1	protein arginine methyltransferase 1 [Source:HGNC Symbol;Acc:HGNC:5187]	2562.49	2554.15	3243.3	5236.12	5213.25	5989.76	0.981543	5.19e-10
673	ENSG00000141564	RPTOR	regulatory associated protein of MTOR complex 1 [Source:HGNC Symbol;Acc:HGNC:30287]	2191.76	2948.18	2459.89	5487.61	4322.76	5145.35	0.980937	5.41e-07
674	ENSG00000173890	GPR160	G protein-coupled receptor 160 [Source:HGNC Symbol;Acc:HGNC:23693]	60.3084	129.475	235.782	217.442	279.373	240.024	0.980733	0.0239884
675	ENSG00000231205	ZNF826P	zinc finger protein 826, pseudogene [Source:HGNC Symbol;Acc:HGNC:33875]	132.873	109.727	199.464	201.594	434.484	264.486	0.979831	0.0155634
676	ENSG00000170629	DPY19L2P2	DPY19L2 pseudogene 2 [Source:HGNC Symbol;Acc:HGNC:21764]	478.256	358.802	542.98	953.686	994.72	760.508	0.9798	0.00012235
677	ENSG00000215424	MCM3AP-AS1	MCM3AP antisense RNA 1 [Source:HGNC Symbol;Acc:HGNC:16417]	120.69	261.673	97.7629	324.39	348.784	209.445	0.977052	0.00515085
678	ENSG00000168439	STIP1	stress induced phosphoprotein 1 [Source:HGNC Symbol;Acc:HGNC:11387]	4878.35	5757.32	5695.19	10220.7	9643.11	12339.8	0.975846	1.92e-09
679	ENSG00000174177	CTU2	cytosolic thiouridylase subunit 2 [Source:HGNC Symbol;Acc:HGNC:28005]	183.077	192.91	192.672	362.979	335.563	422.175	0.973883	0.000650967
680	ENSG00000167550	RHEBL1	RHEB like 1 [Source:HGNC Symbol;Acc:HGNC:21166]	93.9197	49.5092	127.218	190.945	144.286	169.588	0.972544	0.0276498
681	ENSG00000197903	H2BC12	H2B clustered histone 12 [Source:HGNC Symbol;Acc:HGNC:13954]	240.209	171.689	147.298	471.926	184.049	512.737	0.969638	0.0103894
682	ENSG00000107566	ERLIN1	ER lipid raft associated 1 [Source:HGNC Symbol;Acc:HGNC:16947]	526.908	459.246	641.141	1020.92	1054.45	1086.08	0.968804	4.49e-06
683	ENSG00000205726	ITSN1	intersectin 1 [Source:HGNC Symbol;Acc:HGNC:6183]	106.883	103.241	100.621	154.035	202.923	265.025	0.967058	0.0138768
684	ENSG00000137700	SLC37A4	solute carrier family 37 member 4 [Source:HGNC Symbol;Acc:HGNC:4061]	952.591	823.24	1093.74	1831.58	1805.49	1942.53	0.967014	1.58e-07
685	ENSG00000009830	POMT2	protein O-mannosyltransferase 2 [Source:HGNC Symbol;Acc:HGNC:19743]	165.561	206.633	179.359	334.247	364.185	373.55	0.966777	0.000868356
686	ENSG00000184441		novel transcript, antisense to C21orf2	222.836	145.358	294.924	384.596	396.278	478.486	0.966485	0.0011039
687	ENSG00000213672	NCKIPSD	NCK interacting protein with SH3 domain [Source:HGNC Symbol;Acc:HGNC:15486]	699.608	725.852	946.255	1472.8	1609.22	1517.08	0.966041	1.32e-06
688	ENSG00000100462	PRMT5	protein arginine methyltransferase 5 [Source:HGNC Symbol;Acc:HGNC:10894]	1037.5	767.005	812.543	1485.48	1576.65	2049.88	0.965235	1.05e-05
689	ENSG00000243244	STON1	stonin 1 [Source:HGNC Symbol;Acc:HGNC:17003]	244.275	251.164	236.738	377.12	389.425	727.877	0.964355	0.00187364
690	ENSG00000117877	POLR1G	RNA polymerase I subunit G [Source:HGNC Symbol;Acc:HGNC:24219]	172.54	265.877	198.752	426.778	365.625	429.224	0.963766	0.00154937
691	ENSG00000008300	CELSR3	cadherin EGF LAG seven-pass G-type receptor 3 [Source:HGNC Symbol;Acc:HGNC:3230]	731.727	556.042	1056.8	1004.9	1571.09	2015.41	0.962903	5.86e-05
692	ENSG00000134802	SLC43A3	solute carrier family 43 member 3 [Source:HGNC Symbol;Acc:HGNC:17466]	2740.94	3235.95	2670.15	5900.62	5588.47	5303.56	0.961756	4.03e-09
693	ENSG00000135763	URB2	URB2 ribosome biogenesis homolog [Source:HGNC Symbol;Acc:HGNC:28967]	365.119	525.331	519.628	770.557	910.443	1047.81	0.960957	6.37e-06
694	ENSG00000205683	DPF3	double PHD fingers 3 [Source:HGNC Symbol;Acc:HGNC:17427]	119.112	163.058	269.856	278.001	406.715	348.708	0.960767	0.00398277
695	ENSG00000140391	TSPAN3	tetraspanin 3 [Source:HGNC Symbol;Acc:HGNC:17752]	532.188	735.205	542.458	1239.73	1168.21	1076.74	0.960648	6.47e-06
696	ENSG00000166582	CENPV	centromere protein V [Source:HGNC Symbol;Acc:HGNC:29920]	144.962	143.85	134.326	221.648	297.754	310.995	0.960195	0.00405814
697	ENSG00000150456	EEF1AKMT1	EEF1A lysine methyltransferase 1 [Source:HGNC Symbol;Acc:HGNC:27351]	99.2836	46.5314	107.267	164.671	141.362	163.038	0.960143	0.0347757
698	ENSG00000167523	SPATA33	spermatogenesis associated 33 [Source:HGNC Symbol;Acc:HGNC:26463]	315.393	145.744	245.431	466.321	439.56	414.071	0.95835	0.00204108
699	ENSG00000111669	TPI1	triosephosphate isomerase 1 [Source:HGNC Symbol;Acc:HGNC:12009]	16063.5	16663.7	23392.7	35008.2	37088.9	35324.2	0.957944	4.03e-08
700	ENSG00000143344	RGL1	ral guanine nucleotide dissociation stimulator like 1 [Source:HGNC Symbol;Acc:HGNC:30281]	92.6313	180.171	111.866	226.833	288.397	210.606	0.957347	0.00678742
701	ENSG00000109519	GRPEL1	GrpE like 1, mitochondrial [Source:HGNC Symbol;Acc:HGNC:19696]	729.57	790.707	912.545	1446.49	1519.74	1752.58	0.957142	1.61e-07
702	ENSG00000172115	CYCS	cytochrome c, somatic [Source:HGNC Symbol;Acc:HGNC:19986]	2707.38	1905.39	3176.75	4603.21	4312.06	6049.14	0.957091	1.7e-08
703	ENSG00000285043		novel protein	3111.96	4037.07	4672.93	7268.42	7370.66	7974.71	0.95403	1.87e-08
704	ENSG00000186792	HYAL3	hyaluronidase 3 [Source:HGNC Symbol;Acc:HGNC:5322]	223.803	242.883	339.828	460.836	539.546	543.994	0.953725	0.000275381
705	ENSG00000083093	PALB2	partner and localizer of BRCA2 [Source:HGNC Symbol;Acc:HGNC:26144]	456.267	495.271	518.844	822.566	1041.03	995.045	0.953643	4.48e-06
706	ENSG00000174749	FAM241A	family with sequence similarity 241 member A [Source:HGNC Symbol;Acc:HGNC:26813]	355.039	333.857	341.545	715.633	630.069	651.302	0.953197	2.99e-05
707	ENSG00000182118	FAM89A	family with sequence similarity 89 member A [Source:HGNC Symbol;Acc:HGNC:25057]	77.8611	99.505	64.7264	166.392	153.047	142.563	0.952492	0.0273689
708	ENSG00000107833	NPM3	nucleophosmin/nucleoplasmin 3 [Source:HGNC Symbol;Acc:HGNC:7931]	351.44	400.45	466.55	789.027	661.68	909.406	0.95242	2.77e-05
709	ENSG00000184178	SCFD2	sec1 family domain containing 2 [Source:HGNC Symbol;Acc:HGNC:30676]	330.097	308.017	386.157	676.041	509.534	821.431	0.951584	5.55e-05
710	ENSG00000106868	SUSD1	sushi domain containing 1 [Source:HGNC Symbol;Acc:HGNC:25413]	501.632	384.932	458.914	868.408	746.623	987.791	0.951252	1.11e-05
711	ENSG00000085231	AK6	adenylate kinase 6 [Source:HGNC Symbol;Acc:HGNC:49151]	394.297	294.453	431.233	635.729	692.736	823.941	0.949426	6.78e-05
712	ENSG00000167799	NUDT8	nudix hydrolase 8 [Source:HGNC Symbol;Acc:HGNC:8055]	156.007	210.076	191.622	351.172	412.579	312.749	0.949303	0.00132563
713	ENSG00000108561	C1QBP	complement C1q binding protein [Source:HGNC Symbol;Acc:HGNC:1243]	2384.03	3251.26	2661	4982.26	5042.39	5905.49	0.949196	9.71e-08
714	ENSG00000159259	CHAF1B	chromatin assembly factor 1 subunit B [Source:HGNC Symbol;Acc:HGNC:1911]	727.749	672.861	1025.24	1342.26	1561.54	1730.68	0.949033	1.58e-06
715	ENSG00000284753	EEF1AKMT4	EEF1A lysine methyltransferase 4 [Source:HGNC Symbol;Acc:HGNC:53611]	92.7822	134.307	102.744	188.033	217.011	224.484	0.946966	0.0104615
716	ENSG00000172878	METAP1D	methionyl aminopeptidase type 1D, mitochondrial [Source:HGNC Symbol;Acc:HGNC:32583]	124.465	119.128	142.558	265.346	244.234	234.101	0.946075	0.00567721
717	ENSG00000172785	CBWD1	COBW domain containing 1 [Source:HGNC Symbol;Acc:HGNC:17134]	925.627	688.934	646.528	1798.33	1421.59	1152.71	0.945523	5.46e-07
718	ENSG00000138821	SLC39A8	solute carrier family 39 member 8 [Source:HGNC Symbol;Acc:HGNC:20862]	1361.44	1618.44	1302.15	2723.17	2929.23	2568.17	0.945394	2.28e-08
719	ENSG00000060982	BCAT1	branched chain amino acid transaminase 1 [Source:HGNC Symbol;Acc:HGNC:976]	439.155	904.555	889.512	1197.5	1171.92	1794.97	0.944933	0.000124067
720	ENSG00000217930	PAM16	presequence translocase associated motor 16 [Source:HGNC Symbol;Acc:HGNC:29679]	191.502	153.994	245.686	403.546	305.055	420.852	0.944488	0.000920254
721	ENSG00000154920	EME1	essential meiotic structure-specific endonuclease 1 [Source:HGNC Symbol;Acc:HGNC:24965]	513.457	197.047	683.118	776.821	753.566	878.218	0.944308	0.003394
722	ENSG00000121057	AKAP1	A-kinase anchoring protein 1 [Source:HGNC Symbol;Acc:HGNC:367]	891.466	818.555	979.043	1647.68	1703.51	1815.44	0.944203	2.43e-07
723	ENSG00000126953	TIMM8A	translocase of inner mitochondrial membrane 8A [Source:HGNC Symbol;Acc:HGNC:11817]	125.246	138.833	192.56	269.303	284.818	312.936	0.943826	0.00335375
724	ENSG00000114554	PLXNA1	plexin A1 [Source:HGNC Symbol;Acc:HGNC:9099]	337.533	439.306	344.916	787.176	793.494	581.734	0.942044	6.37e-05
725	ENSG00000255717	SNHG1	small nucleolar RNA host gene 1 [Source:HGNC Symbol;Acc:HGNC:32688]	2722.42	931.653	2781.05	3612.62	3537.29	4009.37	0.940759	0.000810115
726	ENSG00000131368	MRPS25	mitochondrial ribosomal protein S25 [Source:HGNC Symbol;Acc:HGNC:14511]	1094.34	1023.59	1284.75	2023.23	2252.81	2233.08	0.939764	2.25e-07
727	ENSG00000213246	SUPT4H1	SPT4 homolog, DSIF elongation factor subunit [Source:HGNC Symbol;Acc:HGNC:11467]	1394.15	1278.9	1367.48	2532.05	2760.25	2465.91	0.939734	7.37e-08
728	ENSG00000060642	PIGV	phosphatidylinositol glycan anchor biosynthesis class V [Source:HGNC Symbol;Acc:HGNC:26031]	343.193	332.771	396.935	707.908	685.03	659.908	0.938671	5.72e-05
729	ENSG00000107937	GTPBP4	GTP binding protein 4 [Source:HGNC Symbol;Acc:HGNC:21535]	1617.51	1366.55	1474.37	2764.49	2469.88	3350.35	0.937732	1.85e-07
730	ENSG00000141384	TAF4B	TATA-box binding protein associated factor 4b [Source:HGNC Symbol;Acc:HGNC:11538]	217.959	260.242	186.819	432.424	482.402	356.561	0.937018	0.000464857
731	ENSG00000101412	E2F1	E2F transcription factor 1 [Source:HGNC Symbol;Acc:HGNC:3113]	1832.09	1607.68	1880.83	3257.07	3488.59	3414.55	0.93539	4.03e-08
732	ENSG00000170584	NUDCD2	NudC domain containing 2 [Source:HGNC Symbol;Acc:HGNC:30535]	1049.39	383.409	1066.97	1409.5	1537.94	1428.51	0.935226	0.00285803
733	ENSG00000159147	DONSON	DNA replication fork stabilization factor DONSON [Source:HGNC Symbol;Acc:HGNC:2993]	875.951	713.176	929.685	1480.65	1515.92	1811.07	0.93484	8.52e-07
734	ENSG00000180198	RCC1	regulator of chromosome condensation 1 [Source:HGNC Symbol;Acc:HGNC:1913]	1420.25	1939.93	1878.2	2996.49	3129.89	3849.55	0.93472	1.16e-07
735	ENSG00000100714	MTHFD1	methylenetetrahydrofolate dehydrogenase, cyclohydrolase and formyltetrahydrofolate synthetase 1 [Source:HGNC Symbol;Acc:HGNC:7432]	3576.96	4548.26	4080.79	7400.75	7280.18	8583.98	0.933753	2.52e-08
736	ENSG00000187815	ZFP69	ZFP69 zinc finger protein [Source:HGNC Symbol;Acc:HGNC:24708]	109.261	80.8131	90.2883	190.7	176.857	165.314	0.933019	0.0185166
737	ENSG00000198879	SFMBT2	Scm like with four mbt domains 2 [Source:HGNC Symbol;Acc:HGNC:20256]	2418.46	2852.99	2837.84	5095.68	5715.79	4678.68	0.932817	2.54e-08
738	ENSG00000136159	NUDT15	nudix hydrolase 15 [Source:HGNC Symbol;Acc:HGNC:23063]	321.634	234.925	362.459	525.563	560.059	653.043	0.932522	0.000248947
739	ENSG00000228696	ARL17B	ADP ribosylation factor like GTPase 17B [Source:HGNC Symbol;Acc:HGNC:32387]	249.761	52.2662	265.903	343.311	170.895	429.74	0.93076	0.0104657
740	ENSG00000113273	ARSB	arylsulfatase B [Source:HGNC Symbol;Acc:HGNC:714]	217.44	275.169	244.502	450.2	430.505	521.335	0.930664	0.000553665
741	ENSG00000118939	UCHL3	ubiquitin C-terminal hydrolase L3 [Source:HGNC Symbol;Acc:HGNC:12515]	298.2	260.979	283.334	492.991	563.289	550.658	0.929805	0.000238833
742	ENSG00000142657	PGD	phosphogluconate dehydrogenase [Source:HGNC Symbol;Acc:HGNC:8891]	1949.28	3022.61	2398.23	4326.16	4446.48	5072.84	0.929781	6.66e-07
743	ENSG00000196365	LONP1	lon peptidase 1, mitochondrial [Source:HGNC Symbol;Acc:HGNC:9479]	1921.69	2726.24	2699.36	4271.19	4437.12	5156.8	0.929579	7.92e-08
744	ENSG00000127586	CHTF18	chromosome transmission fidelity factor 18 [Source:HGNC Symbol;Acc:HGNC:18435]	1989.41	964.672	2034.03	2952.42	3116.85	2971.18	0.928821	0.000192545
745	ENSG00000107643	MAPK8	mitogen-activated protein kinase 8 [Source:HGNC Symbol;Acc:HGNC:6881]	928.881	755.529	957.105	1803.85	1860.13	1382.4	0.928498	1.63e-05
746	ENSG00000074800	ENO1	enolase 1 [Source:HGNC Symbol;Acc:HGNC:3350]	32094	52567.6	48702.5	83385.7	87351.5	77881	0.928235	6.4e-07
747	ENSG00000166411	IDH3A	isocitrate dehydrogenase (NAD(+)) 3 catalytic subunit alpha [Source:HGNC Symbol;Acc:HGNC:5384]	971.014	1278.67	1143.29	2048.56	1874.77	2535.09	0.928153	3.51e-06
748	ENSG00000112218	GPR63	G protein-coupled receptor 63 [Source:HGNC Symbol;Acc:HGNC:13302]	129.937	91.5064	131.29	192.774	242.94	233.304	0.927857	0.0141272
749	ENSG00000131153	GINS2	GINS complex subunit 2 [Source:HGNC Symbol;Acc:HGNC:24575]	873.128	914.46	997.931	1571.96	1745.4	1985.95	0.924839	3.11e-07
750	ENSG00000133612	AGAP3	ArfGAP with GTPase domain, ankyrin repeat and PH domain 3 [Source:HGNC Symbol;Acc:HGNC:16923]	824.087	776.464	899.992	1651.45	1651.63	1440.77	0.922979	2.25e-06
751	ENSG00000143476	DTL	denticleless E3 ubiquitin protein ligase homolog [Source:HGNC Symbol;Acc:HGNC:30288]	1782.99	1669.96	2282.07	3629.67	3307.04	3857.98	0.922585	4.36e-08
752	ENSG00000133315	MACROD1	mono-ADP ribosylhydrolase 1 [Source:HGNC Symbol;Acc:HGNC:29598]	115.907	216.453	105.637	325.649	270.56	207.141	0.922381	0.0136388
753	ENSG00000120833	SOCS2	suppressor of cytokine signaling 2 [Source:HGNC Symbol;Acc:HGNC:19382]	206.567	149.464	355.26	434.781	431.552	405.563	0.920963	0.00664046
754	ENSG00000099800	TIMM13	translocase of inner mitochondrial membrane 13 [Source:HGNC Symbol;Acc:HGNC:11816]	659.179	701.041	739.607	1285.32	1229.08	1466.03	0.920945	1.63e-06
755	ENSG00000213585	VDAC1	voltage dependent anion channel 1 [Source:HGNC Symbol;Acc:HGNC:12669]	4294.75	4107.03	5317.92	8208.42	8436.53	9167.27	0.919335	5.06e-09
756	ENSG00000102393	GLA	galactosidase alpha [Source:HGNC Symbol;Acc:HGNC:4296]	482.238	485.682	524.911	1045.44	725.43	1089.93	0.919015	4.54e-05
757	ENSG00000075420	FNDC3B	fibronectin type III domain containing 3B [Source:HGNC Symbol;Acc:HGNC:24670]	156.809	221.37	154.529	321.838	398.574	282.247	0.918709	0.00191314
758	ENSG00000168078	PBK	PDZ binding kinase [Source:HGNC Symbol;Acc:HGNC:18282]	622.282	383.217	716.402	1026.5	989.308	1150.74	0.918469	7.51e-05
759	ENSG00000163584	RPL22L1	ribosomal protein L22 like 1 [Source:HGNC Symbol;Acc:HGNC:27610]	986.598	669.703	903.392	1777.82	1609.59	1414.89	0.917507	9.08e-06
760	ENSG00000011021	CLCN6	chloride voltage-gated channel 6 [Source:HGNC Symbol;Acc:HGNC:2024]	897.081	568.941	699.624	1544.47	1267.96	1228.82	0.915236	4.79e-06
761	ENSG00000270055		novel transcript	182.525	106.382	218.81	222.835	379.772	349.251	0.915156	0.018659
762	ENSG00000013573	DDX11	DEAD/H-box helicase 11 [Source:HGNC Symbol;Acc:HGNC:2736]	2554.9	1379.24	2233.71	3553.23	3925.23	3799.8	0.914104	4.62e-05
763	ENSG00000189046	ALKBH2	alkB homolog 2, alpha-ketoglutarate dependent dioxygenase [Source:HGNC Symbol;Acc:HGNC:32487]	168.536	170.965	149.626	329.374	307.693	284.036	0.913307	0.00279832
764	ENSG00000008282	SYPL1	synaptophysin like 1 [Source:HGNC Symbol;Acc:HGNC:11507]	833.001	763.086	919.768	1454.55	1648.99	1629.48	0.912616	1.78e-06
765	ENSG00000137168	PPIL1	peptidylprolyl isomerase like 1 [Source:HGNC Symbol;Acc:HGNC:9260]	572.134	470.874	625.015	923.177	935.61	1299.43	0.912412	1.39e-05
766	ENSG00000182057	OGFRP1	opioid growth factor receptor pseudogene 1 [Source:HGNC Symbol;Acc:HGNC:50511]	78.388	76.3354	102.36	92.8487	214.738	204.333	0.911769	0.0450103
767	ENSG00000170264	FAM161A	FAM161 centrosomal protein A [Source:HGNC Symbol;Acc:HGNC:25808]	149.426	120.941	122.191	251.905	196.19	295.173	0.911404	0.00962564
768	ENSG00000278619	MRM1	mitochondrial rRNA methyltransferase 1 [Source:HGNC Symbol;Acc:HGNC:26202]	239.37	220.935	239.564	440.463	379.639	502.066	0.911268	0.000684897
769	ENSG00000137265	IRF4	interferon regulatory factor 4 [Source:HGNC Symbol;Acc:HGNC:6119]	4092.87	7304.12	4885.42	10104.1	10821.6	8888.94	0.911189	1.33e-06
770	ENSG00000113460	BRIX1	biogenesis of ribosomes BRX1 [Source:HGNC Symbol;Acc:HGNC:24170]	671.812	524.399	731.671	1093.81	1120.88	1398.54	0.909764	8.12e-06
771	ENSG00000164211	STARD4	StAR related lipid transfer domain containing 4 [Source:HGNC Symbol;Acc:HGNC:18058]	1922.45	1272	1862.96	3322.35	3653.48	2496.87	0.907818	9.07e-05
772	ENSG00000214826	DDX12P	DEAD/H-box helicase 12, pseudogene [Source:HGNC Symbol;Acc:HGNC:2737]	426.433	253.276	379.591	645.031	697.646	611.573	0.907509	0.000855026
773	ENSG00000170854	RIOX2	ribosomal oxygenase 2 [Source:HGNC Symbol;Acc:HGNC:19441]	647.375	643.248	694.666	1257.6	1309.99	1158.15	0.906526	5.03e-06
774	ENSG00000173621	LRFN4	leucine rich repeat and fibronectin type III domain containing 4 [Source:HGNC Symbol;Acc:HGNC:28456]	411.04	430.269	476.186	906.286	790.058	774.511	0.905921	5.96e-05
775	ENSG00000133104	SPART	spartin [Source:HGNC Symbol;Acc:HGNC:18514]	131.01	229.298	334.265	279.378	534.16	444.598	0.902867	0.00288623
776	ENSG00000119599	DCAF4	DDB1 and CUL4 associated factor 4 [Source:HGNC Symbol;Acc:HGNC:20229]	198.598	144.913	302.445	380.264	402.148	375.279	0.901345	0.00665073
777	ENSG00000099810	MTAP	methylthioadenosine phosphorylase [Source:HGNC Symbol;Acc:HGNC:7413]	814.066	1023.88	1097.48	1683.63	1808.75	1954.14	0.900533	9.7e-07
778	ENSG00000116691	MIIP	migration and invasion inhibitory protein [Source:HGNC Symbol;Acc:HGNC:25715]	809.125	559.905	880.835	1177.27	1342.03	1645.74	0.898864	3.9e-05
779	ENSG00000025156	HSF2	heat shock transcription factor 2 [Source:HGNC Symbol;Acc:HGNC:5225]	419.698	517.253	488.647	955.863	921.937	781.227	0.898804	7e-05
780	ENSG00000170191	NANP	N-acetylneuraminic acid phosphatase [Source:HGNC Symbol;Acc:HGNC:16140]	220.688	116.334	236.89	313.125	396.225	330.635	0.898098	0.0144726
781	ENSG00000140263	SORD	sorbitol dehydrogenase [Source:HGNC Symbol;Acc:HGNC:11184]	313.314	494.386	435.91	762.906	727.464	787.9	0.897499	0.000278824
782	ENSG00000084774	CAD	carbamoyl-phosphate synthetase 2, aspartate transcarbamylase, and dihydroorotase [Source:HGNC Symbol;Acc:HGNC:1424]	2319.59	3151.36	2614.16	4622.42	4739.66	5623.04	0.896754	5.66e-07
783	ENSG00000123374	CDK2	cyclin dependent kinase 2 [Source:HGNC Symbol;Acc:HGNC:1771]	3374.07	1967.86	2958.67	4937.21	4875.26	5268.93	0.895383	4.85e-06
784	ENSG00000111845	PAK1IP1	PAK1 interacting protein 1 [Source:HGNC Symbol;Acc:HGNC:20882]	272.901	248.586	318.691	489.793	470.364	602.369	0.894036	0.000330042
785	ENSG00000100304	TTLL12	tubulin tyrosine ligase like 12 [Source:HGNC Symbol;Acc:HGNC:28974]	1295.45	2469.86	1675.72	2877.02	3424.71	3487.82	0.893537	7.22e-06
786	ENSG00000262814	MRPL12	mitochondrial ribosomal protein L12 [Source:HGNC Symbol;Acc:HGNC:10378]	930.397	1222.32	1250.9	1891.95	1813.36	2650.59	0.893335	4.71e-06
787	ENSG00000100206	DMC1	DNA meiotic recombinase 1 [Source:HGNC Symbol;Acc:HGNC:2927]	221.877	178.048	302.733	422.597	526.151	348.795	0.892766	0.00860217
788	ENSG00000172725	CORO1B	coronin 1B [Source:HGNC Symbol;Acc:HGNC:2253]	1081.24	1330.38	1089.26	2642.22	2270.99	1668.01	0.891927	1.33e-05
789	ENSG00000130348	QRSL1	glutaminyl-tRNA amidotransferase subunit QRSL1 [Source:HGNC Symbol;Acc:HGNC:21020]	638.024	733.232	635.164	1238.69	1230.82	1244.75	0.891903	6.37e-06
790	ENSG00000125485	DDX31	DEAD-box helicase 31 [Source:HGNC Symbol;Acc:HGNC:16715]	253.142	324.165	339.01	539.695	531.966	618.513	0.891351	0.000355151
791	ENSG00000275464		novel protein, similar to PWP2 periodic tryptophan protein homolog (yeast) PWP2	959.074	1033.6	1008.86	1843.49	1769.27	1952.57	0.890688	8.69e-07
792	ENSG00000103253	HAGHL	hydroxyacylglutathione hydrolase like [Source:HGNC Symbol;Acc:HGNC:14177]	315.219	232.686	398.133	555.742	684.035	496.635	0.890556	0.0035875
793	ENSG00000166086	JAM3	junctional adhesion molecule 3 [Source:HGNC Symbol;Acc:HGNC:15532]	141.151	210.675	110.105	294.968	410.065	171.039	0.889719	0.00601519
794	ENSG00000138074	SLC5A6	solute carrier family 5 member 6 [Source:HGNC Symbol;Acc:HGNC:11041]	664.317	629.56	764.962	1197.73	1075.75	1575.05	0.889688	6.2e-06
795	ENSG00000167695	TLCD3A	TLC domain containing 3A [Source:HGNC Symbol;Acc:HGNC:29646]	84.7572	186.936	166.192	321.428	252.401	212.31	0.888812	0.0382718
796	ENSG00000147454	SLC25A37	solute carrier family 25 member 37 [Source:HGNC Symbol;Acc:HGNC:29786]	458.57	383.56	617.401	792.799	906.591	966.426	0.887909	0.000124172
797	ENSG00000150753	CCT5	chaperonin containing TCP1 subunit 5 [Source:HGNC Symbol;Acc:HGNC:1618]	4738.15	4584.75	5309.36	8633.13	8043.67	10508.1	0.887297	9.71e-09
798	ENSG00000269929	MIRLET7A1HG	miRlet-7a-1/let-7f-1/let-7d cluster host gene [Source:HGNC Symbol;Acc:HGNC:53970]	246.184	135.358	236.568	303.871	439.188	383.532	0.886536	0.0132305
799	ENSG00000114450	GNB4	G protein subunit beta 4 [Source:HGNC Symbol;Acc:HGNC:20731]	34.6578	114.348	143.418	52.0037	224.824	294.785	0.886399	0.02822
800	ENSG00000167700	MFSD3	major facilitator superfamily domain containing 3 [Source:HGNC Symbol;Acc:HGNC:25157]	135.354	135.056	165.903	282.699	285.626	238.437	0.885818	0.00935669
801	ENSG00000169981	ZNF35	zinc finger protein 35 [Source:HGNC Symbol;Acc:HGNC:13099]	74.4623	97.6084	102.12	182.584	184.75	139.513	0.885389	0.0381586
802	ENSG00000101220	C20orf27	chromosome 20 open reading frame 27 [Source:HGNC Symbol;Acc:HGNC:15873]	565.682	666.966	674.451	1121.16	1065.23	1338.34	0.884169	1.4e-05
803	ENSG00000100285	NEFH	neurofilament heavy chain [Source:HGNC Symbol;Acc:HGNC:7737]	177.395	349.006	305.388	456.053	484.842	540.805	0.882637	0.00226361
804	ENSG00000196937	FAM3C	FAM3 metabolism regulating signaling molecule C [Source:HGNC Symbol;Acc:HGNC:18664]	2021.32	1225.02	2157.1	3785.66	3582.12	2473.35	0.882451	0.000513481
805	ENSG00000170089		THO complex 3 (THOC3) pseudogene	500.771	323.223	117.961	699.952	441.395	411.304	0.880662	0.00877396
806	ENSG00000116455	WDR77	WD repeat domain 77 [Source:HGNC Symbol;Acc:HGNC:29652]	755.892	805.105	749.669	1343.24	1340.3	1577.17	0.880142	6.88e-06
807	ENSG00000163359	COL6A3	collagen type VI alpha 3 chain [Source:HGNC Symbol;Acc:HGNC:2213]	194.347	624.714	118.564	458.471	594.607	329.652	0.877686	0.0144
808	ENSG00000124593		novel protein	191.524	85.8383	171.483	276.092	299.157	221.851	0.876365	0.0313074
809	ENSG00000135631	RAB11FIP5	RAB11 family interacting protein 5 [Source:HGNC Symbol;Acc:HGNC:24845]	270.525	244.305	352.755	722.347	404.811	493.725	0.876333	0.00256546
810	ENSG00000136854	STXBP1	syntaxin binding protein 1 [Source:HGNC Symbol;Acc:HGNC:11444]	326.241	434.088	442.12	871.179	656.323	677.571	0.876209	0.000995415
811	ENSG00000176834	VSIG10	V-set and immunoglobulin domain containing 10 [Source:HGNC Symbol;Acc:HGNC:26078]	153.612	159.371	118.441	316.888	209.21	271.553	0.875443	0.0140909
812	ENSG00000076248	UNG	uracil DNA glycosylase [Source:HGNC Symbol;Acc:HGNC:12572]	2363.54	2287.01	1959.37	4147.92	4384.23	3592.49	0.874878	6.79e-08
813	ENSG00000140691	ARMC5	armadillo repeat containing 5 [Source:HGNC Symbol;Acc:HGNC:25781]	872.502	956.394	759.632	1496.84	1722	1515.87	0.874751	3.01e-06
814	ENSG00000258232		novel transcript, antisense to TUBA1C	347.534	90.727	338.586	409.603	381.508	459.736	0.873294	0.0276253
815	ENSG00000182378	PLCXD1	phosphatidylinositol specific phospholipase C X domain containing 1 [Source:HGNC Symbol;Acc:HGNC:23148]	2114.11	1370.25	1787.83	3610.94	3173.86	2783.44	0.872813	4.12e-06
816	ENSG00000115355	CCDC88A	coiled-coil domain containing 88A [Source:HGNC Symbol;Acc:HGNC:25523]	419.106	377.451	656.069	644.85	843.678	1169.79	0.871347	0.000127914
817	ENSG00000205089	CCNI2	cyclin I family member 2 [Source:HGNC Symbol;Acc:HGNC:33869]	256.517	117.872	129.154	308.039	388.73	203.688	0.870031	0.0262159
818	ENSG00000138794	CASP6	caspase 6 [Source:HGNC Symbol;Acc:HGNC:1507]	427.583	424.18	484.68	681.66	833.113	943.22	0.868867	9.07e-05
819	ENSG00000160124	MIX23	mitochondrial matrix import factor 23 [Source:HGNC Symbol;Acc:HGNC:31136]	170.921	126.83	193.999	305.091	257.27	327.437	0.868626	0.0056874
820	ENSG00000154743	TSEN2	tRNA splicing endonuclease subunit 2 [Source:HGNC Symbol;Acc:HGNC:28422]	154.561	183.438	136.56	354.957	273.104	241.249	0.867969	0.00868026
821	ENSG00000065328	MCM10	minichromosome maintenance 10 replication initiation factor [Source:HGNC Symbol;Acc:HGNC:18043]	829.26	1176.22	1168.68	1700.57	1841.99	2203.29	0.867246	4.2e-06
822	ENSG00000100804	PSMB5	proteasome 20S subunit beta 5 [Source:HGNC Symbol;Acc:HGNC:9542]	715.255	614.846	717.003	1196.18	1187.61	1348.23	0.867184	1.05e-05
823	ENSG00000158042	MRPL17	mitochondrial ribosomal protein L17 [Source:HGNC Symbol;Acc:HGNC:14053]	725.776	564.398	841.763	1250.47	1240.7	1353.7	0.867035	2.57e-05
824	ENSG00000108515	ENO3	enolase 3 [Source:HGNC Symbol;Acc:HGNC:3354]	401.016	161.385	393.766	648.088	652.946	380.323	0.866875	0.0256622
825	ENSG00000184524	CEND1	cell cycle exit and neuronal differentiation 1 [Source:HGNC Symbol;Acc:HGNC:24153]	161.245	108.151	139.844	278.276	199.067	267.09	0.86667	0.0104225
826	ENSG00000157557	ETS2	ETS proto-oncogene 2, transcription factor [Source:HGNC Symbol;Acc:HGNC:3489]	784.142	621.178	642.843	1225.36	1282.97	1209.81	0.866624	2.18e-05
827	ENSG00000100479	POLE2	DNA polymerase epsilon 2, accessory subunit [Source:HGNC Symbol;Acc:HGNC:9178]	340.827	223.411	394.519	508.888	542.095	666.437	0.865723	0.00117563
828	ENSG00000132382	MYBBP1A	MYB binding protein 1a [Source:HGNC Symbol;Acc:HGNC:7546]	1233.16	1614.79	1355.19	2531.84	2414.34	2666.98	0.865	3.82e-06
829	ENSG00000168806	LCMT2	leucine carboxyl methyltransferase 2 [Source:HGNC Symbol;Acc:HGNC:17558]	581.091	297.901	504.956	863.484	783.176	790.079	0.863919	0.000771419
830	ENSG00000278540	ACACA	acetyl-CoA carboxylase alpha [Source:HGNC Symbol;Acc:HGNC:84]	1079.9	1133.77	1344.68	2733.95	1790.35	2032.22	0.863512	5.96e-05
831	ENSG00000166532	RIMKLB	ribosomal modification protein rimK like family member B [Source:HGNC Symbol;Acc:HGNC:29228]	37.8873	148.927	107.08	71.6962	258.926	197.467	0.863473	0.0329516
832	ENSG00000102967	DHODH	dihydroorotate dehydrogenase (quinone) [Source:HGNC Symbol;Acc:HGNC:2867]	238.735	151.859	270.323	396.26	492.079	307.367	0.863434	0.0175642
833	ENSG00000075702	WDR62	WD repeat domain 62 [Source:HGNC Symbol;Acc:HGNC:24502]	1186.89	1105.39	1529.29	2197.66	2048.85	2684.17	0.863265	6.14e-07
834	ENSG00000185760	KCNQ5	potassium voltage-gated channel subfamily Q member 5 [Source:HGNC Symbol;Acc:HGNC:6299]	249.814	525.662	325.039	723.701	689.906	518.334	0.862949	0.00342779
835	ENSG00000174306	ZHX3	zinc fingers and homeoboxes 3 [Source:HGNC Symbol;Acc:HGNC:15935]	262.68	680.419	418.836	775.067	912.088	642.754	0.862904	0.00252992
836	ENSG00000134987	WDR36	WD repeat domain 36 [Source:HGNC Symbol;Acc:HGNC:30696]	904.801	893.972	1078.5	1701.56	1667.94	1848.12	0.862239	2.27e-06
837	ENSG00000272779		BMS1, ribosome biogenesis factor (BSM1) pseudogene	130.455	54.3214	82.7612	217.127	103.635	157.692	0.861948	0.040486
838	ENSG00000124762	CDKN1A	cyclin dependent kinase inhibitor 1A [Source:HGNC Symbol;Acc:HGNC:1784]	455.034	274.801	507.017	742.193	864.566	605.201	0.861719	0.00517698
839	ENSG00000105364	MRPL4	mitochondrial ribosomal protein L4 [Source:HGNC Symbol;Acc:HGNC:14276]	1286.2	1131.77	1314.07	2215.05	1987.09	2603.02	0.861226	1.09e-06
840	ENSG00000135632	SMYD5	SMYD family member 5 [Source:HGNC Symbol;Acc:HGNC:16258]	321.01	517.955	412.697	706.868	733.028	792.506	0.860704	0.000420917
841	ENSG00000164649	CDCA7L	cell division cycle associated 7 like [Source:HGNC Symbol;Acc:HGNC:30777]	970.343	1109.89	943.472	1999.52	1971.53	1543.54	0.860683	4.08e-06
842	ENSG00000143545	RAB13	RAB13, member RAS oncogene family [Source:HGNC Symbol;Acc:HGNC:9762]	110.157	236.192	107.295	222.428	352.323	215.138	0.860599	0.0111204
843	ENSG00000167525	PROCA1	protein interacting with cyclin A1 [Source:HGNC Symbol;Acc:HGNC:28600]	305.154	196.753	195.221	475.267	448.662	330.647	0.860177	0.002613
844	ENSG00000172301	COPRS	coordinator of PRMT5 and differentiation stimulator [Source:HGNC Symbol;Acc:HGNC:28848]	220.934	268.117	273.683	418.714	442.406	522.611	0.860168	0.00111786
845	ENSG00000125733	TRIP10	thyroid hormone receptor interactor 10 [Source:HGNC Symbol;Acc:HGNC:12304]	523.55	457.18	452.894	945.228	838.228	817.318	0.859466	4.99e-05
846	ENSG00000125744	RTN2	reticulon 2 [Source:HGNC Symbol;Acc:HGNC:10468]	80.9983	103.928	103.235	175.058	225.346	131.996	0.858786	0.0426635
847	ENSG00000112208	BAG2	BAG cochaperone 2 [Source:HGNC Symbol;Acc:HGNC:938]	552.542	492.291	586.048	987.387	870.379	1104.19	0.858315	2.9e-05
848	ENSG00000132341	RAN	RAN, member RAS oncogene family [Source:HGNC Symbol;Acc:HGNC:9846]	8720.38	6875.39	10120.3	14271.2	14529.5	17429.2	0.857855	1.21e-07
849	ENSG00000133119	RFC3	replication factor C subunit 3 [Source:HGNC Symbol;Acc:HGNC:9971]	965.808	627.019	1180.87	1471.92	1588.37	1838.32	0.857657	0.00011526
850	ENSG00000197498	RPF2	ribosome production factor 2 homolog [Source:HGNC Symbol;Acc:HGNC:20870]	443.489	415.13	388.042	738.985	671.085	852.351	0.85761	0.000257219
851	ENSG00000062822	POLD1	DNA polymerase delta 1, catalytic subunit [Source:HGNC Symbol;Acc:HGNC:9175]	2384.8	2417.94	2819.83	4464.02	4553.27	4743.27	0.855783	1.37e-07
852	ENSG00000167721	TSR1	TSR1 ribosome maturation factor [Source:HGNC Symbol;Acc:HGNC:25542]	1121.78	1723.62	1184.88	2155.3	2303.1	2728.96	0.85567	5.09e-05
853	ENSG00000166902	MRPL16	mitochondrial ribosomal protein L16 [Source:HGNC Symbol;Acc:HGNC:14476]	1334.63	860.159	1349.67	1939.87	2088.06	2270.6	0.853399	5.15e-05
854	ENSG00000167775	CD320	CD320 molecule [Source:HGNC Symbol;Acc:HGNC:16692]	717.332	802.476	716.611	1342.92	1336.17	1353.1	0.852844	1.04e-05
855	ENSG00000228672	PROB1	proline rich basic protein 1 [Source:HGNC Symbol;Acc:HGNC:41906]	484.766	389.52	375.791	909.305	659.633	694.676	0.8522	0.000127009
856	ENSG00000176105	YES1	YES proto-oncogene 1, Src family tyrosine kinase [Source:HGNC Symbol;Acc:HGNC:12841]	413.771	369.637	366.64	682.903	773.245	625.438	0.851442	0.000280217
857	ENSG00000183889		novel member of the nuclear pore complex interacting protein NPIP gene family	1479.69	2208.89	1343.16	3097.74	2619.24	3155.32	0.850626	0.000210609
858	ENSG00000171612	SLC25A33	solute carrier family 25 member 33 [Source:HGNC Symbol;Acc:HGNC:29681]	183.735	194.85	224.522	379.889	306.76	402.406	0.849634	0.00377561
859	ENSG00000138363	ATIC	5-aminoimidazole-4-carboxamide ribonucleotide formyltransferase/IMP cyclohydrolase [Source:HGNC Symbol;Acc:HGNC:794]	2276.77	2312.26	2096.84	3934.67	3756.31	4368.62	0.849628	8.35e-07
860	ENSG00000196220	SRGAP3	SLIT-ROBO Rho GTPase activating protein 3 [Source:HGNC Symbol;Acc:HGNC:19744]	353.596	571.586	244.932	621.119	778.345	598.79	0.84771	0.00137394
861	ENSG00000159399	HK2	hexokinase 2 [Source:HGNC Symbol;Acc:HGNC:4923]	1206.39	1536.87	1732.87	3183.83	2426.65	2431.3	0.847533	0.000152635
862	ENSG00000185238	PRMT3	protein arginine methyltransferase 3 [Source:HGNC Symbol;Acc:HGNC:30163]	455.637	342.978	561.815	773.327	787.345	846.441	0.846946	0.000375487
863	ENSG00000215039	CD27-AS1	CD27 antisense RNA 1 [Source:HGNC Symbol;Acc:HGNC:43896]	431.401	171.025	407.066	784.147	498.564	456.41	0.845756	0.00791373
864	ENSG00000119969	HELLS	helicase, lymphoid specific [Source:HGNC Symbol;Acc:HGNC:4861]	1606.4	1952.94	1406.73	3018.41	2734.88	3080.79	0.843577	1.67e-05
865	ENSG00000160214	RRP1	ribosomal RNA processing 1 [Source:HGNC Symbol;Acc:HGNC:18785]	618.826	674.812	729.667	1234.66	1150.6	1238.46	0.84324	2.42e-05
866	ENSG00000167840	ZNF232	zinc finger protein 232 [Source:HGNC Symbol;Acc:HGNC:13026]	157.529	161.694	164.445	307.483	276.219	283.223	0.841137	0.00793276
867	ENSG00000248643	RBM14-RBM4	RBM14-RBM4 readthrough [Source:HGNC Symbol;Acc:HGNC:38840]	258.204	223.874	383.042	513.776	460.628	541.155	0.840982	0.00190538
868	ENSG00000140905	GCSH	glycine cleavage system protein H [Source:HGNC Symbol;Acc:HGNC:4208]	160.795	167.508	190.011	302.079	293.617	331.599	0.840976	0.00612329
869	ENSG00000133619	KRBA1	KRAB-A domain containing 1 [Source:HGNC Symbol;Acc:HGNC:22228]	304.361	303.352	241.927	543.505	502.298	469.444	0.840776	0.00097779
870	ENSG00000197128	ZNF772	zinc finger protein 772 [Source:HGNC Symbol;Acc:HGNC:33106]	116.926	157.039	164.589	202.417	228.855	369.994	0.840344	0.0147524
871	ENSG00000169241	SLC50A1	solute carrier family 50 member 1 [Source:HGNC Symbol;Acc:HGNC:30657]	613.894	535.143	710.731	1139.11	1065.59	1105.5	0.839332	5.57e-05
872	ENSG00000115839	RAB3GAP1	RAB3 GTPase activating protein catalytic subunit 1 [Source:HGNC Symbol;Acc:HGNC:17063]	695.483	1287.18	776.155	1406.77	1689.33	1669.38	0.837846	0.000142419
873	ENSG00000078900	TP73	tumor protein p73 [Source:HGNC Symbol;Acc:HGNC:12003]	114.827	134.714	320.097	335.941	213.063	401.841	0.837206	0.0215123
874	ENSG00000114767	RRP9	ribosomal RNA processing 9, U3 small nucleolar RNA binding protein [Source:HGNC Symbol;Acc:HGNC:16829]	307.688	339.203	303.47	551.842	518.017	628.838	0.836585	0.000943501
875	ENSG00000014138	POLA2	DNA polymerase alpha 2, accessory subunit [Source:HGNC Symbol;Acc:HGNC:30073]	1152.69	1500.11	1571.67	2165.17	2567.66	2770.99	0.834332	1.31e-06
876	ENSG00000144959	NCEH1	neutral cholesterol ester hydrolase 1 [Source:HGNC Symbol;Acc:HGNC:29260]	307.358	312.331	189.266	482.835	479.219	442.917	0.833269	0.00311477
877	ENSG00000072274	TFRC	transferrin receptor [Source:HGNC Symbol;Acc:HGNC:11763]	5686.09	6012.32	6705.75	9853.44	9226.75	14252.4	0.833229	9.35e-07
878	ENSG00000109113	RAB34	RAB34, member RAS oncogene family [Source:HGNC Symbol;Acc:HGNC:16519]	151.815	150.805	62.1313	184.483	290.799	151.475	0.833221	0.038544
879	ENSG00000169047	IRS1	insulin receptor substrate 1 [Source:HGNC Symbol;Acc:HGNC:6125]	203.61	336.44	244.73	445.189	548.383	388.749	0.831739	0.00239175
880	ENSG00000173457	PPP1R14B	protein phosphatase 1 regulatory inhibitor subunit 14B [Source:HGNC Symbol;Acc:HGNC:9057]	796.518	1162.19	850.709	1690.92	1591.11	1648.76	0.831737	8.11e-05
881	ENSG00000184220	CMSS1	cms1 ribosomal small subunit homolog [Source:HGNC Symbol;Acc:HGNC:28666]	285.416	384.248	310.05	571.722	544.288	612.488	0.830581	0.00128478
882	ENSG00000176890	TYMS	thymidylate synthetase [Source:HGNC Symbol;Acc:HGNC:12441]	6689.56	4471.57	7768.06	10933.1	9805.16	12210	0.830554	1.62e-06
883	ENSG00000031081	ARHGAP31	Rho GTPase activating protein 31 [Source:HGNC Symbol;Acc:HGNC:29216]	439.737	751.544	334.793	1014	831.439	735.162	0.829201	0.00304096
884	ENSG00000135297	MTO1	mitochondrial tRNA translation optimization 1 [Source:HGNC Symbol;Acc:HGNC:19261]	1394.1	1569.87	1662.67	2698.07	2635.16	2862.87	0.828048	1.63e-06
885	ENSG00000187860	CCDC157	coiled-coil domain containing 157 [Source:HGNC Symbol;Acc:HGNC:33854]	176.138	163.718	154.264	253.944	329.625	297.569	0.827903	0.0109423
886	ENSG00000161980	POLR3K	RNA polymerase III subunit K [Source:HGNC Symbol;Acc:HGNC:14121]	495.302	302.626	546.248	767.906	627.525	957.422	0.827756	0.000318933
887	ENSG00000171314	PGAM1	phosphoglycerate mutase 1 [Source:HGNC Symbol;Acc:HGNC:8888]	12913	15279.7	18828.1	27178.6	25775.2	29650	0.827539	4.69e-07
888	ENSG00000116212	LRRC42	leucine rich repeat containing 42 [Source:HGNC Symbol;Acc:HGNC:28792]	480.69	312.624	463.4	711.119	758.822	729.648	0.827205	0.00116103
889	ENSG00000120526	NUDCD1	NudC domain containing 1 [Source:HGNC Symbol;Acc:HGNC:24306]	554.203	382.738	613.459	771.114	914.129	1039.64	0.826887	0.000686192
890	ENSG00000137310	TCF19	transcription factor 19 [Source:HGNC Symbol;Acc:HGNC:11629]	3082.79	2487.98	3004.35	4959.4	4984.27	5185.23	0.824756	8.27e-07
891	ENSG00000169957	ZNF768	zinc finger protein 768 [Source:HGNC Symbol;Acc:HGNC:26273]	262.308	369.639	297.289	643.529	533.493	465.373	0.822536	0.00318912
892	ENSG00000051341	POLQ	DNA polymerase theta [Source:HGNC Symbol;Acc:HGNC:9186]	2299.29	1612.55	2453.61	3726.23	3406.36	3973.97	0.822416	3.79e-06
893	ENSG00000259953		novel transcript, overlapping SUSD1	123.514	125.865	83.8196	200.457	166.885	214.707	0.821374	0.0468363
894	ENSG00000272540		novel transcript, antisense to TUBB	1070.68	461.945	1450.52	1463.91	1522.34	1829.81	0.821238	0.00428402
895	ENSG00000105676	ARMC6	armadillo repeat containing 6 [Source:HGNC Symbol;Acc:HGNC:25049]	726.068	716.525	791.336	1167.35	1225.67	1582.29	0.820316	3.65e-05
896	ENSG00000149554	CHEK1	checkpoint kinase 1 [Source:HGNC Symbol;Acc:HGNC:1925]	1364.47	1357.76	1678.8	2668.67	2172.72	2949.04	0.820157	3.48e-06
897	ENSG00000116830	TTF2	transcription termination factor 2 [Source:HGNC Symbol;Acc:HGNC:12398]	1969.96	2112.1	2304.2	3796.4	3808.56	3650.29	0.820003	1.36e-06
898	ENSG00000132768	DPH2	diphthamide biosynthesis 2 [Source:HGNC Symbol;Acc:HGNC:3004]	785.633	581.503	687.199	1270.38	1072.86	1266.68	0.819508	3.89e-05
899	ENSG00000163882	POLR2H	RNA polymerase II, I and III subunit H [Source:HGNC Symbol;Acc:HGNC:9195]	849.665	727.753	1114.49	1561.22	1549.63	1567.36	0.818488	8.74e-05
900	ENSG00000106628	POLD2	DNA polymerase delta 2, accessory subunit [Source:HGNC Symbol;Acc:HGNC:9176]	1435.37	1660.73	1629.98	2846.24	2696.33	2775.73	0.818191	3.18e-06
901	ENSG00000123545	NDUFAF4	NADH:ubiquinone oxidoreductase complex assembly factor 4 [Source:HGNC Symbol;Acc:HGNC:21034]	224.696	292.868	282.563	393.607	410.863	624.834	0.817968	0.00355826
902	ENSG00000121966	CXCR4	C-X-C motif chemokine receptor 4 [Source:HGNC Symbol;Acc:HGNC:2561]	2021.72	2225.32	2081.87	3621.22	4145.34	3411.54	0.816829	9.05e-07
903	ENSG00000231389	HLA-DPA1	major histocompatibility complex, class II, DP alpha 1 [Source:HGNC Symbol;Acc:HGNC:4938]	7495.22	8176.7	6141.27	13276.1	14658.1	10570.4	0.816775	6.86e-08
904	ENSG00000167962	ZNF598	zinc finger protein 598, E3 ubiquitin ligase [Source:HGNC Symbol;Acc:HGNC:28079]	1933.28	1331.98	2189.63	3108.54	3058.66	3246.96	0.816032	3.35e-05
905	ENSG00000188312	CENPP	centromere protein P [Source:HGNC Symbol;Acc:HGNC:32933]	493.378	356.122	458.152	684.527	762.216	843.761	0.815753	0.000785789
906	ENSG00000005884	ITGA3	integrin subunit alpha 3 [Source:HGNC Symbol;Acc:HGNC:6139]	134.228	273.071	183.4	403.466	305.82	299.063	0.813888	0.0295061
907	ENSG00000155438	NIFK	nucleolar protein interacting with the FHA domain of MKI67 [Source:HGNC Symbol;Acc:HGNC:17838]	740.935	605.012	761.141	1311.65	1108.95	1272.93	0.812741	3.42e-05
908	ENSG00000120800	UTP20	UTP20 small subunit processome component [Source:HGNC Symbol;Acc:HGNC:17897]	826.363	892.891	814.048	1371.36	1343.53	1762.07	0.812412	8.31e-05
909	ENSG00000198846	TOX	thymocyte selection associated high mobility group box [Source:HGNC Symbol;Acc:HGNC:18988]	924.013	1321.56	1222.51	1844.92	2228.39	1966.83	0.811837	1.14e-05
910	ENSG00000165304	MELK	maternal embryonic leucine zipper kinase [Source:HGNC Symbol;Acc:HGNC:16870]	1415.75	826.75	1458.22	1908.07	2019.04	2413.08	0.8116	0.000235552
911	ENSG00000168393	DTYMK	deoxythymidylate kinase [Source:HGNC Symbol;Acc:HGNC:3061]	895.417	712.055	1030.25	1478.83	1412.63	1699.89	0.809998	2.93e-05
912	ENSG00000096060	FKBP5	FKBP prolyl isomerase 5 [Source:HGNC Symbol;Acc:HGNC:3721]	2624.94	3871.1	2959.09	5157.48	5763.34	5447.99	0.809736	2.48e-06
913	ENSG00000073536	NLE1	notchless homolog 1 [Source:HGNC Symbol;Acc:HGNC:19889]	686.88	1069.78	516.874	1376.62	1334.92	1109.06	0.808721	0.000564158
914	ENSG00000197275	RAD54B	RAD54 homolog B [Source:HGNC Symbol;Acc:HGNC:17228]	331.408	230.834	336.589	450.643	543.519	572.703	0.808655	0.0039564
915	ENSG00000188157	AGRN	agrin [Source:HGNC Symbol;Acc:HGNC:329]	266.325	472.613	216.581	641.769	694.188	327.707	0.80771	0.00362459
916	ENSG00000136197	C7orf25	chromosome 7 open reading frame 25 [Source:HGNC Symbol;Acc:HGNC:21703]	137.552	83.6824	86.5811	216.563	155.489	159.301	0.807514	0.0429454
917	ENSG00000137714	FDX1	ferredoxin 1 [Source:HGNC Symbol;Acc:HGNC:3638]	885.681	1044.84	944.7	1618.24	1541.09	1874.99	0.807282	3.91e-05
918	ENSG00000247077	PGAM5	PGAM family member 5, mitochondrial serine/threonine protein phosphatase [Source:HGNC Symbol;Acc:HGNC:28763]	872.329	1196.93	1077.86	1632.59	1718.6	2144.81	0.806769	4.27e-05
919	ENSG00000165732	DDX21	DExD-box helicase 21 [Source:HGNC Symbol;Acc:HGNC:2744]	3055.82	4475.79	3652.23	6034.5	5727.86	7700.28	0.805556	4.64e-05
920	ENSG00000256269	HMBS	hydroxymethylbilane synthase [Source:HGNC Symbol;Acc:HGNC:4982]	331.597	409.402	552.347	796.679	657.277	764.867	0.804323	0.00191026
921	ENSG00000007038	PRSS21	serine protease 21 [Source:HGNC Symbol;Acc:HGNC:9485]	63.9603	100.124	196.944	121.865	207.917	269.687	0.802709	0.0403546
922	ENSG00000165271	NOL6	nucleolar protein 6 [Source:HGNC Symbol;Acc:HGNC:19910]	866.481	1054.78	888.791	1514.24	1456.82	1942.53	0.800775	0.000158006
923	ENSG00000178921	PFAS	phosphoribosylformylglycinamidine synthase [Source:HGNC Symbol;Acc:HGNC:8863]	1211.59	1563.85	1310.31	2186.46	2343.12	2560.63	0.800734	1.38e-05
924	ENSG00000126814	TRMT5	tRNA methyltransferase 5 [Source:HGNC Symbol;Acc:HGNC:23141]	287.324	189.408	358.525	427.297	461.596	527.752	0.800488	0.00605514
925	ENSG00000178896	EXOSC4	exosome component 4 [Source:HGNC Symbol;Acc:HGNC:18189]	192.504	240.351	171.812	338.414	381.581	325.104	0.800422	0.00675344
926	ENSG00000102780	DGKH	diacylglycerol kinase eta [Source:HGNC Symbol;Acc:HGNC:2854]	1695.99	2370.39	2034.71	3076.03	4112.95	3412.11	0.799847	1.36e-06
927	ENSG00000275895	U2AF1L5	U2 small nuclear RNA auxiliary factor 1 like 5 [Source:HGNC Symbol;Acc:HGNC:51830]	3492.41	1898.31	3591.45	4622.34	4448.6	6120.89	0.79906	8.71e-05
928	ENSG00000129911	KLF16	Kruppel like factor 16 [Source:HGNC Symbol;Acc:HGNC:16857]	636.115	464.862	767.84	1100.07	1044.9	1043.33	0.798503	0.000597735
929	ENSG00000077782	FGFR1	fibroblast growth factor receptor 1 [Source:HGNC Symbol;Acc:HGNC:3688]	2703.8	3063.66	2157.97	4852.46	5963.46	3246.66	0.798246	3.36e-06
930	ENSG00000073111	MCM2	minichromosome maintenance complex component 2 [Source:HGNC Symbol;Acc:HGNC:6944]	5994.59	7748.86	7112.81	11799.1	12139.7	12120.6	0.797818	7.89e-07
931	ENSG00000105220	GPI	glucose-6-phosphate isomerase [Source:HGNC Symbol;Acc:HGNC:4458]	10080.5	15578.8	14734.3	23302.6	27409.1	19008.7	0.797168	5.36e-05
932	ENSG00000017483	SLC38A5	solute carrier family 38 member 5 [Source:HGNC Symbol;Acc:HGNC:18070]	1279.55	1498.29	1285.54	2442.29	2117.85	2493.64	0.796678	3.25e-05
933	ENSG00000188242	PP7080	uncharacterized LOC25845 [Source:NCBI gene (formerly Entrezgene);Acc:25845]	335.394	163.512	342.957	460.206	501.304	438.097	0.796574	0.018826
934	ENSG00000269243		novel transcript, antisense RAB8A	318.737	177.677	382.249	477.48	480.62	506.603	0.796458	0.00997391
935	ENSG00000167460	TPM4	tropomyosin 4 [Source:HGNC Symbol;Acc:HGNC:12013]	16414.7	16563.2	21388.5	29212.4	29253.6	35597.4	0.795694	1.03e-07
936	ENSG00000188706	ZDHHC9	zinc finger DHHC-type palmitoyltransferase 9 [Source:HGNC Symbol;Acc:HGNC:18475]	159.593	217.947	165.114	333.495	373.697	240.102	0.793523	0.012422
937	ENSG00000165689	ENTR1	endosome associated trafficking regulator 1 [Source:HGNC Symbol;Acc:HGNC:10667]	845.889	759.355	1030.47	1428.63	1737.39	1395.02	0.793436	0.000347033
938	ENSG00000092470	WDR76	WD repeat domain 76 [Source:HGNC Symbol;Acc:HGNC:25773]	1470.82	1517.66	1805.08	2685.86	2768.06	2823.73	0.793278	5.62e-06
939	ENSG00000132361	CLUH	clustered mitochondria homolog [Source:HGNC Symbol;Acc:HGNC:29094]	2184.2	1712.3	2303.09	3309.22	3276.92	4132.46	0.793145	5.12e-06
940	ENSG00000130164	LDLR	low density lipoprotein receptor [Source:HGNC Symbol;Acc:HGNC:6547]	2037.51	2015.3	1725.31	3495.79	3287.76	3199.57	0.792247	2.76e-06
941	ENSG00000070761	CFAP20	cilia and flagella associated protein 20 [Source:HGNC Symbol;Acc:HGNC:29523]	752.143	375.094	849.289	1126.74	970.274	1158.25	0.791703	0.00173967
942	ENSG00000074696	HACD3	3-hydroxyacyl-CoA dehydratase 3 [Source:HGNC Symbol;Acc:HGNC:24175]	1226.24	1553	1317.41	2095.49	2475.75	2504.89	0.791292	8.89e-06
943	ENSG00000100749	VRK1	VRK serine/threonine kinase 1 [Source:HGNC Symbol;Acc:HGNC:12718]	1183.66	987.545	1389.34	2021.28	1896.14	2200.95	0.791259	1.69e-05
944	ENSG00000125735	TNFSF14	TNF superfamily member 14 [Source:HGNC Symbol;Acc:HGNC:11930]	932.606	1124.44	790.532	1580.48	1728.3	1570.53	0.790682	4.7e-05
945	ENSG00000071564	TCF3	transcription factor 3 [Source:HGNC Symbol;Acc:HGNC:11633]	3335.04	3189	3369.25	5374.13	5614.29	6126.72	0.789052	9.4e-07
946	ENSG00000101773	RBBP8	RB binding protein 8, endonuclease [Source:HGNC Symbol;Acc:HGNC:9891]	1092.21	1149.97	1347.82	1791.43	1936.49	2511.38	0.788381	1.12e-05
947	ENSG00000106211	HSPB1	heat shock protein family B (small) member 1 [Source:HGNC Symbol;Acc:HGNC:5246]	717.413	747.863	721.809	1277.01	1383.1	1127.35	0.786952	7.57e-05
948	ENSG00000104549	SQLE	squalene epoxidase [Source:HGNC Symbol;Acc:HGNC:11279]	1886.6	2085.66	1374.08	3227.63	3284.85	2619	0.786745	6.37e-06
949	ENSG00000188130	MAPK12	mitogen-activated protein kinase 12 [Source:HGNC Symbol;Acc:HGNC:6874]	263.989	448.217	260.523	567.261	590.165	471.055	0.786045	0.00387599
950	ENSG00000136261	BZW2	basic leucine zipper and W2 domains 2 [Source:HGNC Symbol;Acc:HGNC:18808]	948.151	1033.38	1029.89	1683.26	1624.59	1889.34	0.785964	2.4e-05
951	ENSG00000225648	SBDSP1	SBDS pseudogene 1 [Source:HGNC Symbol;Acc:HGNC:21646]	193.741	87.3416	174.373	250.342	236.591	266.21	0.785662	0.0398773
952	ENSG00000196440	ARMCX4	armadillo repeat containing X-linked 4 [Source:HGNC Symbol;Acc:HGNC:28615]	285.396	154.787	160.561	357.823	306.14	333.542	0.78558	0.0158559
953	ENSG00000165501	LRR1	leucine rich repeat protein 1 [Source:HGNC Symbol;Acc:HGNC:19742]	741.033	625.31	780.706	1178.53	1179.88	1332.64	0.784756	8.73e-05
954	ENSG00000111788		DEAD/H (Asp-Glu-Ala-Asp/His) box polypeptide like pseudogene	570.049	311.408	562.254	787.963	868.094	761.958	0.784701	0.00575045
955	ENSG00000171241	SHCBP1	SHC binding and spindle associated 1 [Source:HGNC Symbol;Acc:HGNC:29547]	1283.18	1046.18	1917.86	2159.91	2123.29	2877.78	0.784555	2.84e-05
956	ENSG00000151247	EIF4E	eukaryotic translation initiation factor 4E [Source:HGNC Symbol;Acc:HGNC:3287]	1565.79	1196.8	1588.58	2329.15	2421.07	2701.7	0.784321	2.57e-05
957	ENSG00000110660	SLC35F2	solute carrier family 35 member F2 [Source:HGNC Symbol;Acc:HGNC:23615]	452.221	501.757	613.823	792.009	845.095	1062.48	0.784272	0.000213999
958	ENSG00000184792	OSBP2	oxysterol binding protein 2 [Source:HGNC Symbol;Acc:HGNC:8504]	141.299	181.728	112.195	266.012	203.031	270.686	0.783589	0.0440385
959	ENSG00000166886	NAB2	NGFI-A binding protein 2 [Source:HGNC Symbol;Acc:HGNC:7627]	362.313	361.318	461.572	693.393	689.073	647.174	0.783316	0.00139909
960	ENSG00000107815	TWNK	twinkle mtDNA helicase [Source:HGNC Symbol;Acc:HGNC:1160]	412.21	671.93	441.739	762.668	886.158	921.6	0.783175	0.00116532
961	ENSG00000115657	ABCB6	ATP binding cassette subfamily B member 6 (Langereis blood group) [Source:HGNC Symbol;Acc:HGNC:47]	259.566	211.576	201.652	392.275	430.079	334.803	0.782399	0.00703505
962	ENSG00000104043	ATP8B4	ATPase phospholipid transporting 8B4 (putative) [Source:HGNC Symbol;Acc:HGNC:13536]	1092.46	938.156	925.053	1811.41	1930.73	1380.01	0.782155	8.09e-05
963	ENSG00000171421	MRPL36	mitochondrial ribosomal protein L36 [Source:HGNC Symbol;Acc:HGNC:14490]	421.761	347.145	367.194	656.461	619.31	672.569	0.781761	0.000984597
964	ENSG00000155368	DBI	diazepam binding inhibitor, acyl-CoA binding protein [Source:HGNC Symbol;Acc:HGNC:2690]	2893.15	1756.31	3071.94	4275.85	4219.42	4418.85	0.781406	0.00015609
965	ENSG00000164045	CDC25A	cell division cycle 25A [Source:HGNC Symbol;Acc:HGNC:1725]	538.294	928.605	785.568	1243.58	1103.26	1447.08	0.781137	0.00152842
966	ENSG00000227057	WDR46	WD repeat domain 46 [Source:HGNC Symbol;Acc:HGNC:13923]	1344.61	1232.23	1269.25	2191.14	2039.9	2386.38	0.781118	1.26e-05
967	ENSG00000092853	CLSPN	claspin [Source:HGNC Symbol;Acc:HGNC:19715]	1619.94	2098.56	2228.22	3085.46	2969.09	4186.72	0.780735	1.98e-05
968	ENSG00000104447	TRPS1	transcriptional repressor GATA binding 1 [Source:HGNC Symbol;Acc:HGNC:12340]	277.908	610.567	392.862	588.726	723.981	792.921	0.780588	0.00388425
969	ENSG00000275835	TUBGCP5	tubulin gamma complex associated protein 5 [Source:HGNC Symbol;Acc:HGNC:18600]	417.193	382.42	627.998	681.723	781.208	958.915	0.780041	0.000684897
970	ENSG00000065911	MTHFD2	methylenetetrahydrofolate dehydrogenase (NADP+ dependent) 2, methenyltetrahydrofolate cyclohydrolase [Source:HGNC Symbol;Acc:HGNC:7434]	2511.49	2189.52	2993.54	4239.47	4059.66	4842.57	0.77964	2.5e-06
971	ENSG00000134294	SLC38A2	solute carrier family 38 member 2 [Source:HGNC Symbol;Acc:HGNC:13448]	6895.96	5643.65	7006.68	11196.5	11071.2	11133.8	0.779527	1.57e-06
972	ENSG00000242086	MUC20-OT1	MUC20 overlapping transcript [Source:HGNC Symbol;Acc:HGNC:53807]	1524.78	967.156	1207.51	2750.54	1652.84	1979.8	0.779299	1.17e-05
973	ENSG00000111445	RFC5	replication factor C subunit 5 [Source:HGNC Symbol;Acc:HGNC:9973]	980.134	804.428	1158.9	1612.26	1662.08	1728.8	0.778777	9.41e-05
974	ENSG00000104450	SPAG1	sperm associated antigen 1 [Source:HGNC Symbol;Acc:HGNC:11212]	229.111	282.492	286.94	425.295	461.133	477.465	0.77836	0.00355826
975	ENSG00000177192	PUS1	pseudouridine synthase 1 [Source:HGNC Symbol;Acc:HGNC:15508]	769.242	672.191	902.787	1170.56	1229.2	1636.2	0.778124	8.59e-05
976	ENSG00000204287	HLA-DRA	major histocompatibility complex, class II, DR alpha [Source:HGNC Symbol;Acc:HGNC:4947]	7469.16	9830.02	6702.19	13723.8	16742.7	10789.7	0.777634	5.3e-07
977	ENSG00000198498	TMA16	translation machinery associated 16 homolog [Source:HGNC Symbol;Acc:HGNC:25638]	344.346	493.014	443.188	704.216	686.256	780.636	0.777295	0.00138451
978	ENSG00000106348	IMPDH1	inosine monophosphate dehydrogenase 1 [Source:HGNC Symbol;Acc:HGNC:6052]	986.617	1348.28	1208.66	1824.52	2048.83	2162.81	0.776973	2.55e-05
979	ENSG00000120158	RCL1	RNA terminal phosphate cyclase like 1 [Source:HGNC Symbol;Acc:HGNC:17687]	360.361	223.888	250.982	417.316	454.664	538.126	0.776886	0.0111479
980	ENSG00000118894	EEF2KMT	eukaryotic elongation factor 2 lysine methyltransferase [Source:HGNC Symbol;Acc:HGNC:32221]	282.189	231.21	228.398	406.851	334.82	546.426	0.776167	0.0108037
981	ENSG00000065485	PDIA5	protein disulfide isomerase family A member 5 [Source:HGNC Symbol;Acc:HGNC:24811]	138.856	157.865	157.919	240.711	280.883	257.443	0.776114	0.0197313
982	ENSG00000115652	UXS1	UDP-glucuronate decarboxylase 1 [Source:HGNC Symbol;Acc:HGNC:17729]	1729.32	1420.34	1738.01	2856.56	2757.81	2724.85	0.775802	1.25e-05
983	ENSG00000143977	SNRPG	small nuclear ribonucleoprotein polypeptide G [Source:HGNC Symbol;Acc:HGNC:11163]	2260.28	1213.56	2610.21	3186.41	2877.33	3948.16	0.775644	0.000199264
984	ENSG00000151849	CENPJ	centromere protein J [Source:HGNC Symbol;Acc:HGNC:17272]	1156.93	778.601	1508.93	1757.63	2017.1	1936.95	0.775182	0.00133354
985	ENSG00000157212	PAXIP1	PAX interacting protein 1 [Source:HGNC Symbol;Acc:HGNC:8624]	1174.27	988.305	1263.42	1846.14	1893.7	2105.1	0.775	2.84e-05
986	ENSG00000138346	DNA2	DNA replication helicase/nuclease 2 [Source:HGNC Symbol;Acc:HGNC:2939]	741.242	688.677	1251.57	1460.5	1411.04	1557.25	0.774535	0.000640317
987	ENSG00000086730	LAT2	linker for activation of T cells family member 2 [Source:HGNC Symbol;Acc:HGNC:12749]	196.165	239.632	386.565	279.736	507.651	641.685	0.774316	0.00537568
988	ENSG00000187840	EIF4EBP1	eukaryotic translation initiation factor 4E binding protein 1 [Source:HGNC Symbol;Acc:HGNC:3288]	550.963	425.57	575.469	924.652	881.605	829.798	0.77235	0.000766812
989	ENSG00000136718	IMP4	IMP U3 small nucleolar ribonucleoprotein 4 [Source:HGNC Symbol;Acc:HGNC:30856]	1241.93	1231.03	1329.04	2163.1	1959.67	2384.17	0.771877	1.46e-05
990	ENSG00000122952	ZWINT	ZW10 interacting kinetochore protein [Source:HGNC Symbol;Acc:HGNC:13195]	2924.24	1748.28	3088.48	4182.69	3995.37	4719.32	0.771159	0.000101762
991	ENSG00000184967	NOC4L	nucleolar complex associated 4 homolog [Source:HGNC Symbol;Acc:HGNC:28461]	489.414	647.29	533.805	897.051	916.902	1019.58	0.770958	0.000526887
992	ENSG00000120647	CCDC77	coiled-coil domain containing 77 [Source:HGNC Symbol;Acc:HGNC:28203]	386.703	217.126	359.407	537.15	523.825	539.823	0.770658	0.00674585
993	ENSG00000105011	ASF1B	anti-silencing function 1B histone chaperone [Source:HGNC Symbol;Acc:HGNC:20996]	2789.62	2366.86	3127.87	4422.62	4543.28	5107.69	0.770523	4.51e-06
994	ENSG00000137288	UQCC2	ubiquinol-cytochrome c reductase complex assembly factor 2 [Source:HGNC Symbol;Acc:HGNC:21237]	614.956	499.597	897.67	1038.73	1149.37	1156.18	0.770505	0.00134
995	ENSG00000177685	CRACR2B	calcium release activated channel regulator 2B [Source:HGNC Symbol;Acc:HGNC:28703]	770.759	248.61	475.987	1035.82	713.838	622.952	0.766795	0.00924276
996	ENSG00000165209	STRBP	spermatid perinuclear RNA binding protein [Source:HGNC Symbol;Acc:HGNC:16462]	863.131	1075.99	1174.2	1794.96	1940.61	1543.32	0.766703	0.00029737
997	ENSG00000115825	PRKD3	protein kinase D3 [Source:HGNC Symbol;Acc:HGNC:9408]	751.297	1130.88	790.029	1339.7	1720.01	1433.51	0.766657	7.82e-05
998	ENSG00000077152	UBE2T	ubiquitin conjugating enzyme E2 T [Source:HGNC Symbol;Acc:HGNC:25009]	789.225	412.159	827.534	1033.93	1051.91	1236.77	0.765823	0.00269498
999	ENSG00000149084	HSD17B12	hydroxysteroid 17-beta dehydrogenase 12 [Source:HGNC Symbol;Acc:HGNC:18646]	507.088	733.484	649.673	838.964	1387.21	1019.79	0.765348	0.000222206
1000	ENSG00000119705	SLIRP	SRA stem-loop interacting RNA binding protein [Source:HGNC Symbol;Acc:HGNC:20495]	416.597	267.965	450.471	612.477	549.484	738.913	0.76416	0.00230145
1001	ENSG00000137309	HMGA1	high mobility group AT-hook 1 [Source:HGNC Symbol;Acc:HGNC:5010]	6948.68	11763.5	9371	15013.3	15972.8	15633.4	0.763469	3.67e-05
1002	ENSG00000261556	SMG1P7	SMG1 pseudogene 7 [Source:HGNC Symbol;Acc:HGNC:49864]	258.836	116.249	265.622	367.753	320.751	342.655	0.762956	0.0296444
1003	ENSG00000211450	SELENOH	selenoprotein H [Source:HGNC Symbol;Acc:HGNC:18251]	1582.15	1041.19	1667.83	2307.12	2409.77	2428.44	0.762724	0.000311037
1004	ENSG00000156531	PHF6	PHD finger protein 6 [Source:HGNC Symbol;Acc:HGNC:18145]	1551.33	1184.73	1952.04	2371.23	2662.26	2789.23	0.762637	0.000193217
1005	ENSG00000100028	SNRPD3	small nuclear ribonucleoprotein D3 polypeptide [Source:HGNC Symbol;Acc:HGNC:11160]	2059.81	1427.18	2188.85	3035.05	3288.16	3154.36	0.761866	0.000215055
1006	ENSG00000076003	MCM6	minichromosome maintenance complex component 6 [Source:HGNC Symbol;Acc:HGNC:6949]	6158.75	6357.38	6792.14	10693.1	10045.7	12064.5	0.761735	1.09e-06
1007	ENSG00000129484	PARP2	poly(ADP-ribose) polymerase 2 [Source:HGNC Symbol;Acc:HGNC:272]	633.811	401.662	714.91	973.833	970.162	948.804	0.760419	0.00254193
1008	ENSG00000144381	HSPD1	heat shock protein family D (Hsp60) member 1 [Source:HGNC Symbol;Acc:HGNC:5261]	7120.23	10691.3	8168.13	13944.3	13538.7	15941.8	0.759123	6.35e-05
1009	ENSG00000138658	ZGRF1	zinc finger GRF-type containing 1 [Source:HGNC Symbol;Acc:HGNC:25654]	1172.08	761.211	1309.51	1896.24	1573.8	1901.75	0.757265	0.000161346
1010	ENSG00000229056	HECW2-AS1	HECW2 antisense RNA 1 [Source:HGNC Symbol;Acc:HGNC:54062]	388.135	266.768	299.282	606.719	592.037	420.989	0.757233	0.00560099
1011	ENSG00000119812	FAM98A	family with sequence similarity 98 member A [Source:HGNC Symbol;Acc:HGNC:24520]	788.08	1104.24	1362.05	1788.02	1617.47	1980.49	0.756949	0.000458511
1012	ENSG00000198502	HLA-DRB5	major histocompatibility complex, class II, DR beta 5 [Source:HGNC Symbol;Acc:HGNC:4953]	403.19	3091.24	14.2694	648.605	5574.6	22.1709	0.755304	0.000758168
1013	ENSG00000176208	ATAD5	ATPase family AAA domain containing 5 [Source:HGNC Symbol;Acc:HGNC:25752]	1247.68	1322.19	1615.59	2213.66	2453	2364.08	0.755287	4.14e-05
1014	ENSG00000116922	C1orf109	chromosome 1 open reading frame 109 [Source:HGNC Symbol;Acc:HGNC:26039]	413.806	303.882	443.473	737.14	526.395	691.685	0.754855	0.001411
1015	ENSG00000196418	ZNF124	zinc finger protein 124 [Source:HGNC Symbol;Acc:HGNC:12907]	210.385	99.9805	138.386	250.788	215.054	262.919	0.754604	0.0445519
1016	ENSG00000157404	KIT	KIT proto-oncogene, receptor tyrosine kinase [Source:HGNC Symbol;Acc:HGNC:6342]	259.123	276.03	355.147	354.063	494.845	691.104	0.753877	0.00517698
1017	ENSG00000074071	MRPS34	mitochondrial ribosomal protein S34 [Source:HGNC Symbol;Acc:HGNC:16618]	1714.68	1731.51	1924.49	3157.67	2652.82	3265.19	0.753259	1.48e-05
1018	ENSG00000145912	NHP2	NHP2 ribonucleoprotein [Source:HGNC Symbol;Acc:HGNC:14377]	1610.05	1511.4	1733.31	2657.97	2569.04	2957.83	0.753202	1.02e-05
1019	ENSG00000079459	FDFT1	farnesyl-diphosphate farnesyltransferase 1 [Source:HGNC Symbol;Acc:HGNC:3629]	4822.48	4397.34	4727.42	8360.36	7784.79	7372.78	0.752908	2.25e-06
1020	ENSG00000287823		novel transcript	145.18	146.388	169.399	268.151	286.227	225.382	0.752849	0.0311021
1021	ENSG00000250479	CHCHD10	coiled-coil-helix-coiled-coil-helix domain containing 10 [Source:HGNC Symbol;Acc:HGNC:15559]	433.405	276.146	372.647	569.037	574.624	652.48	0.75267	0.00424553
1022	ENSG00000163918	RFC4	replication factor C subunit 4 [Source:HGNC Symbol;Acc:HGNC:9972]	1549.85	922.66	1776.38	2276.64	2146.59	2504.38	0.752034	0.000471505
1023	ENSG00000197879	MYO1C	myosin IC [Source:HGNC Symbol;Acc:HGNC:7597]	1092.28	2016.73	1189.68	2405.15	2619.88	1987.16	0.751451	0.000388223
1024	ENSG00000150768	DLAT	dihydrolipoamide S-acetyltransferase [Source:HGNC Symbol;Acc:HGNC:2896]	1131.68	952.268	1165.46	1652.54	1666.84	2169.19	0.750231	8.59e-05
1025	ENSG00000174371	EXO1	exonuclease 1 [Source:HGNC Symbol;Acc:HGNC:3511]	703.093	682.066	889.194	1252.22	1145.1	1408.61	0.747649	0.000151276
1026	ENSG00000167088	SNRPD1	small nuclear ribonucleoprotein D1 polypeptide [Source:HGNC Symbol;Acc:HGNC:11158]	2451.26	1739.69	2176.25	3693.38	3334.87	3570.19	0.74738	2.07e-05
1027	ENSG00000103423	DNAJA3	DnaJ heat shock protein family (Hsp40) member A3 [Source:HGNC Symbol;Acc:HGNC:11808]	1667.31	1212.35	1569.6	2518.77	2266.99	2629.53	0.74692	3.57e-05
1028	ENSG00000164109	MAD2L1	mitotic arrest deficient 2 like 1 [Source:HGNC Symbol;Acc:HGNC:6763]	1694.21	1095.63	1972.76	2428.06	2408.24	2973.56	0.746833	0.000225267
1029	ENSG00000103811	CTSH	cathepsin H [Source:HGNC Symbol;Acc:HGNC:2535]	1185.17	1321.86	2203.16	2564.91	2078.07	3067.97	0.746708	0.000215592
1030	ENSG00000175334	BANF1	BAF nuclear assembly factor 1 [Source:HGNC Symbol;Acc:HGNC:17397]	1893.53	1265.92	1954.85	2782.06	2608.1	3060.97	0.746403	8.31e-05
1031	ENSG00000144647	POMGNT2	protein O-linked mannose N-acetylglucosaminyltransferase 2 (beta 1,4-) [Source:HGNC Symbol;Acc:HGNC:25902]	208.925	183.527	247.42	363.857	307.421	400.507	0.74616	0.0106238
1032	ENSG00000108651	UTP6	UTP6 small subunit processome component [Source:HGNC Symbol;Acc:HGNC:18279]	1120.48	694.978	991.706	1531.35	1437	1658.81	0.745591	0.000393329
1033	ENSG00000221988	PPT2	palmitoyl-protein thioesterase 2 [Source:HGNC Symbol;Acc:HGNC:9326]	278.739	306.795	311.876	589.743	412.804	513.031	0.745048	0.00720492
1034	ENSG00000114491	UMPS	uridine monophosphate synthetase [Source:HGNC Symbol;Acc:HGNC:12563]	895.069	701.009	969.018	1378.78	1344.55	1545.46	0.744148	0.000181179
1035	ENSG00000177697	CD151	CD151 molecule (Raph blood group) [Source:HGNC Symbol;Acc:HGNC:1630]	846.594	897.217	913.085	1392.52	1546.43	1513.41	0.743895	8.44e-05
1036	ENSG00000067057	PFKP	phosphofructokinase, platelet [Source:HGNC Symbol;Acc:HGNC:8878]	4878.1	4685.41	7368.6	9487.5	8553.41	9744.51	0.743685	4.45e-05
1037	ENSG00000170917	NUDT6	nudix hydrolase 6 [Source:HGNC Symbol;Acc:HGNC:8053]	203.801	261.27	293.045	445.36	459.391	358.412	0.743318	0.0153978
1038	ENSG00000158106	RHPN1	rhophilin Rho GTPase binding protein 1 [Source:HGNC Symbol;Acc:HGNC:19973]	624.181	344.825	422.473	824.703	1007.83	521.286	0.743098	0.0157603
1039	ENSG00000143314	MRPL24	mitochondrial ribosomal protein L24 [Source:HGNC Symbol;Acc:HGNC:14037]	671.4	547.796	621.274	941.879	1051.86	1080.5	0.74168	0.000710352
1040	ENSG00000143256	PFDN2	prefoldin subunit 2 [Source:HGNC Symbol;Acc:HGNC:8867]	612.889	408.216	659.035	891.914	830.839	1044.01	0.739812	0.00111967
1041	ENSG00000133641	C12orf29	chromosome 12 open reading frame 29 [Source:HGNC Symbol;Acc:HGNC:25322]	509.277	278.632	454.232	664.25	588.9	771.248	0.739302	0.00402402
1042	ENSG00000239789	MRPS17	mitochondrial ribosomal protein S17 [Source:HGNC Symbol;Acc:HGNC:14047]	207.337	193.852	274.194	329.594	354.923	439.387	0.738683	0.0106471
1043	ENSG00000183763	TRAIP	TRAF interacting protein [Source:HGNC Symbol;Acc:HGNC:30764]	363.975	275.023	425.955	573.751	523.709	662.157	0.738668	0.00298116
1044	ENSG00000184436	THAP7	THAP domain containing 7 [Source:HGNC Symbol;Acc:HGNC:23190]	582.829	625.609	583.706	1080.85	854.535	1062.87	0.737743	0.000909382
1045	ENSG00000180992	MRPL14	mitochondrial ribosomal protein L14 [Source:HGNC Symbol;Acc:HGNC:14279]	490.758	337.198	451.836	752.8	652.618	708.689	0.736893	0.00193983
1046	ENSG00000127824	TUBA4A	tubulin alpha 4a [Source:HGNC Symbol;Acc:HGNC:12407]	4526.98	3264.21	5509.61	7070.77	6281.47	8486.24	0.736428	1.12e-05
1047	ENSG00000060558	GNA15	G protein subunit alpha 15 [Source:HGNC Symbol;Acc:HGNC:4383]	439.782	788.666	1122.62	1028.49	1325.53	1332.24	0.736024	0.00319244
1048	ENSG00000129255	MPDU1	mannose-P-dolichol utilization defect 1 [Source:HGNC Symbol;Acc:HGNC:7207]	1079.37	1046.68	1036.05	1757.34	1581	1943.59	0.736019	0.000109859
1049	ENSG00000169504	CLIC4	chloride intracellular channel 4 [Source:HGNC Symbol;Acc:HGNC:13518]	96.5999	241.721	233.448	222.538	328.116	351.7	0.735971	0.0312036
1050	ENSG00000131069	ACSS2	acyl-CoA synthetase short chain family member 2 [Source:HGNC Symbol;Acc:HGNC:15814]	293.589	173.805	261.155	583.506	376.925	281.928	0.735881	0.0261808
1051	ENSG00000130309	COLGALT1	collagen beta(1-O)galactosyltransferase 1 [Source:HGNC Symbol;Acc:HGNC:26182]	1267.98	1793.57	1651.39	2530.01	2735.98	2502.63	0.734709	8.88e-05
1052	ENSG00000137094	DNAJB5	DnaJ heat shock protein family (Hsp40) member B5 [Source:HGNC Symbol;Acc:HGNC:14887]	146.418	105.08	227.099	206.063	237.833	335.123	0.734693	0.0400652
1053	ENSG00000089195	TRMT6	tRNA methyltransferase 6 non-catalytic subunit [Source:HGNC Symbol;Acc:HGNC:20900]	572.836	469.75	593.701	884.243	854.892	975.745	0.73466	0.00069189
1054	ENSG00000171163	ZNF692	zinc finger protein 692 [Source:HGNC Symbol;Acc:HGNC:26049]	1290.19	468.507	1092.05	1705.95	1560.21	1179.4	0.734033	0.0198867
1055	ENSG00000120699	EXOSC8	exosome component 8 [Source:HGNC Symbol;Acc:HGNC:17035]	1159.11	602.541	1176.62	1475.97	1501	1724.91	0.733365	0.00274776
1056	ENSG00000154127	UBASH3B	ubiquitin associated and SH3 domain containing B [Source:HGNC Symbol;Acc:HGNC:29884]	1306.61	2268.78	1841.56	2597.93	3144.07	3068.83	0.73262	0.000109971
1057	ENSG00000115165	CYTIP	cytohesin 1 interacting protein [Source:HGNC Symbol;Acc:HGNC:9506]	5090.44	5652.12	5659.42	9544.52	9689.96	8076.79	0.732544	1.39e-05
1058	ENSG00000168615	ADAM9	ADAM metallopeptidase domain 9 [Source:HGNC Symbol;Acc:HGNC:216]	360.643	308.461	336.888	590.581	494.098	587.804	0.732287	0.00317359
1059	ENSG00000160766	GBAP1	glucosylceramidase beta pseudogene 1 [Source:HGNC Symbol;Acc:HGNC:4178]	339.014	174.403	321.714	448.845	415.388	476.662	0.73144	0.0160191
1060	ENSG00000118655	DCLRE1B	DNA cross-link repair 1B [Source:HGNC Symbol;Acc:HGNC:17641]	657.88	614.584	723.305	1049.56	1095.51	1162.51	0.730048	0.000355697
1061	ENSG00000116670	MAD2L2	mitotic arrest deficient 2 like 2 [Source:HGNC Symbol;Acc:HGNC:6764]	870.71	594.771	883.643	1248.41	1176.63	1428.02	0.729924	0.000497843
1062	ENSG00000260261		programmed cell death 6 (PDCD6) pseudogene	375.393	312.611	251.706	616.612	487.067	448.696	0.729899	0.00422172
1063	ENSG00000112110	MRPL18	mitochondrial ribosomal protein L18 [Source:HGNC Symbol;Acc:HGNC:14477]	780.914	532.426	739.401	1148.05	969.367	1263.58	0.729586	0.000468696
1064	ENSG00000052795	FNIP2	folliculin interacting protein 2 [Source:HGNC Symbol;Acc:HGNC:29280]	399.851	658.001	538.31	907.707	889.611	802.565	0.72926	0.00357071
1065	ENSG00000074582	BCS1L	BCS1 homolog, ubiquinol-cytochrome c reductase complex chaperone [Source:HGNC Symbol;Acc:HGNC:1020]	561.251	274.042	629.546	783.288	745.627	773.245	0.728818	0.0130102
1066	ENSG00000198176	TFDP1	transcription factor Dp-1 [Source:HGNC Symbol;Acc:HGNC:11749]	5309.33	4636.31	5811.72	8682.89	7904.66	9488.54	0.72878	2.99e-06
1067	ENSG00000138050	THUMPD2	THUMP domain containing 2 [Source:HGNC Symbol;Acc:HGNC:14890]	442.112	331.383	452.382	633.237	729.658	659.665	0.72874	0.00480183
1068	ENSG00000263513	FAM72C	family with sequence similarity 72 member C [Source:HGNC Symbol;Acc:HGNC:30602]	517.467	251.311	485.575	847.504	639.29	539.237	0.728388	0.01473
1069	ENSG00000160753	RUSC1	RUN and SH3 domain containing 1 [Source:HGNC Symbol;Acc:HGNC:17153]	609.982	492.157	750.148	1063.75	935.274	1035.04	0.728327	0.00100707
1070	ENSG00000186871	ERCC6L	ERCC excision repair 6 like, spindle assembly checkpoint helicase [Source:HGNC Symbol;Acc:HGNC:20794]	503.724	598.296	555.492	882.006	875.959	983.416	0.728119	0.000849066
1071	ENSG00000285053	TBCE	tubulin folding cofactor E [Source:HGNC Symbol;Acc:HGNC:11582]	247.941	142.814	314.554	437.788	315.769	374.12	0.72809	0.0240634
1072	ENSG00000077514	POLD3	DNA polymerase delta 3, accessory subunit [Source:HGNC Symbol;Acc:HGNC:20932]	1516.05	1053.28	1549.72	2139.35	2187.26	2411.17	0.72792	0.00026119
1073	ENSG00000164338	UTP15	UTP15 small subunit processome component [Source:HGNC Symbol;Acc:HGNC:25758]	286.129	268.145	344.03	466.844	397.915	641.677	0.727427	0.00568198
1074	ENSG00000010803	SCMH1	Scm polycomb group protein homolog 1 [Source:HGNC Symbol;Acc:HGNC:19003]	560.8	530.799	574.095	826.485	920.727	1018.22	0.727236	0.000827274
1075	ENSG00000175606	TMEM70	transmembrane protein 70 [Source:HGNC Symbol;Acc:HGNC:26050]	428.429	388.66	592.682	748.68	692.193	867.414	0.727231	0.00154914
1076	ENSG00000105281	SLC1A5	solute carrier family 1 member 5 [Source:HGNC Symbol;Acc:HGNC:10943]	2637.66	3336.68	3016.79	5211.48	4222.28	5463.49	0.727082	0.000186486
1077	ENSG00000132646	PCNA	proliferating cell nuclear antigen [Source:HGNC Symbol;Acc:HGNC:8729]	8651.37	5963.13	8864.53	12912.8	12309.2	13051.7	0.726458	4.25e-05
1078	ENSG00000130726	TRIM28	tripartite motif containing 28 [Source:HGNC Symbol;Acc:HGNC:16384]	7479.57	5050.42	7714.89	10587	10185.3	12219.1	0.725426	3.76e-05
1079	ENSG00000147383	NSDHL	NAD(P) dependent steroid dehydrogenase-like [Source:HGNC Symbol;Acc:HGNC:13398]	397.623	302.455	373.207	614.08	545.914	605.71	0.724425	0.00320053
1080	ENSG00000164466	SFXN1	sideroflexin 1 [Source:HGNC Symbol;Acc:HGNC:16085]	3254.19	4614.73	4352.42	6207.25	6477.55	7330.13	0.724393	3.14e-05
1081	ENSG00000135740	SLC9A5	solute carrier family 9 member A5 [Source:HGNC Symbol;Acc:HGNC:11078]	198.431	153.783	193.341	358.586	324.752	229.574	0.723042	0.0365092
1082	ENSG00000261371	PECAM1	platelet and endothelial cell adhesion molecule 1 [Source:HGNC Symbol;Acc:HGNC:8823]	3551.11	4867.99	3731.83	6209.63	7298.71	6390.71	0.722228	1.06e-05
1083	ENSG00000198734	F5	coagulation factor V [Source:HGNC Symbol;Acc:HGNC:3542]	767.767	626.209	1134.83	1250.63	793.617	2439.82	0.721561	0.0014881
1084	ENSG00000167670	CHAF1A	chromatin assembly factor 1 subunit A [Source:HGNC Symbol;Acc:HGNC:1910]	2105.75	2101.96	2484.67	3627.12	3189.75	4257.01	0.721276	1.98e-05
1085	ENSG00000241878	PISD	phosphatidylserine decarboxylase [Source:HGNC Symbol;Acc:HGNC:8999]	653.833	438.92	601.933	887.95	885.855	992.266	0.721218	0.0018608
1086	ENSG00000097021	ACOT7	acyl-CoA thioesterase 7 [Source:HGNC Symbol;Acc:HGNC:24157]	1069.05	1290.25	1283.05	1843.95	1911.41	2247.9	0.721212	9.43e-05
1087	ENSG00000101189	MRGBP	MRG domain binding protein [Source:HGNC Symbol;Acc:HGNC:15866]	722.947	636.303	851.462	1151.83	1256.31	1217.07	0.720935	0.000706048
1088	ENSG00000128626	MRPS12	mitochondrial ribosomal protein S12 [Source:HGNC Symbol;Acc:HGNC:10380]	908.863	718.687	939.489	1383.46	1338.53	1487.26	0.720784	0.000297841
1089	ENSG00000196756	SNHG17	small nucleolar RNA host gene 17 [Source:HGNC Symbol;Acc:HGNC:48600]	596.384	524.842	387.906	995.593	846.148	644.129	0.720228	0.000983881
1090	ENSG00000101003	GINS1	GINS complex subunit 1 [Source:HGNC Symbol;Acc:HGNC:28980]	625.128	666.153	945.904	1142.23	1177.68	1313.7	0.720225	0.000642573
1091	ENSG00000198954	KIFBP	kinesin family binding protein [Source:HGNC Symbol;Acc:HGNC:23419]	552.313	569.805	632.746	982.889	935.797	968.823	0.720218	0.000708556
1092	ENSG00000116120	FARSB	phenylalanyl-tRNA synthetase subunit beta [Source:HGNC Symbol;Acc:HGNC:17800]	897.837	1085.05	1072	1604.04	1555.4	1869.09	0.720146	0.000203359
1093	ENSG00000177150	FAM210A	family with sequence similarity 210 member A [Source:HGNC Symbol;Acc:HGNC:28346]	438.307	497.547	635.893	848.78	912.291	803.558	0.719615	0.00306871
1094	ENSG00000118985	ELL2	elongation factor for RNA polymerase II 2 [Source:HGNC Symbol;Acc:HGNC:17064]	808.557	874.321	787.152	1245.33	1588.88	1251.3	0.717847	0.000275381
1095	ENSG00000225151	GOLGA2P7	GOLGA2 pseudogene 7 [Source:HGNC Symbol;Acc:HGNC:49516]	431.476	307.435	703.315	895.213	632.127	740.544	0.717755	0.0126234
1096	ENSG00000163528	CHCHD4	coiled-coil-helix-coiled-coil-helix domain containing 4 [Source:HGNC Symbol;Acc:HGNC:26467]	308.815	334.507	372.191	552.915	513.083	602.394	0.717743	0.00413541
1097	ENSG00000131389	SLC6A6	solute carrier family 6 member 6 [Source:HGNC Symbol;Acc:HGNC:11052]	4787.37	4440.76	4625.09	7301.05	8135.5	7345.79	0.716287	1.2e-05
1098	ENSG00000123178	SPRYD7	SPRY domain containing 7 [Source:HGNC Symbol;Acc:HGNC:14297]	202.652	147.808	152.435	303.404	246.721	270.157	0.714846	0.0306226
1099	ENSG00000159228	CBR1	carbonyl reductase 1 [Source:HGNC Symbol;Acc:HGNC:1548]	762.936	678.513	883.357	1197.39	1255.84	1348.38	0.714782	0.00042473
1100	ENSG00000079819	EPB41L2	erythrocyte membrane protein band 4.1 like 2 [Source:HGNC Symbol;Acc:HGNC:3379]	1364.76	1608.76	1640.35	2099.63	2563.89	2952.55	0.714398	5.93e-05
1101	ENSG00000167815	PRDX2	peroxiredoxin 2 [Source:HGNC Symbol;Acc:HGNC:9353]	2772.58	2845.32	3011.59	4726.57	4683.63	4736.66	0.713922	1.22e-05
1102	ENSG00000175768	TOMM5	translocase of outer mitochondrial membrane 5 [Source:HGNC Symbol;Acc:HGNC:31369]	952.33	596.198	1059.1	1336.77	1294.51	1546.63	0.713829	0.00133126
1103	ENSG00000111206	FOXM1	forkhead box M1 [Source:HGNC Symbol;Acc:HGNC:3818]	3601.65	3591.64	3671.75	5722.83	5573.02	6547.78	0.712339	1.29e-05
1104	ENSG00000083444	PLOD1	procollagen-lysine,2-oxoglutarate 5-dioxygenase 1 [Source:HGNC Symbol;Acc:HGNC:9081]	567.835	817.457	816.296	1062.15	1219.49	1287.23	0.711904	0.000598295
1105	ENSG00000102241	HTATSF1	HIV-1 Tat specific factor 1 [Source:HGNC Symbol;Acc:HGNC:5276]	2601.57	2243.57	2801.1	4065.6	3815.07	4618.85	0.710392	1.69e-05
1106	ENSG00000116237	ICMT	isoprenylcysteine carboxyl methyltransferase [Source:HGNC Symbol;Acc:HGNC:5350]	2605.05	3024.14	2595.92	4294.02	4328.37	4812.95	0.709954	4.7e-05
1107	ENSG00000181026	AEN	apoptosis enhancing nuclease [Source:HGNC Symbol;Acc:HGNC:25722]	976.116	698.748	802.232	1421.51	1232.08	1369.37	0.709722	0.000403615
1108	ENSG00000103507	BCKDK	branched chain keto acid dehydrogenase kinase [Source:HGNC Symbol;Acc:HGNC:16902]	832.197	938.607	992.545	1374.28	1688.1	1463.36	0.709617	0.000275381
1109	ENSG00000126749	EMG1	EMG1 N1-specific pseudouridine methyltransferase [Source:HGNC Symbol;Acc:HGNC:16912]	1036.25	828.828	1035.77	1353.82	1584.62	1813.52	0.709463	0.000717036
1110	ENSG00000141858	SAMD1	sterile alpha motif domain containing 1 [Source:HGNC Symbol;Acc:HGNC:17958]	1534.04	1243.39	1400.45	2345.22	2203.95	2260.9	0.709371	8.32e-05
1111	ENSG00000164430	CGAS	cyclic GMP-AMP synthase [Source:HGNC Symbol;Acc:HGNC:21367]	1220.13	1290.73	1144.78	1981.71	2058.28	1931.13	0.709216	8.41e-05
1112	ENSG00000165244	ZNF367	zinc finger protein 367 [Source:HGNC Symbol;Acc:HGNC:18320]	1509.91	1018.03	1599.24	2113.82	2234.97	2286.19	0.708933	0.000843054
1113	ENSG00000086015	MAST2	microtubule associated serine/threonine kinase 2 [Source:HGNC Symbol;Acc:HGNC:19035]	780.499	1249.07	946.952	1617.7	1638.86	1520.73	0.708512	0.00103082
1114	ENSG00000109466	KLHL2	kelch like family member 2 [Source:HGNC Symbol;Acc:HGNC:6353]	689.461	510.851	594.957	1003.5	1028.66	889.212	0.707304	0.00175983
1115	ENSG00000117155	SSX2IP	SSX family member 2 interacting protein [Source:HGNC Symbol;Acc:HGNC:16509]	289.732	315.062	432.97	560.552	481.386	636.663	0.706469	0.0061252
1116	ENSG00000120688	WBP4	WW domain binding protein 4 [Source:HGNC Symbol;Acc:HGNC:12739]	660.488	493.977	601.252	970.325	934.982	942.742	0.706213	0.00135219
1117	ENSG00000119326	CTNNAL1	catenin alpha like 1 [Source:HGNC Symbol;Acc:HGNC:2512]	648.007	838.475	1142.68	1298.19	1155.68	1798.05	0.706045	0.000852815
1118	ENSG00000076604	TRAF4	TNF receptor associated factor 4 [Source:HGNC Symbol;Acc:HGNC:12034]	414.101	460.911	592.248	838.059	690.747	848.57	0.705841	0.00313103
1119	ENSG00000023608	SNAPC1	small nuclear RNA activating complex polypeptide 1 [Source:HGNC Symbol;Acc:HGNC:11134]	210	177.694	250.206	331.91	383.245	321.968	0.70576	0.0288852
1120	ENSG00000240972	MIF	macrophage migration inhibitory factor [Source:HGNC Symbol;Acc:HGNC:7097]	4044.55	6415.79	6319.3	9242.91	8949.89	8615.55	0.705218	0.000566152
1121	ENSG00000163950	SLBP	stem-loop binding protein [Source:HGNC Symbol;Acc:HGNC:10904]	2914.19	2238.55	3001.6	4262.92	4280.34	4654.64	0.704804	6.68e-05
1122	ENSG00000172336	POP7	POP7 homolog, ribonuclease P/MRP subunit [Source:HGNC Symbol;Acc:HGNC:19949]	439.472	407.19	514.882	699.494	678.588	840.293	0.704456	0.00186676
1123	ENSG00000188522	FAM83G	family with sequence similarity 83 member G [Source:HGNC Symbol;Acc:HGNC:32554]	361.689	536.385	368.732	609.146	664.448	763.752	0.704351	0.00733554
1124	ENSG00000132330	SCLY	selenocysteine lyase [Source:HGNC Symbol;Acc:HGNC:18161]	873.643	949.992	729.736	1215.43	1521.52	1414.77	0.703977	0.000736901
1125	ENSG00000170515	PA2G4	proliferation-associated 2G4 [Source:HGNC Symbol;Acc:HGNC:8550]	5742.39	6127.07	6274.28	9594.8	9286.67	10682.9	0.702924	8.9e-06
1126	ENSG00000277972	CISD3	CDGSH iron sulfur domain 3 [Source:HGNC Symbol;Acc:HGNC:27578]	532.357	511.431	653.323	897.456	882.604	970.095	0.702756	0.00119166
1127	ENSG00000183527	PSMG1	proteasome assembly chaperone 1 [Source:HGNC Symbol;Acc:HGNC:3043]	682.317	424.543	729.489	923.142	809.705	1223.1	0.70199	0.0017948
1128	ENSG00000233223		novel transcript, antisense to MPDU1 and CD68	236.322	178.763	142.482	337.542	364.952	210.803	0.701606	0.0332137
1129	ENSG00000177030	DEAF1	DEAF1 transcription factor [Source:HGNC Symbol;Acc:HGNC:14677]	627.229	682.792	565.687	1004.88	990.438	1045.5	0.701118	0.00112293
1130	ENSG00000242114	MTFP1	mitochondrial fission process 1 [Source:HGNC Symbol;Acc:HGNC:26945]	788.274	797.74	1062.01	1431.98	1433.29	1400.91	0.700908	0.000869094
1131	ENSG00000087206	UIMC1	ubiquitin interaction motif containing 1 [Source:HGNC Symbol;Acc:HGNC:30298]	824.364	660.432	989.157	1297.48	1505.11	1190.42	0.700893	0.00405814
1132	ENSG00000111674	ENO2	enolase 2 [Source:HGNC Symbol;Acc:HGNC:3353]	2383.75	1330.91	2874.62	3955.89	3791.24	2619.26	0.700555	0.0165372
1133	ENSG00000171320	ESCO2	establishment of sister chromatid cohesion N-acetyltransferase 2 [Source:HGNC Symbol;Acc:HGNC:27230]	647.277	686.077	1172.46	974.318	1144.89	2001.33	0.70026	0.000356354
1134	ENSG00000160752	FDPS	farnesyl diphosphate synthase [Source:HGNC Symbol;Acc:HGNC:3631]	4094.7	3809.92	4109.16	6792.03	6565.41	6163.89	0.699921	1.65e-05
1135	ENSG00000159131	GART	phosphoribosylglycinamide formyltransferase, phosphoribosylglycinamide synthetase, phosphoribosylaminoimidazole synthetase [Source:HGNC Symbol;Acc:HGNC:4163]	2809.42	2903.17	3129.27	4538.23	4606.87	5227.91	0.699534	1.69e-05
1136	ENSG00000096746	HNRNPH3	heterogeneous nuclear ribonucleoprotein H3 [Source:HGNC Symbol;Acc:HGNC:5043]	5133.38	3461.34	5378.49	6878.56	7572.32	7867.38	0.698695	0.000419363
1137	ENSG00000131876	SNRPA1	small nuclear ribonucleoprotein polypeptide A' [Source:HGNC Symbol;Acc:HGNC:11152]	1365.74	1090.73	1574.69	2063.63	2025.88	2400.75	0.697632	0.000186806
1138	ENSG00000111670	GNPTAB	N-acetylglucosamine-1-phosphate transferase subunits alpha and beta [Source:HGNC Symbol;Acc:HGNC:29670]	3294.37	4371.34	3560.81	5593.45	6972.38	5607.31	0.697426	1.4e-05
1139	ENSG00000134291	TMEM106C	transmembrane protein 106C [Source:HGNC Symbol;Acc:HGNC:28775]	1757.46	1500.91	2198.23	2898.05	2974.13	2875.46	0.697387	0.000393278
1140	ENSG00000122483	CCDC18	coiled-coil domain containing 18 [Source:HGNC Symbol;Acc:HGNC:30370]	856.196	653.28	942.764	1360.55	1124.49	1470.62	0.696943	0.000392074
1141	ENSG00000132199	ENOSF1	enolase superfamily member 1 [Source:HGNC Symbol;Acc:HGNC:30365]	1502.12	1436.42	2032.55	2328.94	3104.79	2592.93	0.696821	0.00103151
1142	ENSG00000169689	CENPX	centromere protein X [Source:HGNC Symbol;Acc:HGNC:11422]	562.174	418.046	706.117	904.601	799.695	983.899	0.696745	0.00241712
1143	ENSG00000111665	CDCA3	cell division cycle associated 3 [Source:HGNC Symbol;Acc:HGNC:14624]	1981.8	997.689	2503.06	2853.74	2584.48	2889.99	0.696389	0.00561344
1144	ENSG00000285304		novel protein	533.092	490.418	461.409	973.198	583.548	895.206	0.695821	0.00612546
1145	ENSG00000165684	SNAPC4	small nuclear RNA activating complex polypeptide 4 [Source:HGNC Symbol;Acc:HGNC:11137]	887.951	792.178	712.446	1352.05	1219.15	1291.55	0.695716	0.000556685
1146	ENSG00000154582	ELOC	elongin C [Source:HGNC Symbol;Acc:HGNC:11617]	1171.81	748.79	1176.42	1551.99	1484.33	1909.83	0.695456	0.000890336
1147	ENSG00000108384	RAD51C	RAD51 paralog C [Source:HGNC Symbol;Acc:HGNC:9820]	648.557	543.946	723.556	1071.58	951.396	1064.67	0.695072	0.00102918
1148	ENSG00000130021	PUDP	pseudouridine 5'-phosphatase [Source:HGNC Symbol;Acc:HGNC:16818]	854.45	734.239	1010.12	1577.27	1044.28	1624.67	0.694312	0.000605468
1149	ENSG00000145990	GFOD1	glucose-fructose oxidoreductase domain containing 1 [Source:HGNC Symbol;Acc:HGNC:21096]	320.44	539.565	418.375	628.1	676.779	721.029	0.693425	0.00700446
1150	ENSG00000126353	CCR7	C-C motif chemokine receptor 7 [Source:HGNC Symbol;Acc:HGNC:1608]	1522.49	2788.26	1538.14	2992.01	3109.66	2961.03	0.693224	0.00198586
1151	ENSG00000131981	LGALS3	galectin 3 [Source:HGNC Symbol;Acc:HGNC:6563]	1162.7	1250.28	1803.61	2193.95	1982.97	2550.21	0.692923	0.000273426
1152	ENSG00000135521	LTV1	LTV1 ribosome biogenesis factor [Source:HGNC Symbol;Acc:HGNC:21173]	709.609	559.052	788.655	1041.71	1013.61	1254.76	0.692733	0.000980657
1153	ENSG00000213638	ADAT3	adenosine deaminase tRNA specific 3 [Source:HGNC Symbol;Acc:HGNC:25151]	180.007	153.547	192.987	310.117	256.509	283.66	0.692522	0.0341264
1154	ENSG00000134330	IAH1	isoamyl acetate hydrolyzing esterase 1 (putative) [Source:HGNC Symbol;Acc:HGNC:27696]	867.467	608.9	810.715	1166.72	1238.96	1254.9	0.692231	0.00182556
1155	ENSG00000165672	PRDX3	peroxiredoxin 3 [Source:HGNC Symbol;Acc:HGNC:9354]	3718.37	3186.59	3816.79	5603.06	5237.53	6479.75	0.690686	2.28e-05
1156	ENSG00000107130	NCS1	neuronal calcium sensor 1 [Source:HGNC Symbol;Acc:HGNC:3953]	233.248	211.763	210.263	348.927	239.739	514.93	0.690451	0.0484393
1157	ENSG00000162337	LRP5	LDL receptor related protein 5 [Source:HGNC Symbol;Acc:HGNC:6697]	292.789	161.707	371.205	514.975	349.144	416.315	0.6893	0.0299001
1158	ENSG00000130522	JUND	JunD proto-oncogene, AP-1 transcription factor subunit [Source:HGNC Symbol;Acc:HGNC:6206]	3606.38	3503.26	4013.16	6587.8	6117.11	5270.21	0.689119	0.000143491
1159	ENSG00000067533	RRP15	ribosomal RNA processing 15 homolog [Source:HGNC Symbol;Acc:HGNC:24255]	391.866	330.348	253.111	481.659	427.318	667.552	0.688386	0.0337451
1160	ENSG00000075131	TIPIN	TIMELESS interacting protein [Source:HGNC Symbol;Acc:HGNC:30750]	350.949	244.582	454.663	540.584	462.809	658.029	0.688219	0.00808222
1161	ENSG00000075151	EIF4G3	eukaryotic translation initiation factor 4 gamma 3 [Source:HGNC Symbol;Acc:HGNC:3298]	1940.07	1621.99	1870.29	2975.57	2925.24	2827.41	0.687387	0.000107308
1162	ENSG00000024526	DEPDC1	DEP domain containing 1 [Source:HGNC Symbol;Acc:HGNC:22949]	730.651	699.935	1017.54	1193.6	1195.62	1525.43	0.687311	0.000543742
1163	ENSG00000162734	PEA15	proliferation and apoptosis adaptor protein 15 [Source:HGNC Symbol;Acc:HGNC:8822]	1565.58	1224.02	1390.7	2162.44	2232.87	2306.97	0.687306	0.000293757
1164	ENSG00000163468	CCT3	chaperonin containing TCP1 subunit 3 [Source:HGNC Symbol;Acc:HGNC:1616]	5338.93	6254.59	5381.99	8716.32	8122.44	10587.7	0.687077	0.000197607
1165	ENSG00000100591	AHSA1	activator of HSP90 ATPase activity 1 [Source:HGNC Symbol;Acc:HGNC:1189]	2028.05	1674.7	2238.23	2815.21	2851.69	3949.19	0.686753	0.000142817
1166	ENSG00000169105	CHST14	carbohydrate sulfotransferase 14 [Source:HGNC Symbol;Acc:HGNC:24464]	667.339	494.07	513.154	922.237	895.785	854.833	0.685975	0.00234722
1167	ENSG00000113721	PDGFRB	platelet derived growth factor receptor beta [Source:HGNC Symbol;Acc:HGNC:8804]	363.421	280.985	122.15	668.479	421.533	182.802	0.685131	0.0159064
1168	ENSG00000138413	IDH1	isocitrate dehydrogenase (NADP(+)) 1 [Source:HGNC Symbol;Acc:HGNC:5382]	1126.94	1247.24	1275.92	1776.64	2334.89	1798.42	0.684574	0.000406772
1169	ENSG00000159921	GNE	glucosamine (UDP-N-acetyl)-2-epimerase/N-acetylmannosamine kinase [Source:HGNC Symbol;Acc:HGNC:23657]	707.325	979.421	680.446	1124.21	1321.07	1315.87	0.684244	0.00150152
1170	ENSG00000058804	NDC1	NDC1 transmembrane nucleoporin [Source:HGNC Symbol;Acc:HGNC:25525]	1208.29	1349.82	1564.46	2089.31	2085.18	2429.84	0.68419	0.000152635
1171	ENSG00000140854	KATNB1	katanin regulatory subunit B1 [Source:HGNC Symbol;Acc:HGNC:6217]	884.403	884.928	940.997	1638.83	1318.08	1413.81	0.68404	0.000641144
1172	ENSG00000196576	PLXNB2	plexin B2 [Source:HGNC Symbol;Acc:HGNC:9104]	314.851	590.381	352.149	706.628	852.171	452.843	0.683725	0.0120902
1173	ENSG00000152689	RASGRP3	RAS guanyl releasing protein 3 [Source:HGNC Symbol;Acc:HGNC:14545]	323.74	399.108	422.047	566.888	739.219	541.114	0.683462	0.00838016
1174	ENSG00000178449	COX14	cytochrome c oxidase assembly factor COX14 [Source:HGNC Symbol;Acc:HGNC:28216]	521.073	304.401	451.81	691.424	612.395	708.142	0.683134	0.00724798
1175	ENSG00000111364	DDX55	DEAD-box helicase 55 [Source:HGNC Symbol;Acc:HGNC:20085]	816.825	709.476	827.437	1245.98	1189.59	1337.25	0.682033	0.000611092
1176	ENSG00000137486	ARRB1	arrestin beta 1 [Source:HGNC Symbol;Acc:HGNC:711]	1012.21	2115.29	1247.45	2024.1	2176.7	2490.3	0.681335	0.00588974
1177	ENSG00000171067	C11orf24	chromosome 11 open reading frame 24 [Source:HGNC Symbol;Acc:HGNC:1174]	348.307	429.572	403.596	573.165	654.665	662.455	0.681018	0.00443866
1178	ENSG00000179262	RAD23A	RAD23 homolog A, nucleotide excision repair protein [Source:HGNC Symbol;Acc:HGNC:9812]	2872.49	2508.65	2771.72	4213.56	4156.92	4697.26	0.68077	5.37e-05
1179	ENSG00000111300	NAA25	N-alpha-acetyltransferase 25, NatB auxiliary subunit [Source:HGNC Symbol;Acc:HGNC:25783]	832.122	1066.64	900.433	1274.84	1619.6	1592.74	0.680613	0.000472083
1180	ENSG00000112118	MCM3	minichromosome maintenance complex component 3 [Source:HGNC Symbol;Acc:HGNC:6945]	7570.3	7335.99	8292.63	11876.4	12184.2	13103.3	0.680505	1.17e-05
1181	ENSG00000066230	SLC9A3	solute carrier family 9 member A3 [Source:HGNC Symbol;Acc:HGNC:11073]	327.945	216.796	260.046	449.878	487.176	351.44	0.680472	0.026789
1182	ENSG00000144554	FANCD2	FA complementation group D2 [Source:HGNC Symbol;Acc:HGNC:3585]	2067.13	1836.34	2325.83	3410.06	3269	3261.79	0.680438	0.000140114
1183	ENSG00000112972	HMGCS1	3-hydroxy-3-methylglutaryl-CoA synthase 1 [Source:HGNC Symbol;Acc:HGNC:5007]	2328.58	2051.75	2088.65	3716.33	3683.99	2999.08	0.679821	0.00011604
1184	ENSG00000087903	RFX2	regulatory factor X2 [Source:HGNC Symbol;Acc:HGNC:9983]	158.939	212.322	211.825	342.695	345.899	249.982	0.679804	0.0492945
1185	ENSG00000174007	CEP19	centrosomal protein 19 [Source:HGNC Symbol;Acc:HGNC:28209]	247.679	224.353	280.41	374.829	368.329	462.143	0.677902	0.01606
1186	ENSG00000179091	CYC1	cytochrome c1 [Source:HGNC Symbol;Acc:HGNC:2579]	1610.34	1826.01	1739.76	2647.98	2563.16	3071.95	0.676197	0.000198692
1187	ENSG00000075239	ACAT1	acetyl-CoA acetyltransferase 1 [Source:HGNC Symbol;Acc:HGNC:93]	1847.98	1607.71	1809.24	3078.3	2325.74	3055.71	0.675725	0.000136389
1188	ENSG00000100297	MCM5	minichromosome maintenance complex component 5 [Source:HGNC Symbol;Acc:HGNC:6948]	8327.11	9353.35	9102.42	13618.3	13509.7	15696.8	0.675505	2.53e-05
1189	ENSG00000164933	SLC25A32	solute carrier family 25 member 32 [Source:HGNC Symbol;Acc:HGNC:29683]	742.189	675.567	769.744	1145.42	1042.91	1313.85	0.675173	0.000888891
1190	ENSG00000184992	BRI3BP	BRI3 binding protein [Source:HGNC Symbol;Acc:HGNC:14251]	1462.46	1733.34	1728.15	2500.55	2573.44	2768.13	0.674833	0.000142936
1191	ENSG00000161267	BDH1	3-hydroxybutyrate dehydrogenase 1 [Source:HGNC Symbol;Acc:HGNC:1027]	1281.82	1123.37	1344.01	2048.13	1973.98	1950.14	0.67475	0.00030432
1192	ENSG00000106723	SPIN1	spindlin 1 [Source:HGNC Symbol;Acc:HGNC:11243]	1491.48	939.525	1397.79	1816.36	2036.47	2157.94	0.673834	0.00275675
1193	ENSG00000144231	POLR2D	RNA polymerase II subunit D [Source:HGNC Symbol;Acc:HGNC:9191]	1295.35	1218.78	1299.23	1892.09	1946.48	2257.78	0.673349	0.000275294
1194	ENSG00000085999	RAD54L	RAD54 like [Source:HGNC Symbol;Acc:HGNC:9826]	969.249	787.243	1228.54	1508.72	1550.65	1630.55	0.672743	0.00146191
1195	ENSG00000137513	NARS2	asparaginyl-tRNA synthetase 2, mitochondrial [Source:HGNC Symbol;Acc:HGNC:26274]	343.528	281.016	333.762	570.9	441.437	517.597	0.672594	0.00899166
1196	ENSG00000163378	EOGT	EGF domain specific O-linked N-acetylglucosamine transferase [Source:HGNC Symbol;Acc:HGNC:28526]	516.715	771.222	783.178	969.011	1036.05	1258.01	0.672586	0.00221215
1197	ENSG00000138018	SELENOI	selenoprotein I [Source:HGNC Symbol;Acc:HGNC:29361]	1079.88	990.368	1042.08	1468.71	1479.44	2066.49	0.671061	0.00136119
1198	ENSG00000147955	SIGMAR1	sigma non-opioid intracellular receptor 1 [Source:HGNC Symbol;Acc:HGNC:8157]	1181.97	1246.42	1158.77	1887.96	1853.66	1965.71	0.670627	0.000296143
1199	ENSG00000106305	AIMP2	aminoacyl tRNA synthetase complex interacting multifunctional protein 2 [Source:HGNC Symbol;Acc:HGNC:20609]	346.278	424.412	422.304	559.504	594.119	750.212	0.670279	0.00641488
1200	ENSG00000101444	AHCY	adenosylhomocysteinase [Source:HGNC Symbol;Acc:HGNC:343]	1489.37	3213.08	2011	3181.82	3360.99	3618.14	0.670137	0.00477554
1201	ENSG00000125247	TMTC4	transmembrane O-mannosyltransferase targeting cadherins 4 [Source:HGNC Symbol;Acc:HGNC:25904]	528.773	283.3	555.749	873.29	580.049	672.871	0.67008	0.0108709
1202	ENSG00000139496	NUP58	nucleoporin 58 [Source:HGNC Symbol;Acc:HGNC:20261]	2297.52	2444.46	2478.04	3787.48	3690.59	4008.58	0.669978	6.75e-05
1203	ENSG00000259494	MRPL46	mitochondrial ribosomal protein L46 [Source:HGNC Symbol;Acc:HGNC:1192]	489.449	262.811	479.649	630.283	585.437	684.469	0.669955	0.0148627
1204	ENSG00000215883	CYB5RL	cytochrome b5 reductase like [Source:HGNC Symbol;Acc:HGNC:32220]	505.001	547.118	613.568	816.795	845.125	988.327	0.669859	0.00194902
1205	ENSG00000125629	INSIG2	insulin induced gene 2 [Source:HGNC Symbol;Acc:HGNC:20452]	631.678	464.653	903.879	1048.63	1203.86	849.235	0.669748	0.0297157
1206	ENSG00000213859	KCTD11	potassium channel tetramerization domain containing 11 [Source:HGNC Symbol;Acc:HGNC:21302]	472.086	274.25	464.758	678.406	613.131	591.098	0.669296	0.0157717
1207	ENSG00000071539	TRIP13	thyroid hormone receptor interactor 13 [Source:HGNC Symbol;Acc:HGNC:12307]	835.441	599.065	1001.98	1190.6	1200.48	1419.93	0.668722	0.00225969
1208	ENSG00000176261	ZBTB8OS	zinc finger and BTB domain containing 8 opposite strand [Source:HGNC Symbol;Acc:HGNC:24094]	368.422	371.711	412.618	573.648	562.923	700.824	0.668335	0.00609183
1209	ENSG00000136270	TBRG4	transforming growth factor beta regulator 4 [Source:HGNC Symbol;Acc:HGNC:17443]	1626.33	1407.16	1797.41	2671.63	2275.14	2716.46	0.668155	0.000149659
1210	ENSG00000161981	SNRNP25	small nuclear ribonucleoprotein U11/U12 subunit 25 [Source:HGNC Symbol;Acc:HGNC:14161]	806.996	895.237	561.376	1197.76	1357.86	1000.42	0.667579	0.00125005
1211	ENSG00000116062	MSH6	mutS homolog 6 [Source:HGNC Symbol;Acc:HGNC:7329]	2451.87	3452.28	3001.8	4497.81	4647.72	4867	0.667148	0.000210841
1212	ENSG00000163507	CIP2A	cellular inhibitor of PP2A [Source:HGNC Symbol;Acc:HGNC:29302]	1742.24	1384.12	1857.96	2531.09	2514.29	2820.75	0.666593	0.000274313
1213	ENSG00000136478	TEX2	testis expressed 2 [Source:HGNC Symbol;Acc:HGNC:30884]	531.286	570.88	518.332	905.574	915.595	757.458	0.665881	0.00258764
1214	ENSG00000158169	FANCC	FA complementation group C [Source:HGNC Symbol;Acc:HGNC:3584]	341.493	249.368	423.414	479.839	496.613	610.252	0.665608	0.0139961
1215	ENSG00000121211	MND1	meiotic nuclear divisions 1 [Source:HGNC Symbol;Acc:HGNC:24839]	306.35	331.702	365.736	486.546	502.258	605.712	0.665337	0.00892254
1216	ENSG00000103037	SETD6	SET domain containing 6, protein lysine methyltransferase [Source:HGNC Symbol;Acc:HGNC:26116]	323.546	266.265	377.127	434.088	434.221	685.914	0.665164	0.0130477
1217	ENSG00000086189	DIMT1	DIM1 rRNA methyltransferase and ribosome maturation factor [Source:HGNC Symbol;Acc:HGNC:30217]	653.191	520.059	583.373	945.496	851.398	981.371	0.664986	0.00221208
1218	ENSG00000143753	DEGS1	delta 4-desaturase, sphingolipid 1 [Source:HGNC Symbol;Acc:HGNC:13709]	1768.42	1479.93	2176.5	2609.42	2866.46	3043.16	0.664918	0.000517662
1219	ENSG00000197121	PGAP1	post-GPI attachment to proteins inositol deacylase 1 [Source:HGNC Symbol;Acc:HGNC:25712]	449.108	551.962	458.888	653.681	771.106	895.017	0.664883	0.00606267
1220	ENSG00000188827	SLX4	SLX4 structure-specific endonuclease subunit [Source:HGNC Symbol;Acc:HGNC:23845]	1027.27	1337.66	1316.54	1822.69	1815.49	2174.93	0.664399	0.000618594
1221	ENSG00000260007		novel protein	337.057	462.079	344.589	646.41	612.619	539.672	0.664301	0.0104476
1222	ENSG00000138780	GSTCD	glutathione S-transferase C-terminal domain containing [Source:HGNC Symbol;Acc:HGNC:25806]	287.468	363.564	480.67	518.719	529.942	727.87	0.664188	0.0081522
1223	ENSG00000122958	VPS26A	VPS26, retromer complex component A [Source:HGNC Symbol;Acc:HGNC:12711]	1488.29	1310.68	2125.69	2446.58	2514.34	2686.47	0.663637	0.000999711
1224	ENSG00000105401	CDC37	cell division cycle 37, HSP90 cochaperone [Source:HGNC Symbol;Acc:HGNC:1735]	7104.15	5282.85	7651.59	10357.1	10342.1	10666.2	0.663427	0.000215592
1225	ENSG00000105447	GRWD1	glutamate rich WD repeat containing 1 [Source:HGNC Symbol;Acc:HGNC:21270]	964.461	1206.41	799.479	1557.08	1367.51	1730.8	0.662871	0.00617465
1226	ENSG00000103018	CYB5B	cytochrome b5 type B [Source:HGNC Symbol;Acc:HGNC:24374]	2816.3	2898.48	2782.83	4082.17	5181.78	4260.71	0.662654	0.000123392
1227	ENSG00000166803	PCLAF	PCNA clamp associated factor [Source:HGNC Symbol;Acc:HGNC:28961]	3824.89	3273.03	4324.25	5585.5	5948.75	6467.14	0.662647	0.000106888
1228	ENSG00000007376	RPUSD1	RNA pseudouridine synthase domain containing 1 [Source:HGNC Symbol;Acc:HGNC:14173]	763.347	1067.12	971.297	1419.28	1429.75	1544.65	0.661947	0.00141563
1229	ENSG00000184428	TOP1MT	DNA topoisomerase I mitochondrial [Source:HGNC Symbol;Acc:HGNC:29787]	333.577	600.79	210.074	546.436	676.313	454.985	0.661838	0.0239847
1230	ENSG00000177700	POLR2L	RNA polymerase II, I and III subunit L [Source:HGNC Symbol;Acc:HGNC:9199]	1263.56	618.417	1099.62	1478.59	1402.42	1657.57	0.661832	0.00683212
1231	ENSG00000178999	AURKB	aurora kinase B [Source:HGNC Symbol;Acc:HGNC:11390]	2490.51	1296.9	2855.28	3267.84	2991.41	3764.16	0.661527	0.00320918
1232	ENSG00000139514	SLC7A1	solute carrier family 7 member 1 [Source:HGNC Symbol;Acc:HGNC:11057]	2566.43	3422.22	2857.17	4296.18	4475.01	5160.23	0.661379	0.000298018
1233	ENSG00000188529	SRSF10	serine and arginine rich splicing factor 10 [Source:HGNC Symbol;Acc:HGNC:16713]	6725.03	4715.81	7347.21	9184.95	9648.97	10416.9	0.661109	0.000458511
1234	ENSG00000166166	TRMT61A	tRNA methyltransferase 61A [Source:HGNC Symbol;Acc:HGNC:23790]	312.099	236.813	259.324	424.362	347.785	511.753	0.660978	0.0236432
1235	ENSG00000072042	RDH11	retinol dehydrogenase 11 [Source:HGNC Symbol;Acc:HGNC:17964]	2035.33	1885	1948.22	3158.84	3238.12	2889.79	0.660898	0.000152798
1236	ENSG00000258790		novel transcript	382.252	170.131	362.47	471.099	442.245	461.356	0.66008	0.0470101
1237	ENSG00000214193	SH3D21	SH3 domain containing 21 [Source:HGNC Symbol;Acc:HGNC:26236]	427.87	457.814	750.121	848.95	1019.06	665.598	0.659906	0.0370981
1238	ENSG00000115875	SRSF7	serine and arginine rich splicing factor 7 [Source:HGNC Symbol;Acc:HGNC:10789]	5342.22	2851.14	5169.02	6790.77	6441.91	7129.07	0.659513	0.00202389
1239	ENSG00000156469	MTERF3	mitochondrial transcription termination factor 3 [Source:HGNC Symbol;Acc:HGNC:24258]	315.826	171.197	304.207	427.966	383.086	402.665	0.658852	0.0363227
1240	ENSG00000165389	SPTSSA	serine palmitoyltransferase small subunit A [Source:HGNC Symbol;Acc:HGNC:20361]	720.791	428.155	803.893	934.618	960.71	1100.87	0.658419	0.0091437
1241	ENSG00000111231	GPN3	GPN-loop GTPase 3 [Source:HGNC Symbol;Acc:HGNC:30186]	300.309	246.71	350.469	449.451	412.677	551.233	0.658044	0.0136908
1242	ENSG00000151876	FBXO4	F-box protein 4 [Source:HGNC Symbol;Acc:HGNC:13583]	456.086	365.811	416.016	658.184	654.119	635.041	0.658003	0.00699835
1243	ENSG00000205339	IPO7	importin 7 [Source:HGNC Symbol;Acc:HGNC:9852]	3809.36	4999.2	4234.74	6406.86	6521.43	7578.15	0.65799	0.000233143
1244	ENSG00000171307	ZDHHC16	zinc finger DHHC-type palmitoyltransferase 16 [Source:HGNC Symbol;Acc:HGNC:20714]	523.655	775.673	647.256	969.413	906.109	1167.89	0.656341	0.00681899
1245	ENSG00000120889	TNFRSF10B	TNF receptor superfamily member 10b [Source:HGNC Symbol;Acc:HGNC:11905]	949.831	874.317	946.405	1677.7	1714.4	1068.23	0.655938	0.00553549
1246	ENSG00000120885	CLU	clusterin [Source:HGNC Symbol;Acc:HGNC:2095]	210.442	186.437	246.877	328.932	303.307	380.285	0.655756	0.0303933
1247	ENSG00000203760	CENPW	centromere protein W [Source:HGNC Symbol;Acc:HGNC:21488]	225.4	190	322.94	390.429	296.665	467.758	0.655686	0.0240984
1248	ENSG00000163170	BOLA3	bolA family member 3 [Source:HGNC Symbol;Acc:HGNC:24415]	274.098	191.652	335.654	407.705	404.155	425.764	0.655652	0.0322849
1249	ENSG00000258017		novel transcript, antisense to TUBA1B	3149.23	1323.96	3977.58	3571.87	3744.07	4935.81	0.655536	0.0163355
1250	ENSG00000167085	PHB	prohibitin [Source:HGNC Symbol;Acc:HGNC:8912]	1697.4	2088.91	2262.52	3111.16	3141.63	3209.57	0.655473	0.000325928
1251	ENSG00000174437	ATP2A2	ATPase sarcoplasmic/endoplasmic reticulum Ca2+ transporting 2 [Source:HGNC Symbol;Acc:HGNC:812]	5606.66	5387.01	5863.29	8286.49	8299.14	10051.6	0.654992	5.3e-05
1252	ENSG00000173207	CKS1B	CDC28 protein kinase regulatory subunit 1B [Source:HGNC Symbol;Acc:HGNC:19083]	1539.5	845.041	1403.72	1912.57	1901.02	1976.21	0.654417	0.00492548
1253	ENSG00000173848	NET1	neuroepithelial cell transforming 1 [Source:HGNC Symbol;Acc:HGNC:14592]	852.134	1046.88	996.694	1516.31	1523.58	1500.28	0.654276	0.000954013
1254	ENSG00000139428	MMAB	metabolism of cobalamin associated B [Source:HGNC Symbol;Acc:HGNC:19331]	451.774	312.065	439.512	627.85	620.167	622.263	0.653877	0.011732
1255	ENSG00000169016	E2F6	E2F transcription factor 6 [Source:HGNC Symbol;Acc:HGNC:3120]	283.292	205.279	259.549	392.781	368.708	407.239	0.653755	0.0254854
1256	ENSG00000198042	MAK16	MAK16 homolog [Source:HGNC Symbol;Acc:HGNC:13703]	520.907	567.825	665.994	877.505	909.025	963.307	0.653748	0.00272687
1257	ENSG00000123975	CKS2	CDC28 protein kinase regulatory subunit 2 [Source:HGNC Symbol;Acc:HGNC:2000]	1262.32	980.02	1347.62	1780.96	1762.82	2069.66	0.653023	0.000722212
1258	ENSG00000167397	VKORC1	vitamin K epoxide reductase complex subunit 1 [Source:HGNC Symbol;Acc:HGNC:23663]	760.026	645.903	861.68	1217.62	1304.91	1039.2	0.652905	0.00565765
1259	ENSG00000155380	SLC16A1	solute carrier family 16 member 1 [Source:HGNC Symbol;Acc:HGNC:10922]	1232.05	1453.17	1419.37	2020.47	1990.77	2450.95	0.652661	0.000559673
1260	ENSG00000157601	MX1	MX dynamin like GTPase 1 [Source:HGNC Symbol;Acc:HGNC:7532]	476.03	919.596	865.786	974.949	799.507	1861.93	0.652635	0.0319876
1261	ENSG00000115053	NCL	nucleolin [Source:HGNC Symbol;Acc:HGNC:7667]	14809.5	20445.3	17428.9	26175.8	25311.9	30914	0.652585	0.000320121
1262	ENSG00000109320	NFKB1	nuclear factor kappa B subunit 1 [Source:HGNC Symbol;Acc:HGNC:7794]	4482.85	6399.69	4267.94	7381.05	8579.89	7506.24	0.65236	0.000161221
1263	ENSG00000120992	LYPLA1	lysophospholipase 1 [Source:HGNC Symbol;Acc:HGNC:6737]	1818.35	1752.77	2066.75	2724.94	3040.6	3089.23	0.652327	0.000223228
1264	ENSG00000125901	MRPS26	mitochondrial ribosomal protein S26 [Source:HGNC Symbol;Acc:HGNC:14045]	509.905	488.276	597.391	828.028	766.636	909.119	0.651823	0.00313765
1265	ENSG00000087586	AURKA	aurora kinase A [Source:HGNC Symbol;Acc:HGNC:11393]	1833.43	1458.53	2206.25	2823.79	2494.7	3252.81	0.651815	0.000237214
1266	ENSG00000168005	SPINDOC	spindlin interactor and repressor of chromatin binding [Source:HGNC Symbol;Acc:HGNC:25115]	1135.05	888.922	1082.68	1646.34	1507.66	1708.72	0.65168	0.000722212
1267	ENSG00000204252	HLA-DOA	major histocompatibility complex, class II, DO alpha [Source:HGNC Symbol;Acc:HGNC:4936]	1041.26	2153.57	1120.91	1909.73	2687.97	1899.55	0.650979	0.00142428
1268	ENSG00000149212	SESN3	sestrin 3 [Source:HGNC Symbol;Acc:HGNC:23060]	3170.66	4932.49	3116.48	4425.56	9347.66	4549.64	0.64989	0.000302498
1269	ENSG00000135316	SYNCRIP	synaptotagmin binding cytoplasmic RNA interacting protein [Source:HGNC Symbol;Acc:HGNC:16918]	6864.79	7016.73	7725.61	10816.2	10187.1	13032.6	0.649506	5.19e-05
1270	ENSG00000166965	RCCD1	RCC1 domain containing 1 [Source:HGNC Symbol;Acc:HGNC:30457]	876.336	550.12	932.367	1281.26	1178.57	1157.82	0.649464	0.00680292
1271	ENSG00000196735	HLA-DQA1	major histocompatibility complex, class II, DQ alpha 1 [Source:HGNC Symbol;Acc:HGNC:4942]	206.204	3442.19	117.792	289.708	6040.81	179.059	0.649437	0.00161511
1272	ENSG00000183655	KLHL25	kelch like family member 25 [Source:HGNC Symbol;Acc:HGNC:25732]	164.155	204.245	212.828	298.498	280.047	329.003	0.649189	0.0459544
1273	ENSG00000113532	ST8SIA4	ST8 alpha-N-acetyl-neuraminide alpha-2,8-sialyltransferase 4 [Source:HGNC Symbol;Acc:HGNC:10871]	2176.12	2231.45	2942.24	4096.99	3521.49	3819.39	0.648938	0.000622806
1274	ENSG00000125319	HROB	homologous recombination factor with OB-fold [Source:HGNC Symbol;Acc:HGNC:28460]	281.381	248.25	269.824	406.018	431.127	415.649	0.64852	0.0212534
1275	ENSG00000172167	MTBP	MDM2 binding protein [Source:HGNC Symbol;Acc:HGNC:7417]	343.33	238.927	392.285	494.452	431.033	584.98	0.648218	0.0150836
1276	ENSG00000127337	YEATS4	YEATS domain containing 4 [Source:HGNC Symbol;Acc:HGNC:24859]	1042.82	676.343	909.235	1422.15	1364.07	1279.34	0.647929	0.00339601
1277	ENSG00000167747	C19orf48	chromosome 19 open reading frame 48 [Source:HGNC Symbol;Acc:HGNC:29667]	1394.78	1528.48	1600.01	2320.13	2265.35	2494.72	0.647631	0.000308504
1278	ENSG00000177602	HASPIN	histone H3 associated protein kinase [Source:HGNC Symbol;Acc:HGNC:19682]	585.763	690.124	767.744	1019.25	965.044	1211.97	0.647569	0.00241653
1279	ENSG00000143499	SMYD2	SET and MYND domain containing 2 [Source:HGNC Symbol;Acc:HGNC:20982]	909.379	799.402	787.693	1299.91	1504.99	1128.35	0.647439	0.00220302
1280	ENSG00000185298	CCDC137	coiled-coil domain containing 137 [Source:HGNC Symbol;Acc:HGNC:33451]	993.482	957.626	1319.37	1694.3	1738	1642.39	0.647231	0.00217396
1281	ENSG00000151725	CENPU	centromere protein U [Source:HGNC Symbol;Acc:HGNC:21348]	1020.26	1019.83	1449.11	1460.59	1934.46	2051	0.646526	0.00134718
1282	ENSG00000213593	TMX2	thioredoxin related transmembrane protein 2 [Source:HGNC Symbol;Acc:HGNC:30739]	1225.5	1045.01	1159.11	1782.2	1560.62	2043.19	0.646092	0.000776738
1283	ENSG00000182117	NOP10	NOP10 ribonucleoprotein [Source:HGNC Symbol;Acc:HGNC:14378]	1639.18	927.222	1414.8	2023.24	1992.52	2057.54	0.645818	0.00405473
1284	ENSG00000134453	RBM17	RNA binding motif protein 17 [Source:HGNC Symbol;Acc:HGNC:16944]	3304.49	2512.18	3672.32	4650.35	4699.59	5350.35	0.64575	0.000335559
1285	ENSG00000104885	DOT1L	DOT1 like histone lysine methyltransferase [Source:HGNC Symbol;Acc:HGNC:24948]	3089.28	3515.51	3600.71	5414.96	5045.43	5472.46	0.644928	0.000154058
1286	ENSG00000138386	NAB1	NGFI-A binding protein 1 [Source:HGNC Symbol;Acc:HGNC:7626]	1057.51	774.478	953.107	1442.5	1507.3	1375.52	0.64449	0.00257578
1287	ENSG00000155307	SAMSN1	SAM domain, SH3 domain and nuclear localization signals 1 [Source:HGNC Symbol;Acc:HGNC:10528]	1975.44	1496.21	2115.71	2840.47	3081.51	2735.68	0.643767	0.00193611
1288	ENSG00000106617	PRKAG2	protein kinase AMP-activated non-catalytic subunit gamma 2 [Source:HGNC Symbol;Acc:HGNC:9386]	554.073	429.896	478.405	651.611	848.645	787.978	0.643607	0.0131212
1289	ENSG00000065150	IPO5	importin 5 [Source:HGNC Symbol;Acc:HGNC:6402]	3727.03	5631.28	4544.08	6809.5	6727.27	7920.33	0.643113	0.000918699
1290	ENSG00000103257	SLC7A5	solute carrier family 7 member 5 [Source:HGNC Symbol;Acc:HGNC:11063]	2788.31	2665.4	2347.01	4196.4	3212.02	4924.32	0.642941	0.0023542
1291	ENSG00000134594	RAB33A	RAB33A, member RAS oncogene family [Source:HGNC Symbol;Acc:HGNC:9773]	674.588	544.964	736.256	1081.73	994.537	961.61	0.6428	0.00423914
1292	ENSG00000128951	DUT	deoxyuridine triphosphatase [Source:HGNC Symbol;Acc:HGNC:3078]	5724.72	4100.23	6297.8	8055.62	7923.03	8815.4	0.64202	0.000408044
1293	ENSG00000104907	TRMT1	tRNA methyltransferase 1 [Source:HGNC Symbol;Acc:HGNC:25980]	985.313	564.474	908.402	1239.13	1168.6	1333.93	0.641614	0.00590509
1294	ENSG00000167272	POP5	POP5 homolog, ribonuclease P/MRP subunit [Source:HGNC Symbol;Acc:HGNC:17689]	435.387	257.581	401.202	466.07	608.364	610.858	0.641209	0.0402719
1295	ENSG00000146731	CCT6A	chaperonin containing TCP1 subunit 6A [Source:HGNC Symbol;Acc:HGNC:1620]	3981.15	4305.04	4071.88	5954.24	5842.65	7604.27	0.641036	0.000348249
1296	ENSG00000147155	EBP	EBP cholestenol delta-isomerase [Source:HGNC Symbol;Acc:HGNC:3133]	2180.67	1961.41	2372.47	3549.55	3076.41	3524.32	0.640962	0.000179886
1297	ENSG00000122591	FAM126A	family with sequence similarity 126 member A [Source:HGNC Symbol;Acc:HGNC:24587]	2827.71	3054.59	4074.36	5174.49	4632.6	5568.53	0.640776	0.00033101
1298	ENSG00000278259	MYO19	myosin XIX [Source:HGNC Symbol;Acc:HGNC:26234]	1801.64	1460.51	1878.78	2502.23	2666.02	2815.05	0.64075	0.000637469
1299	ENSG00000125166	GOT2	glutamic-oxaloacetic transaminase 2 [Source:HGNC Symbol;Acc:HGNC:4433]	2395.57	2959.64	2652.43	3947.99	3733.75	4826.45	0.640486	0.000728334
1300	ENSG00000148154	UGCG	UDP-glucose ceramide glucosyltransferase [Source:HGNC Symbol;Acc:HGNC:12524]	408.976	381.397	623.914	618.337	754.461	796.343	0.640098	0.0117395
1301	ENSG00000182199	SHMT2	serine hydroxymethyltransferase 2 [Source:HGNC Symbol;Acc:HGNC:10852]	4437.97	7186.52	5105.01	8566.39	8476.27	8478.41	0.639982	0.00122267
1302	ENSG00000175643	RMI2	RecQ mediated genome instability 2 [Source:HGNC Symbol;Acc:HGNC:28349]	914.207	681.943	946.366	1346.29	1379.54	1207.54	0.639437	0.00486736
1303	ENSG00000139737	SLAIN1	SLAIN motif family member 1 [Source:HGNC Symbol;Acc:HGNC:26387]	933.337	819.355	793.298	1370.28	1221.52	1368.84	0.639376	0.00152256
1304	ENSG00000167196	FBXO22	F-box protein 22 [Source:HGNC Symbol;Acc:HGNC:13593]	830.771	762.189	952.526	1145.05	1307.59	1523.72	0.639301	0.0017407
1305	ENSG00000131351	HAUS8	HAUS augmin like complex subunit 8 [Source:HGNC Symbol;Acc:HGNC:30532]	638.469	480.029	631.798	943.562	871.517	893.27	0.639162	0.00466101
1306	ENSG00000120539	MASTL	microtubule associated serine/threonine kinase like [Source:HGNC Symbol;Acc:HGNC:19042]	1211.65	743.773	1102.95	1683.36	1379.7	1624.3	0.639105	0.00182556
1307	ENSG00000141994	DUS3L	dihydrouridine synthase 3 like [Source:HGNC Symbol;Acc:HGNC:26920]	685.265	550.133	853.856	938.378	1018.03	1274.61	0.638318	0.0036515
1308	ENSG00000197774	EME2	essential meiotic structure-specific endonuclease subunit 2 [Source:HGNC Symbol;Acc:HGNC:27289]	1595.44	955.97	1068.99	2669.77	1727.2	1333.58	0.637348	0.00206273
1309	ENSG00000102901	CENPT	centromere protein T [Source:HGNC Symbol;Acc:HGNC:25787]	2119.53	854.924	1974.63	2534.48	2467.22	2200.73	0.637225	0.0285525
1310	ENSG00000173511	VEGFB	vascular endothelial growth factor B [Source:HGNC Symbol;Acc:HGNC:12681]	393.302	587.021	393.062	828.728	762.069	541.92	0.636865	0.0159239
1311	ENSG00000167553	TUBA1C	tubulin alpha 1c [Source:HGNC Symbol;Acc:HGNC:20768]	5142.9	2891.08	5664.45	6719.14	6038.52	7824.06	0.636319	0.00149024
1312	ENSG00000124570	SERPINB6	serpin family B member 6 [Source:HGNC Symbol;Acc:HGNC:8950]	1202.23	1267.32	746.786	2035.27	1663.04	1261.82	0.636076	0.00159536
1313	ENSG00000196126	HLA-DRB1	major histocompatibility complex, class II, DR beta 1 [Source:HGNC Symbol;Acc:HGNC:4948]	2308.39	4534.61	2008.18	3501.49	7979.25	2816.4	0.635366	0.000269648
1314	ENSG00000266967	AARSD1	alanyl-tRNA synthetase domain containing 1 [Source:HGNC Symbol;Acc:HGNC:28417]	351.213	297.177	332.326	484.521	499.849	537.224	0.635145	0.0162091
1315	ENSG00000178202	POGLUT3	protein O-glucosyltransferase 3 [Source:HGNC Symbol;Acc:HGNC:28496]	915.222	923.521	1147.04	1551.47	1372.03	1705.31	0.635029	0.0011075
1316	ENSG00000260804	LINC01963	long intergenic non-protein coding RNA 1963 [Source:HGNC Symbol;Acc:HGNC:25283]	244.909	429.283	232.132	489.891	493.253	379.269	0.634742	0.0360324
1317	ENSG00000183520	UTP11	UTP11 small subunit processome component [Source:HGNC Symbol;Acc:HGNC:24329]	698.323	514.497	677.351	851.48	956.32	1119.53	0.634586	0.00730135
1318	ENSG00000132773	TOE1	target of EGR1, exonuclease [Source:HGNC Symbol;Acc:HGNC:15954]	482.68	444.907	572.687	745.928	723.533	854.231	0.634585	0.00519323
1319	ENSG00000137073	UBAP2	ubiquitin associated protein 2 [Source:HGNC Symbol;Acc:HGNC:14185]	1458.62	1605.84	1684.9	2385.31	2352.13	2631.38	0.634579	0.000383438
1320	ENSG00000142731	PLK4	polo like kinase 4 [Source:HGNC Symbol;Acc:HGNC:11397]	1652.02	1176.37	1852.13	2172.25	2373.82	2622.15	0.634068	0.00233206
1321	ENSG00000066855	MTFR1	mitochondrial fission regulator 1 [Source:HGNC Symbol;Acc:HGNC:29510]	251.783	142.545	241.351	332.58	251.106	389.206	0.63389	0.0462999
1322	ENSG00000160298	C21orf58	chromosome 21 open reading frame 58 [Source:HGNC Symbol;Acc:HGNC:1300]	1286.49	752.12	1348.47	1812	1632.47	1661.47	0.633388	0.00659639
1323	ENSG00000106462	EZH2	enhancer of zeste 2 polycomb repressive complex 2 subunit [Source:HGNC Symbol;Acc:HGNC:3527]	3297.53	2304.46	3495.23	4266.39	4486.23	5188.54	0.633111	0.0010164
1324	ENSG00000100632	ERH	ERH mRNA splicing and mitosis factor [Source:HGNC Symbol;Acc:HGNC:3447]	2930.91	1609.05	3129.9	3665.91	3481.09	4337.54	0.632724	0.00331381
1325	ENSG00000176225	RTTN	rotatin [Source:HGNC Symbol;Acc:HGNC:18654]	651.289	571.283	763.32	914.573	1017.45	1138	0.632367	0.00367662
1326	ENSG00000086061	DNAJA1	DnaJ heat shock protein family (Hsp40) member A1 [Source:HGNC Symbol;Acc:HGNC:5229]	3825.22	3772.73	3914.86	5749.45	5015.77	7289.94	0.632255	0.000506051
1327	ENSG00000144736	SHQ1	SHQ1, H/ACA ribonucleoprotein assembly factor [Source:HGNC Symbol;Acc:HGNC:25543]	505.236	639.901	507.824	809.061	941.573	802.313	0.632255	0.00411339
1328	ENSG00000135698	MPHOSPH6	M-phase phosphoprotein 6 [Source:HGNC Symbol;Acc:HGNC:7214]	393.175	298.331	536.991	574.66	526.418	778.591	0.630724	0.0113366
1329	ENSG00000173214	MFSD4B	major facilitator superfamily domain containing 4B [Source:HGNC Symbol;Acc:HGNC:21053]	498.788	552.359	660.398	856.604	949.281	829.489	0.630262	0.00725459
1330	ENSG00000114738	MAPKAPK3	MAPK activated protein kinase 3 [Source:HGNC Symbol;Acc:HGNC:6888]	2009.92	2118.95	2130.99	3112.55	3162.67	3409.97	0.629131	0.000248687
1331	ENSG00000140534	TICRR	TOPBP1 interacting checkpoint and replication regulator [Source:HGNC Symbol;Acc:HGNC:28704]	1108.45	1290.14	1343.96	1760.05	1819.45	2216.16	0.628682	0.000820228
1332	ENSG00000154640	BTG3	BTG anti-proliferation factor 3 [Source:HGNC Symbol;Acc:HGNC:1132]	626.43	329.513	519.478	747.21	708.444	759.222	0.628544	0.0197762
1333	ENSG00000172840	PDP2	pyruvate dehyrogenase phosphatase catalytic subunit 2 [Source:HGNC Symbol;Acc:HGNC:30263]	1267.36	1066.91	966.466	1537.79	1716.42	1824.4	0.627467	0.00375572
1334	ENSG00000151726	ACSL1	acyl-CoA synthetase long chain family member 1 [Source:HGNC Symbol;Acc:HGNC:3569]	706.133	653.967	637.074	995.704	987.343	1101.3	0.626925	0.00361256
1335	ENSG00000214160	ALG3	ALG3 alpha-1,3- mannosyltransferase [Source:HGNC Symbol;Acc:HGNC:23056]	674.77	547.005	756.467	940.476	1017.02	1078.74	0.626624	0.00517299
1336	ENSG00000108826	MRPL27	mitochondrial ribosomal protein L27 [Source:HGNC Symbol;Acc:HGNC:14483]	786.93	459.066	756.609	927.309	945.191	1157.73	0.62639	0.0118078
1337	ENSG00000123136	DDX39A	DExD-box helicase 39A [Source:HGNC Symbol;Acc:HGNC:17821]	4533.71	3644.7	5379.49	6419.98	5975.77	8525.26	0.626387	0.000147092
1338	ENSG00000124207	CSE1L	chromosome segregation 1 like [Source:HGNC Symbol;Acc:HGNC:2431]	2578.67	2871.75	2852.86	4064.54	3823.43	4986.85	0.625501	0.000492416
1339	ENSG00000139618	BRCA2	BRCA2 DNA repair associated [Source:HGNC Symbol;Acc:HGNC:1101]	1908.21	1405.49	2280.8	3209.07	2346.16	2983.46	0.62503	0.000852421
1340	ENSG00000105339	DENND3	DENN domain containing 3 [Source:HGNC Symbol;Acc:HGNC:29134]	2059.99	2614.17	3164.01	4454.69	3751.04	3742.89	0.62438	0.00460099
1341	ENSG00000177732	SOX12	SRY-box transcription factor 12 [Source:HGNC Symbol;Acc:HGNC:11198]	492.172	773.174	462.366	943.159	1009.93	677.598	0.624346	0.00886819
1342	ENSG00000072310	SREBF1	sterol regulatory element binding transcription factor 1 [Source:HGNC Symbol;Acc:HGNC:11289]	1339.39	1723.15	2263.16	2842.91	2397.42	2815.57	0.624194	0.00441113
1343	ENSG00000125257	ABCC4	ATP binding cassette subfamily C member 4 [Source:HGNC Symbol;Acc:HGNC:55]	259.202	331.159	328.024	456.909	461.223	488.581	0.623589	0.0228344
1344	ENSG00000135624	CCT7	chaperonin containing TCP1 subunit 7 [Source:HGNC Symbol;Acc:HGNC:1622]	5437.93	5961.77	5867.7	8662.44	7996.12	10038.5	0.623563	0.000247455
1345	ENSG00000090447	TFAP4	transcription factor AP-4 [Source:HGNC Symbol;Acc:HGNC:11745]	362.008	465.842	430.192	691.586	596.806	643.178	0.623447	0.0160041
1346	ENSG00000197355	UAP1L1	UDP-N-acetylglucosamine pyrophosphorylase 1 like 1 [Source:HGNC Symbol;Acc:HGNC:28082]	1292.76	1190.62	1766.88	2084.79	2144.44	2230.24	0.623446	0.00193983
1347	ENSG00000117395	EBNA1BP2	EBNA1 binding protein 2 [Source:HGNC Symbol;Acc:HGNC:15531]	1016.1	1068.65	1034.59	1550.12	1395.42	1893.59	0.623208	0.00261949
1348	ENSG00000004864	SLC25A13	solute carrier family 25 member 13 [Source:HGNC Symbol;Acc:HGNC:10983]	198.157	266.094	172.584	322.281	355.52	288.77	0.622753	0.0496688
1349	ENSG00000110080	ST3GAL4	ST3 beta-galactoside alpha-2,3-sialyltransferase 4 [Source:HGNC Symbol;Acc:HGNC:10864]	221.559	259.455	231.475	351.863	322.648	424.984	0.622424	0.0451275
1350	ENSG00000163811	WDR43	WD repeat domain 43 [Source:HGNC Symbol;Acc:HGNC:28945]	1113.14	1786.61	1324.78	2078.9	1829.67	2513.16	0.622378	0.0105071
1351	ENSG00000126524	SBDS	SBDS ribosome maturation factor [Source:HGNC Symbol;Acc:HGNC:19440]	530.469	433.525	565.387	671.616	773.171	913.688	0.622197	0.0100407
1352	ENSG00000076382	SPAG5	sperm associated antigen 5 [Source:HGNC Symbol;Acc:HGNC:13452]	3073.94	2490.33	3620.19	4425.07	4605.12	4961.64	0.621565	0.000675749
1353	ENSG00000137822	TUBGCP4	tubulin gamma complex associated protein 4 [Source:HGNC Symbol;Acc:HGNC:16691]	916.674	1217.4	911.331	1672.79	1365.23	1612.2	0.620955	0.00719665
1354	ENSG00000177374	HIC1	HIC ZBTB transcriptional repressor 1 [Source:HGNC Symbol;Acc:HGNC:4909]	1884.95	2416.94	1205.44	3162.06	3706.21	1697.51	0.619456	0.000553684
1355	ENSG00000108064	TFAM	transcription factor A, mitochondrial [Source:HGNC Symbol;Acc:HGNC:11741]	1515.97	1203.35	1757.83	2030.61	2162.93	2648.68	0.619259	0.00135326
1356	ENSG00000079462	PAFAH1B3	platelet activating factor acetylhydrolase 1b catalytic subunit 3 [Source:HGNC Symbol;Acc:HGNC:8576]	364.519	689.924	408.742	700.255	683.49	775.424	0.619237	0.034693
1357	ENSG00000103550	KNOP1	lysine rich nucleolar protein 1 [Source:HGNC Symbol;Acc:HGNC:34404]	574.945	388.474	588.703	699.51	859.931	794.135	0.619166	0.0231723
1358	ENSG00000175324	LSM1	LSM1 homolog, mRNA degradation associated [Source:HGNC Symbol;Acc:HGNC:20472]	866.57	464.903	770.128	1038.47	1003.69	1090.79	0.618753	0.0145264
1359	ENSG00000214113	LYRM4	LYR motif containing 4 [Source:HGNC Symbol;Acc:HGNC:21365]	471.27	578.709	438.577	735.433	802.112	730.651	0.617435	0.00815588
1360	ENSG00000145293	ENOPH1	enolase-phosphatase 1 [Source:HGNC Symbol;Acc:HGNC:24599]	1186.97	967.031	1283.33	1576.14	1785.42	1894.26	0.617184	0.00253469
1361	ENSG00000136527	TRA2B	transformer 2 beta homolog [Source:HGNC Symbol;Acc:HGNC:10781]	6753.47	4443.59	7098.69	8799.9	8499.48	10289.9	0.617052	0.000861179
1362	ENSG00000182841	RRP7BP	ribosomal RNA processing 7 homolog B, pseudogene [Source:HGNC Symbol;Acc:HGNC:30454]	626.096	333.091	403.625	702.609	658.092	660.619	0.617034	0.0244234
1363	ENSG00000052749	RRP12	ribosomal RNA processing 12 homolog [Source:HGNC Symbol;Acc:HGNC:29100]	382.387	702.574	541.632	740.717	773.617	918.22	0.616996	0.0198131
1364	ENSG00000155393	HEATR3	HEAT repeat containing 3 [Source:HGNC Symbol;Acc:HGNC:26087]	339.112	480.02	605.477	483.739	668.392	1093.81	0.61696	0.0105882
1365	ENSG00000173706	HEG1	heart development protein with EGF like domains 1 [Source:HGNC Symbol;Acc:HGNC:29227]	930.387	3308.46	1148.2	1774.69	3502.48	2052.51	0.616059	0.00807051
1366	ENSG00000100097	LGALS1	galectin 1 [Source:HGNC Symbol;Acc:HGNC:6561]	9389.43	10152.2	13814.7	16391.6	17715.6	16313.3	0.615951	0.00113381
1367	ENSG00000111615	KRR1	KRR1 small subunit processome component homolog [Source:HGNC Symbol;Acc:HGNC:5176]	1420.59	1261.76	1585.71	2247.69	1988.29	2289.35	0.615719	0.000733831
1368	ENSG00000196843	ARID5A	AT-rich interaction domain 5A [Source:HGNC Symbol;Acc:HGNC:17361]	1750.48	2398.57	1355.74	2764.21	3359.38	2205.97	0.615553	0.000604411
1369	ENSG00000122566	HNRNPA2B1	heterogeneous nuclear ribonucleoprotein A2/B1 [Source:HGNC Symbol;Acc:HGNC:5033]	43704.1	31018.8	46798.4	59659.3	56982.8	67084.9	0.61506	0.00032767
1370	ENSG00000161920	MED11	mediator complex subunit 11 [Source:HGNC Symbol;Acc:HGNC:32687]	407.996	266.54	395.748	592.392	498.542	527.173	0.613905	0.0227453
1371	ENSG00000235162	C12orf75	chromosome 12 open reading frame 75 [Source:HGNC Symbol;Acc:HGNC:35164]	4229.56	2799.56	4161.13	5771.38	4843.31	6318.42	0.613555	0.000399531
1372	ENSG00000198720	ANKRD13B	ankyrin repeat domain 13B [Source:HGNC Symbol;Acc:HGNC:26363]	431.963	209.582	403.713	610.427	478.201	453.666	0.613497	0.0494744
1373	ENSG00000141543	EIF4A3	eukaryotic translation initiation factor 4A3 [Source:HGNC Symbol;Acc:HGNC:18683]	1794.7	2419.53	1983.67	2541.36	3669.39	3305.31	0.613375	0.000517553
1374	ENSG00000105173	CCNE1	cyclin E1 [Source:HGNC Symbol;Acc:HGNC:1589]	523.06	325.655	510.932	688.047	626.24	730.129	0.613233	0.0161147
1375	ENSG00000138495	COX17	cytochrome c oxidase copper chaperone COX17 [Source:HGNC Symbol;Acc:HGNC:2264]	876.139	435.153	821.62	1083.83	977.654	1074.05	0.612772	0.0183987
1376	ENSG00000166226	CCT2	chaperonin containing TCP1 subunit 2 [Source:HGNC Symbol;Acc:HGNC:1615]	2694.55	3846.24	3173.44	4642.34	4449.26	5669.59	0.611645	0.00235954
1377	ENSG00000172009	THOP1	thimet oligopeptidase 1 [Source:HGNC Symbol;Acc:HGNC:11793]	1527.05	2128.48	1886.35	2746.31	2612.36	3046.31	0.611602	0.00211376
1378	ENSG00000100350	FOXRED2	FAD dependent oxidoreductase domain containing 2 [Source:HGNC Symbol;Acc:HGNC:26264]	402.338	441.716	382.608	611.23	667.62	594.372	0.611557	0.0114915
1379	ENSG00000186854	TRABD2A	TraB domain containing 2A [Source:HGNC Symbol;Acc:HGNC:27013]	901.542	869.026	831.587	1280.77	1274.64	1421.67	0.611181	0.00270335
1380	ENSG00000128245	YWHAH	tyrosine 3-monooxygenase/tryptophan 5-monooxygenase activation protein eta [Source:HGNC Symbol;Acc:HGNC:12853]	3814.13	3857.53	5275.72	5936.66	6199.83	7508.97	0.61049	0.000219066
1381	ENSG00000124784	RIOK1	RIO kinase 1 [Source:HGNC Symbol;Acc:HGNC:18656]	624.431	557.844	609.41	869.718	892.782	972.924	0.610025	0.00568923
1382	ENSG00000107949	BCCIP	BRCA2 and CDKN1A interacting protein [Source:HGNC Symbol;Acc:HGNC:978]	1033.02	899.057	1184.13	1433.04	1426.8	1908.54	0.609043	0.00182556
1383	ENSG00000163597	SNHG16	small nucleolar RNA host gene 16 [Source:HGNC Symbol;Acc:HGNC:44352]	774.396	609.363	903.495	1065.9	1062.78	1337.59	0.608663	0.00417783
1384	ENSG00000160199	PKNOX1	PBX/knotted 1 homeobox 1 [Source:HGNC Symbol;Acc:HGNC:9022]	691.676	723.844	690.541	1085.67	902.942	1245.74	0.60843	0.00729533
1385	ENSG00000141956	PRDM15	PR/SET domain 15 [Source:HGNC Symbol;Acc:HGNC:13999]	697.875	666.264	601.075	1046.58	1027.32	920.488	0.608004	0.00400068
1386	ENSG00000171960	PPIH	peptidylprolyl isomerase H [Source:HGNC Symbol;Acc:HGNC:14651]	560.064	402.892	660.706	764.253	781.826	891.155	0.60791	0.0132305
1387	ENSG00000123297	TSFM	Ts translation elongation factor, mitochondrial [Source:HGNC Symbol;Acc:HGNC:12367]	556.287	510.423	641.907	844.106	792.966	963.131	0.607208	0.0057519
1388	ENSG00000170270	GON7	GON7 subunit of KEOPS complex [Source:HGNC Symbol;Acc:HGNC:20356]	425.745	299.967	461.691	581.794	539.348	668.49	0.607013	0.0184371
1389	ENSG00000167112	TRUB2	TruB pseudouridine synthase family member 2 [Source:HGNC Symbol;Acc:HGNC:17170]	848.233	817.911	730.441	1107.3	1281.21	1260.41	0.606888	0.00443649
1390	ENSG00000113649	TCERG1	transcription elongation regulator 1 [Source:HGNC Symbol;Acc:HGNC:15630]	2837.89	2271.96	2888.03	3987.98	4229.72	3907.68	0.606845	0.00127673
1391	ENSG00000136908	DPM2	dolichyl-phosphate mannosyltransferase subunit 2, regulatory [Source:HGNC Symbol;Acc:HGNC:3006]	1035.07	660.148	1046.92	1357.87	1350.71	1388.61	0.606802	0.00867493
1392	ENSG00000091436	MAP3K20	mitogen-activated protein kinase kinase kinase 20 [Source:HGNC Symbol;Acc:HGNC:17797]	300.975	687.197	770.843	487.733	1034.03	1121.05	0.606788	0.00612329
1393	ENSG00000124562	SNRPC	small nuclear ribonucleoprotein polypeptide C [Source:HGNC Symbol;Acc:HGNC:11157]	1763.96	967.612	1896.33	2034.45	2162.6	2620.98	0.606763	0.0113397
1394	ENSG00000151835	SACS	sacsin molecular chaperone [Source:HGNC Symbol;Acc:HGNC:10519]	2669.5	3157.27	2512.6	4133.4	4160.97	4346.01	0.606701	0.000769236
1395	ENSG00000125885	MCM8	minichromosome maintenance 8 homologous recombination repair factor [Source:HGNC Symbol;Acc:HGNC:16147]	1480.52	1458.96	1666.18	2186.44	2364.07	2458.63	0.606423	0.000826164
1396	ENSG00000123411	IKZF4	IKAROS family zinc finger 4 [Source:HGNC Symbol;Acc:HGNC:13179]	450.864	498.053	434.84	675.677	649.279	781.627	0.605828	0.0142856
1397	ENSG00000117394	SLC2A1	solute carrier family 2 member 1 [Source:HGNC Symbol;Acc:HGNC:11005]	2583.92	4302.48	4063.03	4508.86	6280.03	5618.5	0.605236	0.000532615
1398	ENSG00000248092	NNT-AS1	NNT antisense RNA 1 [Source:HGNC Symbol;Acc:HGNC:49005]	515.251	444.146	585.582	786.42	842.034	713.768	0.60492	0.015931
1399	ENSG00000100099	HPS4	HPS4 biogenesis of lysosomal organelles complex 3 subunit 2 [Source:HGNC Symbol;Acc:HGNC:15844]	1490.11	1586.57	1589.26	2295.83	2697.36	2135.14	0.604868	0.00130943
1400	ENSG00000115368	WDR75	WD repeat domain 75 [Source:HGNC Symbol;Acc:HGNC:25725]	1183.93	1322.9	1179.85	1791.06	2001.65	1812.93	0.604853	0.00111727
1401	ENSG00000198556	ZNF789	zinc finger protein 789 [Source:HGNC Symbol;Acc:HGNC:27801]	480.832	410.286	575.387	701.1	774.271	738.749	0.604209	0.0155712
1402	ENSG00000178035	IMPDH2	inosine monophosphate dehydrogenase 2 [Source:HGNC Symbol;Acc:HGNC:6053]	3669.76	6926.75	4429.75	7593.95	7698.68	6763.85	0.603827	0.00523935
1403	ENSG00000172164	SNTB1	syntrophin beta 1 [Source:HGNC Symbol;Acc:HGNC:11168]	910.663	939.406	756.615	1323.73	1622.08	1056.42	0.602969	0.00339344
1404	ENSG00000138092	CENPO	centromere protein O [Source:HGNC Symbol;Acc:HGNC:28152]	1516.8	1346.08	1689.53	2104.52	2277.75	2521.19	0.602406	0.00123267
1405	ENSG00000171453	POLR1C	RNA polymerase I and III subunit C [Source:HGNC Symbol;Acc:HGNC:20194]	307.777	379.527	295.353	408.514	501.858	585.94	0.601776	0.0366135
1406	ENSG00000164818	DNAAF5	dynein axonemal assembly factor 5 [Source:HGNC Symbol;Acc:HGNC:26013]	643.016	623.71	761.074	983.986	963.225	1124.86	0.601241	0.00425336
1407	ENSG00000162227	TAF6L	TATA-box binding protein associated factor 6 like [Source:HGNC Symbol;Acc:HGNC:17305]	465.15	369.337	423.361	658.97	589.285	654.079	0.600572	0.0138768
1408	ENSG00000128973	CLN6	CLN6 transmembrane ER protein [Source:HGNC Symbol;Acc:HGNC:2077]	1238.99	1290.09	1352.52	1961.41	1969.95	1950.21	0.600305	0.00122412
1409	ENSG00000166484	MAPK7	mitogen-activated protein kinase 7 [Source:HGNC Symbol;Acc:HGNC:6880]	615.252	359.574	728.359	815.429	778.256	896.292	0.600115	0.0243778
1410	ENSG00000160783	PMF1	polyamine modulated factor 1 [Source:HGNC Symbol;Acc:HGNC:9112]	1388.64	1249.84	1144.7	2009.67	1878.95	1831.75	0.599897	0.00132685
1411	ENSG00000100365	NCF4	neutrophil cytosolic factor 4 [Source:HGNC Symbol;Acc:HGNC:7662]	1774.79	1341.1	1556.99	2334.49	2475.81	2237.73	0.599738	0.002559
1412	ENSG00000128604	IRF5	interferon regulatory factor 5 [Source:HGNC Symbol;Acc:HGNC:6120]	348.714	519.109	429.299	758.284	658.34	542.107	0.599424	0.035051
1413	ENSG00000134001	EIF2S1	eukaryotic translation initiation factor 2 subunit alpha [Source:HGNC Symbol;Acc:HGNC:3265]	1803.98	2204.91	2171.84	2801.31	2962.96	3616.53	0.599353	0.000937428
1414	ENSG00000159055	MIS18A	MIS18 kinetochore protein A [Source:HGNC Symbol;Acc:HGNC:1286]	301.08	358.48	404.494	489.597	483.56	638.949	0.59853	0.0216914
1415	ENSG00000135451	TROAP	trophinin associated protein [Source:HGNC Symbol;Acc:HGNC:12327]	2434.55	974.734	2371.51	2766.4	2556.87	2806.18	0.597256	0.0295061
1416	ENSG00000214736	TOMM6	translocase of outer mitochondrial membrane 6 [Source:HGNC Symbol;Acc:HGNC:34528]	1314.8	947.34	1351.51	1766.45	1656.19	1996.99	0.596981	0.00260247
1417	ENSG00000204576	PRR3	proline rich 3 [Source:HGNC Symbol;Acc:HGNC:21149]	565.444	405.235	524.249	771.807	739.659	730.268	0.596545	0.0142282
1418	ENSG00000075914	EXOSC7	exosome component 7 [Source:HGNC Symbol;Acc:HGNC:28112]	568.558	454.612	535.625	774.917	742.591	832.823	0.596317	0.0101585
1419	ENSG00000136699	SMPD4	sphingomyelin phosphodiesterase 4 [Source:HGNC Symbol;Acc:HGNC:32949]	2935.21	3018.54	2746.27	4085.6	3966.58	5185.29	0.596203	0.00193302
1420	ENSG00000156795	NTAQ1	N-terminal glutamine amidase 1 [Source:HGNC Symbol;Acc:HGNC:25490]	239.776	221.986	250.521	338.264	329.493	411.859	0.595591	0.0474709
1421	ENSG00000125912	NCLN	nicalin [Source:HGNC Symbol;Acc:HGNC:26923]	1311.8	1595.36	1647.09	2173.83	1999.31	2730.07	0.595337	0.00248713
1422	ENSG00000116750	UCHL5	ubiquitin C-terminal hydrolase L5 [Source:HGNC Symbol;Acc:HGNC:19678]	1330.48	1165.55	1424.66	1894.68	1772.57	2262.96	0.594241	0.00142296
1423	ENSG00000125844	RRBP1	ribosome binding protein 1 [Source:HGNC Symbol;Acc:HGNC:10448]	2656.91	3631.68	3247.56	4638.66	4324.58	5363.4	0.593885	0.00220978
1424	ENSG00000141349	G6PC3	glucose-6-phosphatase catalytic subunit 3 [Source:HGNC Symbol;Acc:HGNC:24861]	649.05	590.769	534.366	877.461	966.014	831.546	0.593715	0.00808302
1425	ENSG00000198168	SVIP	small VCP interacting protein [Source:HGNC Symbol;Acc:HGNC:25238]	557.59	533.831	573.888	786.198	945.311	790.089	0.593335	0.0107854
1426	ENSG00000130382	MLLT1	MLLT1 super elongation complex subunit [Source:HGNC Symbol;Acc:HGNC:7134]	1665.57	2004.49	1862.45	2695.96	2805.65	2820.2	0.592895	0.000954307
1427	ENSG00000134375	TIMM17A	translocase of inner mitochondrial membrane 17A [Source:HGNC Symbol;Acc:HGNC:17315]	1144.07	830.857	1212.75	1482.29	1353.19	1970.05	0.592027	0.00342779
1428	ENSG00000184900	SUMO3	small ubiquitin like modifier 3 [Source:HGNC Symbol;Acc:HGNC:11124]	2261.42	2101.98	2216.95	3189.83	3153.52	3583.79	0.591577	0.000736375
1429	ENSG00000171720	HDAC3	histone deacetylase 3 [Source:HGNC Symbol;Acc:HGNC:4854]	2326.73	2071.79	2398.46	3677.91	3499.95	3074.18	0.591421	0.00144884
1430	ENSG00000161813	LARP4	La ribonucleoprotein 4 [Source:HGNC Symbol;Acc:HGNC:24320]	1324.89	1374.54	1391.63	1914.78	2003.96	2254.34	0.590678	0.0014854
1431	ENSG00000119979	DENND10	DENN domain containing 10 [Source:HGNC Symbol;Acc:HGNC:31793]	1191.05	1068.52	1474.08	1757.51	1459.03	2491.3	0.59065	0.00230145
1432	ENSG00000149218	ENDOD1	endonuclease domain containing 1 [Source:HGNC Symbol;Acc:HGNC:29129]	619.97	780.431	345.347	963.847	998.85	594.716	0.590578	0.0119745
1433	ENSG00000155111	CDK19	cyclin dependent kinase 19 [Source:HGNC Symbol;Acc:HGNC:19338]	1747.61	2061.45	1668.75	2513.46	3025.38	2698.11	0.5904	0.000951729
1434	ENSG00000149636	DSN1	DSN1 component of MIS12 kinetochore complex [Source:HGNC Symbol;Acc:HGNC:16165]	1012.1	783.83	1005.76	1414.75	1409.54	1369.53	0.589933	0.00511731
1435	ENSG00000138795	LEF1	lymphoid enhancer binding factor 1 [Source:HGNC Symbol;Acc:HGNC:6551]	1832.98	2183.73	2565.14	2326.41	3923.29	3829.22	0.589693	0.00213664
1436	ENSG00000112312	GMNN	geminin DNA replication inhibitor [Source:HGNC Symbol;Acc:HGNC:17493]	915.802	669.924	1039.12	1222.3	1155.52	1543.29	0.589639	0.00486736
1437	ENSG00000100567	PSMA3	proteasome 20S subunit alpha 3 [Source:HGNC Symbol;Acc:HGNC:9532]	1822.24	1272.68	1856.25	2319.72	2239.81	2829.12	0.589635	0.00257129
1438	ENSG00000247626	MARS2	methionyl-tRNA synthetase 2, mitochondrial [Source:HGNC Symbol;Acc:HGNC:25133]	663.956	598.185	600.307	953.447	881.674	965.22	0.5892	0.00693704
1439	ENSG00000108468	CBX1	chromobox 1 [Source:HGNC Symbol;Acc:HGNC:1551]	1843.13	1477.1	1710.38	2513.15	2312.28	2728.34	0.58912	0.00129396
1440	ENSG00000165118	C9orf64	chromosome 9 open reading frame 64 [Source:HGNC Symbol;Acc:HGNC:28144]	704.19	461.261	564.78	944.985	794.096	835.93	0.589092	0.0107609
1441	ENSG00000005156	LIG3	DNA ligase 3 [Source:HGNC Symbol;Acc:HGNC:6600]	968.012	1471.68	885.983	1622.67	1758.95	1502.7	0.589016	0.00591739
1442	ENSG00000150990	DHX37	DEAH-box helicase 37 [Source:HGNC Symbol;Acc:HGNC:17210]	1188.32	1464.24	1048.8	1736.44	1653.01	2161.98	0.588913	0.0124865
1443	ENSG00000090273	NUDC	nuclear distribution C, dynein complex regulator [Source:HGNC Symbol;Acc:HGNC:8045]	2666.66	3367.68	2798.38	4503.02	3988.11	4754.54	0.588817	0.00256305
1444	ENSG00000110172	CHORDC1	cysteine and histidine rich domain containing 1 [Source:HGNC Symbol;Acc:HGNC:14525]	1912.66	1427.44	1759.31	2388.19	2136	3200.17	0.588635	0.00327182
1445	ENSG00000162869	PPP1R21	protein phosphatase 1 regulatory subunit 21 [Source:HGNC Symbol;Acc:HGNC:30595]	1302.48	1063.44	1555.42	1996.1	2030.09	1811.35	0.588331	0.0075472
1446	ENSG00000042493	CAPG	capping actin protein, gelsolin like [Source:HGNC Symbol;Acc:HGNC:1474]	1853.79	2527.11	2312.24	2706.33	3924.18	3460.96	0.587595	0.000652405
1447	ENSG00000070718	AP3M2	adaptor related protein complex 3 subunit mu 2 [Source:HGNC Symbol;Acc:HGNC:570]	872.539	777.349	1121.31	1238.9	1544.55	1356.58	0.587589	0.0114517
1448	ENSG00000160785	SLC25A44	solute carrier family 25 member 44 [Source:HGNC Symbol;Acc:HGNC:29036]	1443.57	1511.25	1400.05	2095.02	2234.54	2211.3	0.587013	0.00133781
1449	ENSG00000160208	RRP1B	ribosomal RNA processing 1B [Source:HGNC Symbol;Acc:HGNC:23818]	2952.93	4112.23	2785.08	4647.25	4668.3	5274.8	0.586623	0.00459901
1450	ENSG00000197943	PLCG2	phospholipase C gamma 2 [Source:HGNC Symbol;Acc:HGNC:9066]	1747.29	1443.32	953.448	2422.69	2200.33	1526.21	0.585756	0.00174149
1451	ENSG00000159063	ALG8	ALG8 alpha-1,3-glucosyltransferase [Source:HGNC Symbol;Acc:HGNC:23161]	736.176	717.085	622.22	1091.38	983.46	1032.67	0.585446	0.00678472
1452	ENSG00000155755	TMEM237	transmembrane protein 237 [Source:HGNC Symbol;Acc:HGNC:14432]	431.436	309.794	443.015	561.079	556.162	643.816	0.585424	0.0253811
1453	ENSG00000181924	COA4	cytochrome c oxidase assembly factor 4 homolog [Source:HGNC Symbol;Acc:HGNC:24604]	666.118	540.036	706.314	990.708	854.792	1015.09	0.585333	0.00691985
1454	ENSG00000136492	BRIP1	BRCA1 interacting helicase 1 [Source:HGNC Symbol;Acc:HGNC:20473]	998.75	843.313	1227.85	1494.77	1483.64	1578.37	0.584589	0.005084
1455	ENSG00000112039	FANCE	FA complementation group E [Source:HGNC Symbol;Acc:HGNC:3586]	389.371	435.611	470.907	667.546	541.624	742.099	0.584422	0.0216887
1456	ENSG00000106355	LSM5	LSM5 homolog, U6 small nuclear RNA and mRNA degradation associated [Source:HGNC Symbol;Acc:HGNC:17162]	1099.2	762.114	1159.15	1403.15	1354.46	1727.38	0.584097	0.00559865
1457	ENSG00000213551	DNAJC9	DnaJ heat shock protein family (Hsp40) member C9 [Source:HGNC Symbol;Acc:HGNC:19123]	2779.16	1883.39	2912.15	3667.73	3210.33	4360.16	0.583281	0.00132968
1458	ENSG00000101945	SUV39H1	suppressor of variegation 3-9 homolog 1 [Source:HGNC Symbol;Acc:HGNC:11479]	1089.92	1060.72	1086.69	1609.31	1601.75	1634.71	0.581957	0.00235391
1459	ENSG00000100068	LRP5L	LDL receptor related protein 5 like [Source:HGNC Symbol;Acc:HGNC:25323]	241.229	275.675	321.863	353.875	488.105	416.142	0.581854	0.0469267
1460	ENSG00000102384	CENPI	centromere protein I [Source:HGNC Symbol;Acc:HGNC:3968]	401.057	448.444	464.259	619.383	692.436	653.687	0.58178	0.0160467
1461	ENSG00000114956	DGUOK	deoxyguanosine kinase [Source:HGNC Symbol;Acc:HGNC:2858]	1143.52	681.048	1192.81	1374.7	1417.61	1611.48	0.581444	0.0149562
1462	ENSG00000125482	TTF1	transcription termination factor 1 [Source:HGNC Symbol;Acc:HGNC:12397]	754.565	633.915	619.884	1045.82	1101.8	862.211	0.580849	0.0089766
1463	ENSG00000070814	TCOF1	treacle ribosome biogenesis factor 1 [Source:HGNC Symbol;Acc:HGNC:11654]	3127.02	4446.81	3413.64	5368.96	4994.9	5903.87	0.580051	0.00428498
1464	ENSG00000166881	NEMP1	nuclear envelope integral membrane protein 1 [Source:HGNC Symbol;Acc:HGNC:29001]	2915.23	2248.99	2694.65	3897.13	4127.62	3673.09	0.579596	0.00238901
1465	ENSG00000131652	THOC6	THO complex 6 [Source:HGNC Symbol;Acc:HGNC:28369]	881.823	819.969	934.172	1321.07	1229	1387.61	0.579237	0.00368767
1466	ENSG00000228300	FAM174C	family with sequence similarity 174 member C [Source:HGNC Symbol;Acc:HGNC:26073]	628.635	632.677	685.822	964.504	922.109	1022.47	0.579193	0.00700195
1467	ENSG00000170027	YWHAG	tyrosine 3-monooxygenase/tryptophan 5-monooxygenase activation protein gamma [Source:HGNC Symbol;Acc:HGNC:12852]	3443.26	4365.83	3703.66	5290.2	5540.18	6319.53	0.578284	0.00136887
1468	ENSG00000174996	KLC2	kinesin light chain 2 [Source:HGNC Symbol;Acc:HGNC:20716]	858.6	1121.33	885.342	1480.65	1395.68	1369.07	0.578186	0.00670471
1469	ENSG00000132680	KHDC4	KH domain containing 4, pre-mRNA splicing factor [Source:HGNC Symbol;Acc:HGNC:29145]	2542.18	1020.98	2074.8	2569.72	2617.75	2700.07	0.578133	0.0387548
1470	ENSG00000155561	NUP205	nucleoporin 205 [Source:HGNC Symbol;Acc:HGNC:18658]	3410.61	3568.12	3782.61	5204.88	5093.12	5775.67	0.578019	0.000506479
1471	ENSG00000069998	HDHD5	haloacid dehalogenase like hydrolase domain containing 5 [Source:HGNC Symbol;Acc:HGNC:1843]	666.918	712.347	891.552	1164.62	1070.32	1132.37	0.577923	0.00917517
1472	ENSG00000004455	AK2	adenylate kinase 2 [Source:HGNC Symbol;Acc:HGNC:362]	4880.15	4431.22	5145.5	7027.28	7296.12	7210.7	0.57728	0.000582726
1473	ENSG00000168411	RFWD3	ring finger and WD repeat domain 3 [Source:HGNC Symbol;Acc:HGNC:25539]	2939.62	2815.16	2842.39	4280.8	4420.11	4129.91	0.577269	0.000662573
1474	ENSG00000113456	RAD1	RAD1 checkpoint DNA exonuclease [Source:HGNC Symbol;Acc:HGNC:9806]	970.512	580.167	847.529	1233.35	1143.57	1130.12	0.577249	0.0144645
1475	ENSG00000183605	SFXN4	sideroflexin 4 [Source:HGNC Symbol;Acc:HGNC:16088]	275.106	387.086	453.148	466.144	534.233	643.636	0.576384	0.0276466
1476	ENSG00000165775	FUNDC2	FUN14 domain containing 2 [Source:HGNC Symbol;Acc:HGNC:24925]	762.631	566.957	852.82	1063.97	1060.99	1088.57	0.576276	0.0127643
1477	ENSG00000198554	WDHD1	WD repeat and HMG-box DNA binding protein 1 [Source:HGNC Symbol;Acc:HGNC:23170]	1214.46	1455.16	1535.41	1855.42	2126.83	2278.55	0.57613	0.00170493
1478	ENSG00000133739	LRRCC1	leucine rich repeat and coiled-coil centrosomal protein 1 [Source:HGNC Symbol;Acc:HGNC:29373]	504.09	404.848	474.976	648.678	623.549	794.206	0.575978	0.019331
1479	ENSG00000150977	RILPL2	Rab interacting lysosomal protein like 2 [Source:HGNC Symbol;Acc:HGNC:28787]	1841.35	1709.48	1333.83	2618.91	2276.86	2332.22	0.575971	0.0028287
1480	ENSG00000105127	AKAP8	A-kinase anchoring protein 8 [Source:HGNC Symbol;Acc:HGNC:378]	1687.12	1067.2	1594.09	1945.43	2229.69	2199.17	0.575287	0.0137249
1481	ENSG00000138434	ITPRID2	ITPR interacting domain containing 2 [Source:HGNC Symbol;Acc:HGNC:11319]	1579.43	1261.99	1741.65	2217.59	2135.35	2424.91	0.574449	0.00243926
1482	ENSG00000144827	ABHD10	abhydrolase domain containing 10, depalmitoylase [Source:HGNC Symbol;Acc:HGNC:25656]	1048.69	744.293	1021.43	1399.75	1295.69	1456.82	0.574396	0.00609974
1483	ENSG00000187522	HSPA14	heat shock protein family A (Hsp70) member 14 [Source:HGNC Symbol;Acc:HGNC:29526]	851.525	547.468	736.896	1091.03	923.11	1128.88	0.574053	0.00980364
1484	ENSG00000186185	KIF18B	kinesin family member 18B [Source:HGNC Symbol;Acc:HGNC:27102]	2394.15	1575.52	2847.68	3203.13	3161.13	3518.2	0.573898	0.00705306
1485	ENSG00000111602	TIMELESS	timeless circadian regulator [Source:HGNC Symbol;Acc:HGNC:11813]	3273.02	3233.98	3566.56	4908.07	4721.05	5357.47	0.572496	0.000579187
1486	ENSG00000134265	NAPG	NSF attachment protein gamma [Source:HGNC Symbol;Acc:HGNC:7642]	528.314	553.456	681.974	791.145	965.986	861.476	0.572298	0.0150657
1487	ENSG00000184445	KNTC1	kinetochore associated 1 [Source:HGNC Symbol;Acc:HGNC:17255]	3407.07	2987.56	4218.29	5103.26	5363.51	5160.19	0.572074	0.0027133
1488	ENSG00000086300	SNX10	sorting nexin 10 [Source:HGNC Symbol;Acc:HGNC:14974]	1368.59	1126.52	1640.59	1939.85	2175.7	1971.45	0.570647	0.00903976
1489	ENSG00000198841	KTI12	KTI12 chromatin associated homolog [Source:HGNC Symbol;Acc:HGNC:25160]	337.318	325.728	350.088	516.139	450.961	540.227	0.570552	0.0315778
1490	ENSG00000174173	TRMT10C	tRNA methyltransferase 10C, mitochondrial RNase P subunit [Source:HGNC Symbol;Acc:HGNC:26022]	642.002	431.982	548.688	734.771	773.973	877.021	0.569394	0.0254854
1491	ENSG00000033050	ABCF2	ATP binding cassette subfamily F member 2 [Source:HGNC Symbol;Acc:HGNC:71]	1035.39	1249.86	1217.81	1577.1	1397.33	2325.72	0.568572	0.0134378
1492	ENSG00000161547	SRSF2	serine and arginine rich splicing factor 2 [Source:HGNC Symbol;Acc:HGNC:10783]	11702.7	7181.68	11057.2	14769.4	13847.9	14843.5	0.568328	0.00321427
1493	ENSG00000181061	HIGD1A	HIG1 hypoxia inducible domain family member 1A [Source:HGNC Symbol;Acc:HGNC:29527]	1498.74	1180.18	1620.93	1966.55	1953.35	2433.52	0.56763	0.00318911
1494	ENSG00000000460	C1orf112	chromosome 1 open reading frame 112 [Source:HGNC Symbol;Acc:HGNC:25565]	1039.21	748.63	953.57	1272.1	1380.58	1378.54	0.567193	0.0112317
1495	ENSG00000138623	SEMA7A	semaphorin 7A (John Milton Hagen blood group) [Source:HGNC Symbol;Acc:HGNC:10741]	934.516	676.667	514.233	1067.73	1050.64	945.365	0.566797	0.0197874
1496	ENSG00000254986	DPP3	dipeptidyl peptidase 3 [Source:HGNC Symbol;Acc:HGNC:3008]	2059.78	1947.37	1849.87	2988.21	2591.93	3108.32	0.566469	0.00226361
1497	ENSG00000176974	SHMT1	serine hydroxymethyltransferase 1 [Source:HGNC Symbol;Acc:HGNC:10850]	1496.38	2513.88	2357.16	2533.28	3301.59	3439.67	0.56583	0.00235117
1498	ENSG00000204899	MZT1	mitotic spindle organizing protein 1 [Source:HGNC Symbol;Acc:HGNC:33830]	782.756	596.221	957.053	1087.84	1085.56	1232.96	0.565332	0.0123044
1499	ENSG00000162129	CLPB	caseinolytic mitochondrial matrix peptidase chaperone subunit B [Source:HGNC Symbol;Acc:HGNC:30664]	403.079	688.441	606.548	917.159	851.974	703.58	0.56533	0.0497741
1500	ENSG00000198431	TXNRD1	thioredoxin reductase 1 [Source:HGNC Symbol;Acc:HGNC:12437]	2962.78	2846.96	3766.92	4358.79	4214.8	5602.55	0.565247	0.000723995
1501	ENSG00000156398	SFXN2	sideroflexin 2 [Source:HGNC Symbol;Acc:HGNC:16086]	377.242	634.597	749.214	663.11	864.605	1018.01	0.565245	0.0163161
1502	ENSG00000137193	PIM1	Pim-1 proto-oncogene, serine/threonine kinase [Source:HGNC Symbol;Acc:HGNC:8986]	6184.55	4103.07	5911.89	7750.58	7537.14	8326.46	0.565052	0.00269935
1503	ENSG00000177917	ARL6IP6	ADP ribosylation factor like GTPase 6 interacting protein 6 [Source:HGNC Symbol;Acc:HGNC:24048]	1291.08	755.915	1291.41	1488.15	1543.63	1786.4	0.564826	0.0176434
1504	ENSG00000164134	NAA15	N-alpha-acetyltransferase 15, NatA auxiliary subunit [Source:HGNC Symbol;Acc:HGNC:30782]	1454.8	2606.42	1531	2316.1	2467.34	3277.75	0.564778	0.0304194
1505	ENSG00000089280	FUS	FUS RNA binding protein [Source:HGNC Symbol;Acc:HGNC:4010]	17024.6	13426.1	14765.4	22333.3	21865.3	22355.3	0.564494	0.000675749
1506	ENSG00000080824	HSP90AA1	heat shock protein 90 alpha family class A member 1 [Source:HGNC Symbol;Acc:HGNC:5253]	14617.2	26412.2	19986.5	24294.7	24612.2	41507.3	0.564092	0.0205761
1507	ENSG00000127328	RAB3IP	RAB3A interacting protein [Source:HGNC Symbol;Acc:HGNC:16508]	392.335	340.35	455.939	588.031	633.404	529.351	0.563838	0.0421157
1508	ENSG00000110107	PRPF19	pre-mRNA processing factor 19 [Source:HGNC Symbol;Acc:HGNC:17896]	3502.84	3742.68	3710.25	5383.95	4781.12	6095.42	0.563641	0.00155938
1509	ENSG00000130935	NOL11	nucleolar protein 11 [Source:HGNC Symbol;Acc:HGNC:24557]	1208.6	1144.41	1286.32	1584.35	1804.23	2009.61	0.563568	0.00395491
1510	ENSG00000103642	LACTB	lactamase beta [Source:HGNC Symbol;Acc:HGNC:16468]	443.214	414.314	400.305	733.155	636.545	508.6	0.563387	0.0270246
1511	ENSG00000123989	CHPF	chondroitin polymerizing factor [Source:HGNC Symbol;Acc:HGNC:24291]	560.139	874.786	406.524	929.38	909.384	761.125	0.56313	0.0362203
1512	ENSG00000155096	AZIN1	antizyme inhibitor 1 [Source:HGNC Symbol;Acc:HGNC:16432]	3039.56	3292.97	3657.52	4477.92	4913.23	5363.5	0.562826	0.000739116
1513	ENSG00000149925	ALDOA	aldolase, fructose-bisphosphate A [Source:HGNC Symbol;Acc:HGNC:414]	16311.7	22561	22304.3	29063.6	29983	30323.4	0.56201	0.00138596
1514	ENSG00000104835	SARS2	seryl-tRNA synthetase 2, mitochondrial [Source:HGNC Symbol;Acc:HGNC:17697]	835.808	809.704	1044.28	1333.35	1263.65	1351.5	0.561981	0.00706559
1515	ENSG00000181588	MEX3D	mex-3 RNA binding family member D [Source:HGNC Symbol;Acc:HGNC:16734]	290.096	318.75	398.584	521.661	422.729	538.201	0.561944	0.0446852
1516	ENSG00000051180	RAD51	RAD51 recombinase [Source:HGNC Symbol;Acc:HGNC:9817]	1007.36	767.458	1213.77	1320.43	1418.87	1617.66	0.561565	0.0101992
1517	ENSG00000109929	SC5D	sterol-C5-desaturase [Source:HGNC Symbol;Acc:HGNC:10547]	1125.27	663.715	972.273	1416.41	1230.32	1345.55	0.561505	0.0119125
1518	ENSG00000166347	CYB5A	cytochrome b5 type A [Source:HGNC Symbol;Acc:HGNC:2570]	455.691	363.066	348.415	548.677	676.509	501.996	0.561367	0.0415731
1519	ENSG00000038210	PI4K2B	phosphatidylinositol 4-kinase type 2 beta [Source:HGNC Symbol;Acc:HGNC:18215]	1867.18	2010.66	2051.57	2914.52	2661.49	3183.84	0.560846	0.00206273
1520	ENSG00000204410	MSH5	mutS homolog 5 [Source:HGNC Symbol;Acc:HGNC:7328]	903.207	1022.81	904.816	1522.07	1458.73	1207.53	0.560584	0.00683091
1521	ENSG00000116679	IVNS1ABP	influenza virus NS1A binding protein [Source:HGNC Symbol;Acc:HGNC:16951]	6328.85	5001.41	7219.09	9341.18	9049.73	8676.98	0.560448	0.00313765
1522	ENSG00000085840	ORC1	origin recognition complex subunit 1 [Source:HGNC Symbol;Acc:HGNC:8487]	1099.35	1457.14	1500.84	1789.52	1878.93	2291.83	0.560355	0.00405421
1523	ENSG00000188677	PARVB	parvin beta [Source:HGNC Symbol;Acc:HGNC:14653]	729.041	981.796	679.887	1202.84	1219.92	1064.34	0.560072	0.0107619
1524	ENSG00000059573	ALDH18A1	aldehyde dehydrogenase 18 family member A1 [Source:HGNC Symbol;Acc:HGNC:9722]	2103.47	2540.46	2077.38	3299.03	3583.17	3009.46	0.560061	0.00142428
1525	ENSG00000185043	CIB1	calcium and integrin binding 1 [Source:HGNC Symbol;Acc:HGNC:16920]	1800.3	1688.47	2042.62	2668.45	2889.63	2581.51	0.55955	0.00372273
1526	ENSG00000140105	WARS1	tryptophanyl-tRNA synthetase 1 [Source:HGNC Symbol;Acc:HGNC:12729]	3568.1	2429.96	1723.61	4814.07	3047.37	3261.04	0.55914	0.0056874
1527	ENSG00000114867	EIF4G1	eukaryotic translation initiation factor 4 gamma 1 [Source:HGNC Symbol;Acc:HGNC:3296]	9704.58	13254.1	10040.6	15290.5	14386.8	18750.2	0.559059	0.00669497
1528	ENSG00000089220	PEBP1	phosphatidylethanolamine binding protein 1 [Source:HGNC Symbol;Acc:HGNC:8630]	3447.78	3775.21	3215.43	5226.81	4782.55	5346.22	0.55862	0.00196739
1529	ENSG00000239264	TXNDC5	thioredoxin domain containing 5 [Source:HGNC Symbol;Acc:HGNC:21073]	1149.95	1727.31	1587.34	2003.09	2120.34	2363.13	0.556691	0.00609183
1530	ENSG00000126261	UBA2	ubiquitin like modifier activating enzyme 2 [Source:HGNC Symbol;Acc:HGNC:30661]	3285.77	3329.34	3943.86	5025.72	4896.01	5580.29	0.556671	0.000904525
1531	ENSG00000196923	PDLIM7	PDZ and LIM domain 7 [Source:HGNC Symbol;Acc:HGNC:22958]	656.089	564.508	742.154	1005.6	982.653	888.627	0.556608	0.0185395
1532	ENSG00000186104	CYP2R1	cytochrome P450 family 2 subfamily R member 1 [Source:HGNC Symbol;Acc:HGNC:20580]	481.124	403.888	563.984	728.911	711.234	675.482	0.556219	0.0296578
1533	ENSG00000130299	GTPBP3	GTP binding protein 3, mitochondrial [Source:HGNC Symbol;Acc:HGNC:14880]	539.83	564.726	893.012	855.321	700.866	1434.86	0.555355	0.0145195
1534	ENSG00000025772	TOMM34	translocase of outer mitochondrial membrane 34 [Source:HGNC Symbol;Acc:HGNC:15746]	829.962	891.429	854.301	1232.59	1238.48	1312.1	0.555009	0.00663802
1535	ENSG00000242485	MRPL20	mitochondrial ribosomal protein L20 [Source:HGNC Symbol;Acc:HGNC:14478]	1186.76	945.48	1068.67	1571.25	1408.82	1716.22	0.554612	0.00559865
1536	ENSG00000141568	FOXK2	forkhead box K2 [Source:HGNC Symbol;Acc:HGNC:6036]	2013.11	2107.63	2226.74	3213.97	2854.97	3255.7	0.553637	0.00206273
1537	ENSG00000187051	RPS19BP1	ribosomal protein S19 binding protein 1 [Source:HGNC Symbol;Acc:HGNC:28749]	1547.52	1005.12	1388.92	1790.04	1777.25	2147.62	0.552568	0.0104615
1538	ENSG00000140374	ETFA	electron transfer flavoprotein subunit alpha [Source:HGNC Symbol;Acc:HGNC:3481]	1773.92	1628.14	1927.81	2437.39	2493.42	2890.24	0.552445	0.00228769
1539	ENSG00000154059	IMPACT	impact RWD domain protein [Source:HGNC Symbol;Acc:HGNC:20387]	384.994	348.062	523.426	732.458	473.245	638.044	0.55236	0.0438637
1540	ENSG00000114346	ECT2	epithelial cell transforming 2 [Source:HGNC Symbol;Acc:HGNC:3155]	1839.37	1276.26	1935.9	2462.09	2446.33	2387.05	0.551854	0.00987897
1541	ENSG00000203667	COX20	cytochrome c oxidase assembly factor COX20 [Source:HGNC Symbol;Acc:HGNC:26970]	865.785	706.125	1247.94	1168.82	1240.52	1662.67	0.550897	0.0101992
1542	ENSG00000163399	ATP1A1	ATPase Na+/K+ transporting subunit alpha 1 [Source:HGNC Symbol;Acc:HGNC:799]	8597.5	11025.2	9843.48	13761.1	13821.9	15417	0.550838	0.00143235
1543	ENSG00000265354	TIMM23	translocase of inner mitochondrial membrane 23 [Source:HGNC Symbol;Acc:HGNC:17312]	958.764	1094.21	1057.83	1418.43	1414.79	1734.15	0.550398	0.00702701
1544	ENSG00000148296	SURF6	surfeit 6 [Source:HGNC Symbol;Acc:HGNC:11478]	868.703	873.122	1120.83	1256.96	1412.16	1503.32	0.549607	0.0071621
1545	ENSG00000156970	BUB1B	BUB1 mitotic checkpoint serine/threonine kinase B [Source:HGNC Symbol;Acc:HGNC:1149]	2387.28	2447.4	2782.72	3583.49	3894.36	3643.68	0.547897	0.00224516
1546	ENSG00000184216	IRAK1	interleukin 1 receptor associated kinase 1 [Source:HGNC Symbol;Acc:HGNC:6112]	3389.71	4442.04	3437.31	5610.95	5044.33	5701.27	0.547471	0.00568198
1547	ENSG00000186187	ZNRF1	zinc and ring finger 1 [Source:HGNC Symbol;Acc:HGNC:18452]	460.112	693.657	552.553	920.335	804.8	743.37	0.54707	0.0396703
1548	ENSG00000064607	SUGP2	SURP and G-patch domain containing 2 [Source:HGNC Symbol;Acc:HGNC:18641]	6597.14	4117.55	6854.96	8104.18	8270.4	8692.35	0.547034	0.00892254
1549	ENSG00000188735	TMEM120B	transmembrane protein 120B [Source:HGNC Symbol;Acc:HGNC:32008]	759.808	622.925	857.545	1071.01	1124.31	1056.5	0.546965	0.018051
1550	ENSG00000101557	USP14	ubiquitin specific peptidase 14 [Source:HGNC Symbol;Acc:HGNC:12612]	1905.84	2173.32	2093.35	2707.32	2815.54	3541.69	0.546741	0.00373582
1551	ENSG00000149929	HIRIP3	HIRA interacting protein 3 [Source:HGNC Symbol;Acc:HGNC:4917]	1962.82	1715.03	1826.56	2699.05	2595.93	2735.19	0.546618	0.002458
1552	ENSG00000198824	CHAMP1	chromosome alignment maintaining phosphoprotein 1 [Source:HGNC Symbol;Acc:HGNC:20311]	1396.59	1386.56	1569.17	2046.04	2055.2	2249.6	0.545993	0.00309166
1553	ENSG00000166483	WEE1	WEE1 G2 checkpoint kinase [Source:HGNC Symbol;Acc:HGNC:12761]	1967.52	1206.55	1889.58	2317.31	2376.81	2541.38	0.545473	0.0142437
1554	ENSG00000278053	DDX52	DExD-box helicase 52 [Source:HGNC Symbol;Acc:HGNC:20038]	925.52	1026.13	1051.71	1332.99	1347.05	1725.32	0.545185	0.00773897
1555	ENSG00000170779	CDCA4	cell division cycle associated 4 [Source:HGNC Symbol;Acc:HGNC:14625]	1803.89	873.9	1455.99	2023.31	1844.74	1926.11	0.545133	0.0254854
1556	ENSG00000146918	NCAPG2	non-SMC condensin II complex subunit G2 [Source:HGNC Symbol;Acc:HGNC:21904]	4029.83	3595.1	4542.74	5628.02	5560.58	6530.58	0.544746	0.00116844
1557	ENSG00000178691	SUZ12	SUZ12 polycomb repressive complex 2 subunit [Source:HGNC Symbol;Acc:HGNC:17101]	3529.23	2779.39	3459	4491.28	4637.63	5059.33	0.544635	0.00271157
1558	ENSG00000169188	APEX2	apurinic/apyrimidinic endodeoxyribonuclease 2 [Source:HGNC Symbol;Acc:HGNC:17889]	991.729	794.158	1037.51	1315.58	1253.85	1538.11	0.544446	0.00776872
1559	ENSG00000164032	H2AZ1	H2A.Z variant histone 1 [Source:HGNC Symbol;Acc:HGNC:4741]	8609.04	7536.73	8473.62	11633.1	11557.1	12680.1	0.544155	0.000879372
1560	ENSG00000087088	BAX	BCL2 associated X, apoptosis regulator [Source:HGNC Symbol;Acc:HGNC:959]	3499.06	2089.62	3335.45	4578.33	4055.26	4084.45	0.543692	0.00916645
1561	ENSG00000119685	TTLL5	tubulin tyrosine ligase like 5 [Source:HGNC Symbol;Acc:HGNC:19963]	710.695	1013.1	677.523	1094.92	1069.88	1289.3	0.543666	0.0323827
1562	ENSG00000243156	MICAL3	microtubule associated monooxygenase, calponin and LIM domain containing 3 [Source:HGNC Symbol;Acc:HGNC:24694]	917.088	1295.93	1435.2	1575	1719.54	1954.16	0.543619	0.0074824
1563	ENSG00000130816	DNMT1	DNA methyltransferase 1 [Source:HGNC Symbol;Acc:HGNC:2976]	9914.51	10262.8	11037.4	14631.7	14817.6	16019.3	0.542927	0.000630366
1564	ENSG00000108528	SLC25A11	solute carrier family 25 member 11 [Source:HGNC Symbol;Acc:HGNC:10981]	1231.32	1192.81	1320.09	1821.7	1720.18	1906.43	0.541208	0.00418731
1565	ENSG00000006432	MAP3K9	mitogen-activated protein kinase kinase kinase 9 [Source:HGNC Symbol;Acc:HGNC:6861]	475.458	630.886	497.25	808.912	782.004	724.28	0.540204	0.0269867
1566	ENSG00000177084	POLE	DNA polymerase epsilon, catalytic subunit [Source:HGNC Symbol;Acc:HGNC:9177]	4160.35	5146.91	5093.74	6545.31	7138.69	7167.68	0.539467	0.00132563
1567	ENSG00000178952	TUFM	Tu translation elongation factor, mitochondrial [Source:HGNC Symbol;Acc:HGNC:12420]	3883.59	4747.27	4311.99	5978.44	5795.5	7036.82	0.539219	0.00311477
1568	ENSG00000165233	CARD19	caspase recruitment domain family member 19 [Source:HGNC Symbol;Acc:HGNC:28148]	1117.6	568.722	1154.41	1342.33	1280.35	1329.66	0.539214	0.0454041
1569	ENSG00000092201	SUPT16H	SPT16 homolog, facilitates chromatin remodeling subunit [Source:HGNC Symbol;Acc:HGNC:11465]	7237.2	7712.05	7799.31	10496.4	10783.9	11774.9	0.538171	0.000881241
1570	ENSG00000059691	GATB	glutamyl-tRNA amidotransferase subunit B [Source:HGNC Symbol;Acc:HGNC:8849]	431.282	453.435	455.81	567.95	786.965	612.365	0.538169	0.0350443
1571	ENSG00000054967	RELT	RELT TNF receptor [Source:HGNC Symbol;Acc:HGNC:13764]	833.381	685.887	977.423	1315.58	1108.36	1175.71	0.537993	0.01535
1572	ENSG00000123329	ARHGAP9	Rho GTPase activating protein 9 [Source:HGNC Symbol;Acc:HGNC:14130]	9804.36	6272.97	8896.1	12727.6	13173.1	10018.5	0.537908	0.0155634
1573	ENSG00000131844	MCCC2	methylcrotonyl-CoA carboxylase subunit 2 [Source:HGNC Symbol;Acc:HGNC:6937]	1923.27	2077.11	2264.63	2941.09	3038.67	3096.93	0.537581	0.00260874
1574	ENSG00000177542	SLC25A22	solute carrier family 25 member 22 [Source:HGNC Symbol;Acc:HGNC:19954]	1162.16	588.725	1077.3	1361.68	1132.14	1474.54	0.537224	0.0231485
1575	ENSG00000119139	TJP2	tight junction protein 2 [Source:HGNC Symbol;Acc:HGNC:11828]	981.371	1206.25	1204.7	1545.49	1615.92	1744.79	0.537188	0.00663041
1576	ENSG00000037474	NSUN2	NOP2/Sun RNA methyltransferase 2 [Source:HGNC Symbol;Acc:HGNC:25994]	2472.42	2331.27	2815.3	3220.74	3738.51	4119.97	0.537113	0.0029122
1577	ENSG00000175063	UBE2C	ubiquitin conjugating enzyme E2 C [Source:HGNC Symbol;Acc:HGNC:15937]	2458.68	1093.22	2693.14	2809.12	2561.53	3115.44	0.536949	0.0394547
1578	ENSG00000164405	UQCRQ	ubiquinol-cytochrome c reductase complex III subunit VII [Source:HGNC Symbol;Acc:HGNC:29594]	1694.58	882.609	1594.55	1972	1747.74	2123.83	0.536403	0.0198725
1579	ENSG00000130396	AFDN	afadin, adherens junction formation factor [Source:HGNC Symbol;Acc:HGNC:7137]	973.996	2250.12	1336.71	1813.52	2715.05	1821.77	0.536249	0.0127519
1580	ENSG00000176619	LMNB2	lamin B2 [Source:HGNC Symbol;Acc:HGNC:6638]	5721.89	6475.03	6299.42	8715.84	8475.91	9629.48	0.536065	0.00145714
1581	ENSG00000117143	UAP1	UDP-N-acetylglucosamine pyrophosphorylase 1 [Source:HGNC Symbol;Acc:HGNC:12457]	611.076	600.331	736.891	895.599	854.894	1075.72	0.535943	0.0142227
1582	ENSG00000055044	NOP58	NOP58 ribonucleoprotein [Source:HGNC Symbol;Acc:HGNC:29926]	2644.19	2365.99	2612.12	3619.83	3574.38	3846.55	0.535461	0.00216428
1583	ENSG00000113407	TARS1	threonyl-tRNA synthetase 1 [Source:HGNC Symbol;Acc:HGNC:11572]	2634.23	3411.92	2819.47	4168.41	3863	4782.37	0.535338	0.0077115
1584	ENSG00000130511	SSBP4	single stranded DNA binding protein 4 [Source:HGNC Symbol;Acc:HGNC:15676]	2766.17	1656.55	2405.99	3537.2	3277.69	2901.46	0.535193	0.0144088
1585	ENSG00000164171	ITGA2	integrin subunit alpha 2 [Source:HGNC Symbol;Acc:HGNC:6137]	627.916	911.503	649.68	1128.74	1089.38	920.336	0.535183	0.0235759
1586	ENSG00000186260	MRTFB	myocardin related transcription factor B [Source:HGNC Symbol;Acc:HGNC:29819]	479.573	682.686	509.013	836.225	793.861	762.737	0.534459	0.03323
1587	ENSG00000153933	DGKE	diacylglycerol kinase epsilon [Source:HGNC Symbol;Acc:HGNC:2852]	1581.43	1674.67	1517.12	2511.8	2021.97	2391.59	0.532849	0.00738824
1588	ENSG00000108588	CCDC47	coiled-coil domain containing 47 [Source:HGNC Symbol;Acc:HGNC:24856]	2278.55	2804.06	2464.04	3462.41	3514.65	3912.42	0.532619	0.00384437
1589	ENSG00000088247	KHSRP	KH-type splicing regulatory protein [Source:HGNC Symbol;Acc:HGNC:6316]	6212.08	6082.38	6891.02	9070.32	8618.88	10074.1	0.5323	0.00104452
1590	ENSG00000155926	SLA	Src like adaptor [Source:HGNC Symbol;Acc:HGNC:10902]	6423.54	6111.04	6444.3	9389.76	8998.47	9046.49	0.531737	0.00109241
1591	ENSG00000108179	PPIF	peptidylprolyl isomerase F [Source:HGNC Symbol;Acc:HGNC:9259]	2154.75	2306.66	1852.4	3106.39	2746.47	3251.66	0.531263	0.00836203
1592	ENSG00000078269	SYNJ2	synaptojanin 2 [Source:HGNC Symbol;Acc:HGNC:11504]	903.84	864.711	1790.87	1463.71	1259.56	2293.61	0.530705	0.0085861
1593	ENSG00000178307	TMEM11	transmembrane protein 11 [Source:HGNC Symbol;Acc:HGNC:16823]	484.687	401.017	555.066	691.193	621.064	759.505	0.530591	0.028196
1594	ENSG00000146410	MTFR2	mitochondrial fission regulator 2 [Source:HGNC Symbol;Acc:HGNC:21115]	480.735	396.054	482.552	621.255	587.406	757.891	0.530254	0.0334349
1595	ENSG00000169609	C15orf40	chromosome 15 open reading frame 40 [Source:HGNC Symbol;Acc:HGNC:28443]	829.447	671.512	552.028	1064.99	877.917	989.733	0.529339	0.0251948
1596	ENSG00000189306	RRP7A	ribosomal RNA processing 7 homolog A [Source:HGNC Symbol;Acc:HGNC:24286]	2455.89	2867.78	1509.07	3596.02	3056.86	2903.49	0.529247	0.019198
1597	ENSG00000198901	PRC1	protein regulator of cytokinesis 1 [Source:HGNC Symbol;Acc:HGNC:9341]	2743.01	2448.58	3309.68	3968.88	3841.99	4384.89	0.529093	0.00279335
1598	ENSG00000100629	CEP128	centrosomal protein 128 [Source:HGNC Symbol;Acc:HGNC:20359]	473.636	868.575	886.802	809.543	1128.58	1202.88	0.528517	0.019506
1599	ENSG00000177889	UBE2N	ubiquitin conjugating enzyme E2 N [Source:HGNC Symbol;Acc:HGNC:12492]	3592.99	2844.91	3781.15	4733.86	4410.62	5554.6	0.528255	0.0023866
1600	ENSG00000156802	ATAD2	ATPase family AAA domain containing 2 [Source:HGNC Symbol;Acc:HGNC:30123]	4515.19	3949.12	5233.62	6234.27	6283.55	7149.51	0.52822	0.00200041
1601	ENSG00000141698	NT5C3B	5'-nucleotidase, cytosolic IIIB [Source:HGNC Symbol;Acc:HGNC:28300]	570.95	827.912	368.665	953.631	909.539	603.59	0.527701	0.0398537
1602	ENSG00000006625	GGCT	gamma-glutamylcyclotransferase [Source:HGNC Symbol;Acc:HGNC:21705]	997.514	722.83	998.4	1381.35	1149.59	1361.07	0.527458	0.0112594
1603	ENSG00000129810	SGO1	shugoshin 1 [Source:HGNC Symbol;Acc:HGNC:25088]	565.974	547.208	774.077	912.45	800.984	983.615	0.527096	0.0219904
1604	ENSG00000103966	EHD4	EH domain containing 4 [Source:HGNC Symbol;Acc:HGNC:3245]	887.446	963.039	835.263	1304.43	1158.43	1409.01	0.526609	0.0169616
1605	ENSG00000100387	RBX1	ring-box 1 [Source:HGNC Symbol;Acc:HGNC:9928]	1241.8	843.544	1333.3	1557.5	1548.78	1739.54	0.526454	0.0168497
1606	ENSG00000103145	HCFC1R1	host cell factor C1 regulator 1 [Source:HGNC Symbol;Acc:HGNC:21198]	500.317	540.481	619.786	747.454	784.019	854.541	0.52611	0.0223461
1607	ENSG00000152117	SMPD4BP	sphingomyelin phosphodiesterase 4B, pseudogene [Source:HGNC Symbol;Acc:HGNC:24761]	983.323	688.791	952.994	1395.81	1194.74	1160.38	0.525938	0.0184549
1608	ENSG00000152795	HNRNPDL	heterogeneous nuclear ribonucleoprotein D like [Source:HGNC Symbol;Acc:HGNC:5037]	10486.2	4801.67	10511.2	11394.8	11234.8	12435.5	0.525567	0.0367973
1609	ENSG00000099817	POLR2E	RNA polymerase II, I and III subunit E [Source:HGNC Symbol;Acc:HGNC:9192]	3179.3	3114.52	3372.34	4300.29	4421.9	5230.71	0.52501	0.00243535
1610	ENSG00000109919	MTCH2	mitochondrial carrier 2 [Source:HGNC Symbol;Acc:HGNC:17587]	1449.32	1295.65	1365.06	1809.78	1786.12	2357.39	0.524606	0.0107757
1611	ENSG00000169203	NPIPB12	nuclear pore complex interacting protein family member B12 [Source:HGNC Symbol;Acc:HGNC:37491]	1450.81	1185.41	933.715	1807	1508.29	1753.17	0.52434	0.019506
1612	ENSG00000128908	INO80	INO80 complex ATPase subunit [Source:HGNC Symbol;Acc:HGNC:26956]	1197.65	1617.24	1419.9	2161.74	1861.53	2032.51	0.524044	0.0160809
1613	ENSG00000128944	KNSTRN	kinetochore localized astrin (SPAG5) binding protein [Source:HGNC Symbol;Acc:HGNC:30767]	785.482	794.115	873.16	1112.32	1074.27	1352.97	0.523984	0.012782
1614	ENSG00000161179	YDJC	YdjC chitooligosaccharide deacetylase homolog [Source:HGNC Symbol;Acc:HGNC:27158]	656.544	706.834	705.321	886.693	1027.8	1066.67	0.523741	0.0163089
1615	ENSG00000185651	UBE2L3	ubiquitin conjugating enzyme E2 L3 [Source:HGNC Symbol;Acc:HGNC:12488]	3780.96	2920.62	4035.34	4763.06	4759.05	5844.61	0.52364	0.0037218
1616	ENSG00000164163	ABCE1	ATP binding cassette subfamily E member 1 [Source:HGNC Symbol;Acc:HGNC:69]	2170.66	2507.83	2364.23	3164.67	3099.44	3889.52	0.523184	0.00574073
1617	ENSG00000138660	AP1AR	adaptor related protein complex 1 associated regulatory protein [Source:HGNC Symbol;Acc:HGNC:28808]	642.745	542.947	587.041	813.304	903.025	829.218	0.522642	0.0271245
1618	ENSG00000186480	INSIG1	insulin induced gene 1 [Source:HGNC Symbol;Acc:HGNC:6083]	4365.25	4034.2	4231.41	7022.94	5953.22	5281.69	0.522429	0.0034984
1619	ENSG00000087269	NOP14	NOP14 nucleolar protein [Source:HGNC Symbol;Acc:HGNC:16821]	2088.27	3719.45	2075.48	3548.44	3421.68	3912.68	0.521866	0.0383413
1620	ENSG00000169692	AGPAT2	1-acylglycerol-3-phosphate O-acyltransferase 2 [Source:HGNC Symbol;Acc:HGNC:325]	574.948	756.523	520.312	890.031	822.815	913.347	0.521716	0.0418596
1621	ENSG00000012048	BRCA1	BRCA1 DNA repair associated [Source:HGNC Symbol;Acc:HGNC:1100]	1905.81	3160.59	2648.15	3682.73	3507.8	3655.74	0.521522	0.0179451
1622	ENSG00000023902	PLEKHO1	pleckstrin homology domain containing O1 [Source:HGNC Symbol;Acc:HGNC:24310]	2997.76	2487.3	2782.67	4027.79	4041.57	3770.5	0.521303	0.00387599
1623	ENSG00000198056	PRIM1	DNA primase subunit 1 [Source:HGNC Symbol;Acc:HGNC:9369]	983.752	1081.56	1111.06	1510.07	1554.68	1487.25	0.520583	0.00926137
1624	ENSG00000147224	PRPS1	phosphoribosyl pyrophosphate synthetase 1 [Source:HGNC Symbol;Acc:HGNC:9462]	1823.26	1259.42	1807.82	2218.44	2162	2560.66	0.520436	0.0103534
1625	ENSG00000131778	CHD1L	chromodomain helicase DNA binding protein 1 like [Source:HGNC Symbol;Acc:HGNC:1916]	2050.59	2267.12	1752.48	2936.13	2968.48	2756.63	0.520155	0.00469087
1626	ENSG00000198736	MSRB1	methionine sulfoxide reductase B1 [Source:HGNC Symbol;Acc:HGNC:14133]	482.774	502.884	458.965	730.541	632.959	707.099	0.518711	0.0358026
1627	ENSG00000099904	ZDHHC8	zinc finger DHHC-type palmitoyltransferase 8 [Source:HGNC Symbol;Acc:HGNC:18474]	1492.77	815.269	1466.57	1662.52	1757.04	1815.19	0.518698	0.0434464
1628	ENSG00000249624		novel protein	1040.87	703.26	868.815	1136.38	1347.59	1228.22	0.518687	0.0369448
1629	ENSG00000142207	URB1	URB1 ribosome biogenesis homolog [Source:HGNC Symbol;Acc:HGNC:17344]	1079.52	1813.24	1146.33	1715.64	1794.13	2137.54	0.518232	0.0367896
1630	ENSG00000105677	TMEM147	transmembrane protein 147 [Source:HGNC Symbol;Acc:HGNC:30414]	462.688	502.224	509.803	699.099	710.258	700.799	0.518039	0.0308392
1631	ENSG00000102898	NUTF2	nuclear transport factor 2 [Source:HGNC Symbol;Acc:HGNC:13722]	1441.66	1662.94	1680	2185.22	2175.66	2486.08	0.517973	0.00590509
1632	ENSG00000129250	KIF1C	kinesin family member 1C [Source:HGNC Symbol;Acc:HGNC:6317]	1266.55	1792.12	1679.48	2164.6	1887.33	2730.25	0.517264	0.022076
1633	ENSG00000156017	CARNMT1	carnosine N-methyltransferase 1 [Source:HGNC Symbol;Acc:HGNC:23435]	691.349	882.785	841.621	1085.46	1222.48	1134.89	0.517089	0.0153119
1634	ENSG00000081870	HSPB11	heat shock protein family B (small) member 11 [Source:HGNC Symbol;Acc:HGNC:25019]	1036.92	657.822	1243.07	1233.57	1405.61	1449.31	0.516909	0.0483852
1635	ENSG00000161847	RAVER1	ribonucleoprotein, PTB binding 1 [Source:HGNC Symbol;Acc:HGNC:30296]	4135.02	3255.24	4399.98	5476.18	5308.96	5973.84	0.516877	0.00356214
1636	ENSG00000066044	ELAVL1	ELAV like RNA binding protein 1 [Source:HGNC Symbol;Acc:HGNC:3312]	2729.98	2776.69	2597.81	3709.25	3538.77	4387.29	0.516389	0.00612329
1637	ENSG00000109917	ZPR1	ZPR1 zinc finger [Source:HGNC Symbol;Acc:HGNC:13051]	890.343	945.16	807.986	1281.24	1148.33	1350.47	0.516098	0.019037
1638	ENSG00000105849	POLR1F	RNA polymerase I subunit F [Source:HGNC Symbol;Acc:HGNC:18027]	832.684	1118.48	864.32	1253.21	1213.62	1544.3	0.515702	0.0308456
1639	ENSG00000118707	TGIF2	TGFB induced factor homeobox 2 [Source:HGNC Symbol;Acc:HGNC:15764]	981.848	880.338	916.634	1470.44	1353.79	1162.65	0.515111	0.0139405
1640	ENSG00000205250	E2F4	E2F transcription factor 4 [Source:HGNC Symbol;Acc:HGNC:3118]	3731.68	2193.1	3557.54	4285.34	4314.21	4612.63	0.514779	0.0186903
1641	ENSG00000117758	STX12	syntaxin 12 [Source:HGNC Symbol;Acc:HGNC:11430]	637.032	831.424	639.977	1026.38	887.859	1079.28	0.514514	0.0403969
1642	ENSG00000164051	CCDC51	coiled-coil domain containing 51 [Source:HGNC Symbol;Acc:HGNC:25714]	486.976	410.024	462.737	650.099	637.278	651.117	0.514232	0.0388113
1643	ENSG00000135801	TAF5L	TATA-box binding protein associated factor 5 like [Source:HGNC Symbol;Acc:HGNC:17304]	872.411	1164.76	964.734	1404.89	1321.98	1531.26	0.513984	0.0213708
1644	ENSG00000101868	POLA1	DNA polymerase alpha 1, catalytic subunit [Source:HGNC Symbol;Acc:HGNC:9173]	1477.35	1820.87	1877.39	2329	2307.45	2731.69	0.5132	0.00712432
1645	ENSG00000084112	SSH1	slingshot protein phosphatase 1 [Source:HGNC Symbol;Acc:HGNC:30579]	2946.15	3834.77	3414.48	4774.25	5263.66	4455.48	0.512262	0.00423211
1646	ENSG00000135913	USP37	ubiquitin specific peptidase 37 [Source:HGNC Symbol;Acc:HGNC:20063]	1092.6	1097.66	1265.92	1612.73	1742.39	1568.18	0.511703	0.0126212
1647	ENSG00000204161	TMEM273	transmembrane protein 273 [Source:HGNC Symbol;Acc:HGNC:27274]	1457.59	947.146	1146.33	2054.67	1544.56	1447.58	0.511593	0.0123022
1648	ENSG00000125835	SNRPB	small nuclear ribonucleoprotein polypeptides B and B1 [Source:HGNC Symbol;Acc:HGNC:11153]	5956.44	3913.79	6323.17	7495.85	7166.11	7968.65	0.511517	0.00933693
1649	ENSG00000085117	CD82	CD82 molecule [Source:HGNC Symbol;Acc:HGNC:6210]	3779.75	4626.48	3306.36	5346.27	5573.05	5621.61	0.51146	0.00688306
1650	ENSG00000187514	PTMA	prothymosin alpha [Source:HGNC Symbol;Acc:HGNC:9623]	45564.2	55288.8	49528	73022.4	72447.3	68259.5	0.511017	0.00208252
1651	ENSG00000130695	CEP85	centrosomal protein 85 [Source:HGNC Symbol;Acc:HGNC:25309]	1264.68	1061.78	1373.3	1814.23	1726.05	1706.94	0.510688	0.0123857
1652	ENSG00000196154	S100A4	S100 calcium binding protein A4 [Source:HGNC Symbol;Acc:HGNC:10494]	13240.5	11094.7	14621.6	18941.9	15925.4	20570.4	0.51017	0.00139712
1653	ENSG00000156990	RPUSD3	RNA pseudouridine synthase D3 [Source:HGNC Symbol;Acc:HGNC:28437]	1264.71	1079	1118.43	1683.8	1632.31	1603.65	0.509663	0.00988316
1654	ENSG00000136875	PRPF4	pre-mRNA processing factor 4 [Source:HGNC Symbol;Acc:HGNC:17349]	946.596	1216.03	1204.6	1498.68	1527.53	1746.71	0.50955	0.0127346
1655	ENSG00000131473	ACLY	ATP citrate lyase [Source:HGNC Symbol;Acc:HGNC:115]	6360.67	6938.65	6524.53	9745.05	9043.39	9419.95	0.509264	0.00252957
1656	ENSG00000166986	MARS1	methionyl-tRNA synthetase 1 [Source:HGNC Symbol;Acc:HGNC:6898]	3129.94	2960.18	2857.27	4008.04	3384.2	5629.67	0.509138	0.0214763
1657	ENSG00000164751	PEX2	peroxisomal biogenesis factor 2 [Source:HGNC Symbol;Acc:HGNC:9717]	1578.7	1647.19	1792.77	2352.12	2275.72	2505	0.508111	0.0058602
1658	ENSG00000261740	BOLA2-SMG1P6	BOLA2-SMG1P6 readthrough [Source:HGNC Symbol;Acc:HGNC:53563]	418.291	810.334	1249.97	703.256	880.465	1965.72	0.508018	0.0347802
1659	ENSG00000012660	ELOVL5	ELOVL fatty acid elongase 5 [Source:HGNC Symbol;Acc:HGNC:21308]	6166.52	6806.81	7131.13	8343.2	11332.5	9102.41	0.507691	0.00431806
1660	ENSG00000113161	HMGCR	3-hydroxy-3-methylglutaryl-CoA reductase [Source:HGNC Symbol;Acc:HGNC:5006]	1984.81	1518.82	2171.65	2859.48	2620.32	2514.36	0.507481	0.014072
1661	ENSG00000234545	FAM133B	family with sequence similarity 133 member B [Source:HGNC Symbol;Acc:HGNC:28629]	976.799	714.546	921.342	1249.1	1167.95	1270.18	0.507476	0.0188785
1662	ENSG00000151465	CDC123	cell division cycle 123 [Source:HGNC Symbol;Acc:HGNC:16827]	2076.27	1715.04	2035.1	2646.32	2564.11	3067.8	0.50732	0.0064948
1663	ENSG00000135912	TTLL4	tubulin tyrosine ligase like 4 [Source:HGNC Symbol;Acc:HGNC:28976]	736.942	623.996	594.265	988.973	769.799	1028.33	0.50686	0.034084
1664	ENSG00000077312	SNRPA	small nuclear ribonucleoprotein polypeptide A [Source:HGNC Symbol;Acc:HGNC:11151]	3028.33	2286.1	3284.49	4006.61	3860.43	4223.97	0.506702	0.00720492
1665	ENSG00000196968	FUT11	fucosyltransferase 11 [Source:HGNC Symbol;Acc:HGNC:19233]	897.518	1025.61	1260.31	1589.14	1588.58	1318.55	0.506344	0.0356646
1666	ENSG00000143493	INTS7	integrator complex subunit 7 [Source:HGNC Symbol;Acc:HGNC:24484]	898.508	1055.93	1061.91	1331.18	1324.85	1634.16	0.506054	0.0147862
1667	ENSG00000100823	APEX1	apurinic/apyrimidinic endodeoxyribonuclease 1 [Source:HGNC Symbol;Acc:HGNC:587]	3534.92	4518.38	3509.94	5417.67	5478.29	5397.02	0.50508	0.00564464
1668	ENSG00000172292	CERS6	ceramide synthase 6 [Source:HGNC Symbol;Acc:HGNC:23826]	637.491	1113.74	814.641	962.904	1349.63	1272.19	0.50484	0.0214948
1669	ENSG00000088832	FKBP1A	FKBP prolyl isomerase 1A [Source:HGNC Symbol;Acc:HGNC:3711]	4392.77	4342.3	4483.87	5890.01	6138.88	6747.94	0.50417	0.00295331
1670	ENSG00000196363	WDR5	WD repeat domain 5 [Source:HGNC Symbol;Acc:HGNC:12757]	1531.64	1231.23	1493.69	2065.1	1926.06	2023.38	0.504147	0.00931101
1671	ENSG00000161956	SENP3	SUMO specific peptidase 3 [Source:HGNC Symbol;Acc:HGNC:17862]	1442.27	1316.97	1369.98	1967.99	1746.98	2156.42	0.503978	0.00972039
1672	ENSG00000117481	NSUN4	NOP2/Sun RNA methyltransferase 4 [Source:HGNC Symbol;Acc:HGNC:31802]	490.857	554.905	449.247	674.592	737.672	700.093	0.503518	0.0387442
1673	ENSG00000152749	GPR180	G protein-coupled receptor 180 [Source:HGNC Symbol;Acc:HGNC:28899]	603.356	616.906	673.577	836.943	974.521	876.951	0.503328	0.0282397
1674	ENSG00000103121	CMC2	C-X9-C motif containing 2 [Source:HGNC Symbol;Acc:HGNC:24447]	684.344	526.813	792.933	896.767	924.722	987.251	0.50324	0.0362911
1675	ENSG00000132507	EIF5A	eukaryotic translation initiation factor 5A [Source:HGNC Symbol;Acc:HGNC:3300]	6996.97	11470.2	6847.08	10858.1	11334.3	12686.7	0.503195	0.0251931
1676	ENSG00000204220	PFDN6	prefoldin subunit 6 [Source:HGNC Symbol;Acc:HGNC:4926]	1122.36	711.103	1227.83	1337.05	1384.18	1521.27	0.503127	0.0377292
1677	ENSG00000115942	ORC2	origin recognition complex subunit 2 [Source:HGNC Symbol;Acc:HGNC:8488]	1086.06	841.359	1319.23	1676.6	1376.24	1490.21	0.50289	0.0236645
1678	ENSG00000115241	PPM1G	protein phosphatase, Mg2+/Mn2+ dependent 1G [Source:HGNC Symbol;Acc:HGNC:9278]	4448.68	7065.49	5262.51	7553.9	7164.47	8673.39	0.502683	0.020472
1679	ENSG00000112297	CRYBG1	crystallin beta-gamma domain containing 1 [Source:HGNC Symbol;Acc:HGNC:356]	4310.56	6155.38	5504.29	7438.82	6444.45	8645.54	0.502426	0.0169616
1680	ENSG00000167965	MLST8	MTOR associated protein, LST8 homolog [Source:HGNC Symbol;Acc:HGNC:24825]	733.444	688.335	645.856	1000.67	978.501	946.493	0.502423	0.0217313
1681	ENSG00000100075	SLC25A1	solute carrier family 25 member 1 [Source:HGNC Symbol;Acc:HGNC:10979]	966.753	1838.16	980.587	1537.92	2307.56	1396.96	0.501957	0.0133595
1682	ENSG00000109685	NSD2	nuclear receptor binding SET domain protein 2 [Source:HGNC Symbol;Acc:HGNC:12766]	9862.89	11723.9	10654.4	14378.4	14872.8	16356.4	0.501915	0.00294548
1683	ENSG00000187741	FANCA	FA complementation group A [Source:HGNC Symbol;Acc:HGNC:3582]	1809.75	1432.49	1612.61	2365.63	2119.88	2365.61	0.501407	0.00772008
1684	ENSG00000175581	MRPL48	mitochondrial ribosomal protein L48 [Source:HGNC Symbol;Acc:HGNC:16653]	523.652	473.159	452.931	757.551	669.877	627.272	0.501397	0.0381586
1685	ENSG00000170312	CDK1	cyclin dependent kinase 1 [Source:HGNC Symbol;Acc:HGNC:1722]	2726.98	1760.4	3146.66	3339.24	3520.16	3657.17	0.500238	0.0283712
1686	ENSG00000075303	SLC25A40	solute carrier family 25 member 40 [Source:HGNC Symbol;Acc:HGNC:29680]	1207.56	1085.29	1307.94	1712.54	1697.32	1671.78	0.500213	0.0127417
1687	ENSG00000197771	MCMBP	minichromosome maintenance complex binding protein [Source:HGNC Symbol;Acc:HGNC:25782]	3263.53	3029.42	3689.08	4600.2	4332.29	5178.26	0.500144	0.00335375
1688	ENSG00000135476	ESPL1	extra spindle pole bodies like 1, separase [Source:HGNC Symbol;Acc:HGNC:16856]	3481.55	2752.41	4886.73	5198.13	4638.5	5499.41	0.500029	0.0120079
1689	ENSG00000156535	CD109	CD109 molecule [Source:HGNC Symbol;Acc:HGNC:21685]	558.145	939.702	904.759	935.795	1324.27	1086.22	0.499716	0.028685
1690	ENSG00000005175	RPAP3	RNA polymerase II associated protein 3 [Source:HGNC Symbol;Acc:HGNC:26151]	1012.46	869.967	1107.63	1328.44	1202.23	1724.78	0.499696	0.0152627
1691	ENSG00000108784	NAGLU	N-acetyl-alpha-glucosaminidase [Source:HGNC Symbol;Acc:HGNC:7632]	505.088	504.25	524.424	808.077	706.537	660.413	0.498849	0.0427383
1692	ENSG00000161999	JMJD8	jumonji domain containing 8 [Source:HGNC Symbol;Acc:HGNC:14148]	836.362	952.094	869.384	1294.9	1234.82	1219.85	0.498737	0.0182782
1693	ENSG00000184860	SDR42E1	short chain dehydrogenase/reductase family 42E, member 1 [Source:HGNC Symbol;Acc:HGNC:29834]	347.31	439.338	527.565	530.287	579.01	740.865	0.498549	0.0490653
1694	ENSG00000171843	MLLT3	MLLT3 super elongation complex subunit [Source:HGNC Symbol;Acc:HGNC:7136]	975.931	1337.02	908.271	1589.02	1668.4	1259.91	0.498295	0.0175895
1695	ENSG00000103274	NUBP1	nucleotide binding protein 1 [Source:HGNC Symbol;Acc:HGNC:8041]	605.16	618.718	610.051	875.057	869.648	844.804	0.497623	0.0278859
1696	ENSG00000117054	ACADM	acyl-CoA dehydrogenase medium chain [Source:HGNC Symbol;Acc:HGNC:89]	2083.85	1121.1	1749.69	2547.54	2032.54	2232.53	0.497585	0.0202858
1697	ENSG00000139343	SNRPF	small nuclear ribonucleoprotein polypeptide F [Source:HGNC Symbol;Acc:HGNC:11162]	1426.14	1152.38	1479.88	1921.27	1820.31	1960.18	0.497435	0.0115704
1698	ENSG00000142230	SAE1	SUMO1 activating enzyme subunit 1 [Source:HGNC Symbol;Acc:HGNC:30660]	4372.07	4129.74	4629.66	6091.27	5439.93	7093.58	0.497412	0.00382269
1699	ENSG00000009335	UBE3C	ubiquitin protein ligase E3C [Source:HGNC Symbol;Acc:HGNC:16803]	2558.51	3182.75	2851.44	3797.27	4082.14	4212.11	0.497322	0.00528
1700	ENSG00000173145	NOC3L	NOC3 like DNA replication regulator [Source:HGNC Symbol;Acc:HGNC:24034]	534.031	755.602	839.995	936.317	904.614	1125.64	0.496816	0.0385231
1701	ENSG00000173141	MRPL57	mitochondrial ribosomal protein L57 [Source:HGNC Symbol;Acc:HGNC:14514]	665.661	689.514	839.086	940.222	1021.71	1127.08	0.496512	0.0223508
1702	ENSG00000182150	ERCC6L2	ERCC excision repair 6 like 2 [Source:HGNC Symbol;Acc:HGNC:26922]	511.085	803.891	960.494	807.79	1142.72	1201.03	0.495562	0.0265996
1703	ENSG00000136271	DDX56	DEAD-box helicase 56 [Source:HGNC Symbol;Acc:HGNC:18193]	1589.74	1205.4	1463.92	1884.06	1875.31	2225.66	0.495314	0.0153053
1704	ENSG00000170113	NIPA1	NIPA magnesium transporter 1 [Source:HGNC Symbol;Acc:HGNC:17043]	1104.25	1107.54	1040.05	1516.33	1566.34	1498.56	0.494834	0.0125287
1705	ENSG00000185480	PARPBP	PARP1 binding protein [Source:HGNC Symbol;Acc:HGNC:26074]	692.484	589.76	694.836	940.103	847.693	996.503	0.494831	0.0261409
1706	ENSG00000099956	SMARCB1	SWI/SNF related, matrix associated, actin dependent regulator of chromatin, subfamily b, member 1 [Source:HGNC Symbol;Acc:HGNC:11103]	1711.27	1560.99	1744.09	2290.03	2305.92	2467.97	0.494506	0.00786808
1707	ENSG00000196262	PPIA	peptidylprolyl isomerase A [Source:HGNC Symbol;Acc:HGNC:9253]	38420.7	30806.5	42290.7	51479.9	48401.2	56159.8	0.494297	0.00283452
1708	ENSG00000154114	TBCEL	tubulin folding cofactor E like [Source:HGNC Symbol;Acc:HGNC:28115]	701.94	820.945	566.395	942.737	1111.85	870.06	0.494187	0.0264467
1709	ENSG00000110958	PTGES3	prostaglandin E synthase 3 [Source:HGNC Symbol;Acc:HGNC:16049]	6566.71	6793.72	7162.28	9324.39	9013.63	10606.7	0.493505	0.00301196
1710	ENSG00000178127	NDUFV2	NADH:ubiquinone oxidoreductase core subunit V2 [Source:HGNC Symbol;Acc:HGNC:7717]	2304.96	1914.41	2363.74	2973.43	2902.86	3371.8	0.493195	0.00705103
1711	ENSG00000153130	SCOC	short coiled-coil protein [Source:HGNC Symbol;Acc:HGNC:20335]	793.878	794.527	740.896	1096.72	1196.59	993.649	0.493187	0.0218548
1712	ENSG00000119787	ATL2	atlastin GTPase 2 [Source:HGNC Symbol;Acc:HGNC:24047]	1022.35	1108.81	1249.35	1474.14	1474.05	1815.6	0.493168	0.0129549
1713	ENSG00000146143	PRIM2	DNA primase subunit 2 [Source:HGNC Symbol;Acc:HGNC:9370]	734.886	655.35	759.403	1007.56	983.565	1029.79	0.492905	0.0247209
1714	ENSG00000147874	HAUS6	HAUS augmin like complex subunit 6 [Source:HGNC Symbol;Acc:HGNC:25948]	2046.53	1879.49	2120.6	2994.09	2633.91	2881.68	0.492701	0.00646279
1715	ENSG00000162073	PAQR4	progestin and adipoQ receptor family member 4 [Source:HGNC Symbol;Acc:HGNC:26386]	1903.88	1356.5	1944.54	2414.96	2232.43	2599.17	0.492358	0.0123985
1716	ENSG00000165480	SKA3	spindle and kinetochore associated complex subunit 3 [Source:HGNC Symbol;Acc:HGNC:20262]	571.236	548.239	793.543	790.265	845.121	1037.9	0.492106	0.0319483
1717	ENSG00000187764	SEMA4D	semaphorin 4D [Source:HGNC Symbol;Acc:HGNC:10732]	10219.7	8748.62	11282	14393.3	15340.5	12715.7	0.492079	0.0120566
1718	ENSG00000182628	SKA2	spindle and kinetochore associated complex subunit 2 [Source:HGNC Symbol;Acc:HGNC:28006]	1403.96	1354.85	1675.55	1866.23	2018.67	2353.57	0.491921	0.00969909
1719	ENSG00000136982	DSCC1	DNA replication and sister chromatid cohesion 1 [Source:HGNC Symbol;Acc:HGNC:24453]	619.867	485.681	683.461	800.737	708.363	1005.69	0.490234	0.0348389
1720	ENSG00000023191	RNH1	ribonuclease/angiogenin inhibitor 1 [Source:HGNC Symbol;Acc:HGNC:10074]	1682.96	2305.67	1987.79	2360.64	3059.13	2957.82	0.490005	0.00732247
1721	ENSG00000069956	MAPK6	mitogen-activated protein kinase 6 [Source:HGNC Symbol;Acc:HGNC:6879]	1389.61	1392.55	1663.45	1763.46	2033.96	2484.57	0.48985	0.0112916
1722	ENSG00000108395	TRIM37	tripartite motif containing 37 [Source:HGNC Symbol;Acc:HGNC:7523]	765.882	874.032	1075.44	1203.16	1168.22	1418.38	0.489559	0.0212887
1723	ENSG00000179950	PUF60	poly(U) binding splicing factor 60 [Source:HGNC Symbol;Acc:HGNC:17042]	2557.01	2880.28	2831.08	3795.24	3497.88	4340.27	0.489233	0.00852347
1724	ENSG00000179115	FARSA	phenylalanyl-tRNA synthetase subunit alpha [Source:HGNC Symbol;Acc:HGNC:3592]	1853.79	2306.98	1927.93	2749.34	2637.07	3139.29	0.489092	0.0159064
1725	ENSG00000146670	CDCA5	cell division cycle associated 5 [Source:HGNC Symbol;Acc:HGNC:14626]	3202.99	2862.46	3717.26	4275	4206.83	5233.47	0.488394	0.00484585
1726	ENSG00000071655	MBD3	methyl-CpG binding domain protein 3 [Source:HGNC Symbol;Acc:HGNC:6918]	2626.46	4046.97	2139.76	4044.54	4156.57	3729.93	0.488204	0.0273653
1727	ENSG00000125354	SEPTIN6	septin 6 [Source:HGNC Symbol;Acc:HGNC:15848]	15947.8	18820.3	16386.6	22237.4	26041.2	23416.1	0.487711	0.00232892
1728	ENSG00000108953	YWHAE	tyrosine 3-monooxygenase/tryptophan 5-monooxygenase activation protein epsilon [Source:HGNC Symbol;Acc:HGNC:12851]	5079.04	6045.14	5783.91	7550.17	7829.76	8275.36	0.48741	0.00405814
1729	ENSG00000156876	SASS6	SAS-6 centriolar assembly protein [Source:HGNC Symbol;Acc:HGNC:25403]	654.957	527.848	699.915	824.742	888.755	912.25	0.486747	0.0432545
1730	ENSG00000153574	RPIA	ribose 5-phosphate isomerase A [Source:HGNC Symbol;Acc:HGNC:10297]	1158.7	1017.57	792.459	1508.96	1484.16	1148.87	0.486739	0.0177732
1731	ENSG00000167461	RAB8A	RAB8A, member RAS oncogene family [Source:HGNC Symbol;Acc:HGNC:7007]	4604.18	4009.89	4605.7	6275.21	5480.73	6796.46	0.486384	0.00409852
1732	ENSG00000145604	SKP2	S-phase kinase associated protein 2 [Source:HGNC Symbol;Acc:HGNC:10901]	610.539	625.391	872.241	801.52	1095.51	1048.11	0.485307	0.0451275
1733	ENSG00000115539	PDCL3	phosducin like 3 [Source:HGNC Symbol;Acc:HGNC:28860]	756.656	629.818	762.153	1028.12	849.789	1137.91	0.48485	0.0278115
1734	ENSG00000109971	HSPA8	heat shock protein family A (Hsp70) member 8 [Source:HGNC Symbol;Acc:HGNC:5241]	34814.4	49065	38845.7	52854.7	54002.6	63586.9	0.484265	0.0111856
1735	ENSG00000120314	WDR55	WD repeat domain 55 [Source:HGNC Symbol;Acc:HGNC:25971]	2114.81	1593.53	2081.87	2749.99	2399.91	2908.37	0.483587	0.0093602
1736	ENSG00000165055	METTL2B	methyltransferase 2B, methylcytidine [Source:HGNC Symbol;Acc:HGNC:18272]	523.194	800.581	661.085	829.582	929.093	983.044	0.483455	0.0436536
1737	ENSG00000004779	NDUFAB1	NADH:ubiquinone oxidoreductase subunit AB1 [Source:HGNC Symbol;Acc:HGNC:7694]	997.663	794.806	1003.5	1234.92	1167.49	1506.7	0.48282	0.023219
1738	ENSG00000243678	NME2	NME/NM23 nucleoside diphosphate kinase 2 [Source:HGNC Symbol;Acc:HGNC:7850]	4678	6702.49	4914.62	7440.22	7524.28	7499.7	0.482315	0.0123022
1739	ENSG00000080854	IGSF9B	immunoglobulin superfamily member 9B [Source:HGNC Symbol;Acc:HGNC:32326]	1661.51	2492.71	2433.2	2633.08	3687.33	2827.76	0.481535	0.014873
1740	ENSG00000188610	FAM72B	family with sequence similarity 72 member B [Source:HGNC Symbol;Acc:HGNC:24805]	1047.96	583.998	997.766	1301.15	1052.98	1224.6	0.481316	0.0426007
1741	ENSG00000122565	CBX3	chromobox 3 [Source:HGNC Symbol;Acc:HGNC:1553]	7385.15	5287.93	7627.82	9057.44	8883.78	10080.5	0.48121	0.00934199
1742	ENSG00000083312	TNPO1	transportin 1 [Source:HGNC Symbol;Acc:HGNC:6401]	3319.15	3797.46	3089.29	4134.29	4303.65	5953.97	0.48092	0.0300565
1743	ENSG00000172269	DPAGT1	dolichyl-phosphate N-acetylglucosaminephosphotransferase 1 [Source:HGNC Symbol;Acc:HGNC:2995]	1209.46	1047.29	1310.05	1661.76	1724.66	1574.79	0.479831	0.0238539
1744	ENSG00000117118	SDHB	succinate dehydrogenase complex iron sulfur subunit B [Source:HGNC Symbol;Acc:HGNC:10681]	1054.44	980.955	1184.97	1442.96	1388.74	1659.01	0.479806	0.0162444
1745	ENSG00000114735	HEMK1	HemK methyltransferase family member 1 [Source:HGNC Symbol;Acc:HGNC:24923]	1404.58	1382.49	1560.45	2319.95	2193.14	1613.29	0.479515	0.0375162
1746	ENSG00000105835	NAMPT	nicotinamide phosphoribosyltransferase [Source:HGNC Symbol;Acc:HGNC:30092]	2067.29	2524	2289.61	3438.72	3283.48	2868.3	0.47935	0.0140352
1747	ENSG00000162959	MEMO1	mediator of cell motility 1 [Source:HGNC Symbol;Acc:HGNC:14014]	941.022	688.683	1067.98	1140.84	1120.1	1470.63	0.478754	0.0306519
1748	ENSG00000116005	PCYOX1	prenylcysteine oxidase 1 [Source:HGNC Symbol;Acc:HGNC:20588]	718.039	927.746	686.589	939.386	1185.58	1110.66	0.478635	0.0335301
1749	ENSG00000125445	MRPS7	mitochondrial ribosomal protein S7 [Source:HGNC Symbol;Acc:HGNC:14499]	1113.81	997.428	1157.77	1541.95	1246.83	1804.72	0.478303	0.0210411
1750	ENSG00000179361	ARID3B	AT-rich interaction domain 3B [Source:HGNC Symbol;Acc:HGNC:14350]	1819.96	1478.64	2070.27	2341.21	2597.52	2481.82	0.477746	0.0236326
1751	ENSG00000139146	SINHCAF	SIN3-HDAC complex associated factor [Source:HGNC Symbol;Acc:HGNC:30702]	1938.85	2130.07	1953.34	2726.34	2908.21	2745.09	0.477348	0.00843834
1752	ENSG00000137692	DCUN1D5	defective in cullin neddylation 1 domain containing 5 [Source:HGNC Symbol;Acc:HGNC:28409]	716.912	708.558	808.964	1064	956.746	1087.92	0.476873	0.0295061
1753	ENSG00000094916	CBX5	chromobox 5 [Source:HGNC Symbol;Acc:HGNC:1555]	5594.09	10822.3	7682.04	10318.2	10250.2	11824.7	0.476837	0.0413203
1754	ENSG00000058600	POLR3E	RNA polymerase III subunit E [Source:HGNC Symbol;Acc:HGNC:30347]	1426.2	1384.79	1254.63	1770.28	1823.16	2066.27	0.476256	0.0212404
1755	ENSG00000135898	GPR55	G protein-coupled receptor 55 [Source:HGNC Symbol;Acc:HGNC:4511]	1703.07	2106.4	1641.14	2222.04	3024.32	2358.09	0.476246	0.0103835
1756	ENSG00000171791	BCL2	BCL2 apoptosis regulator [Source:HGNC Symbol;Acc:HGNC:990]	2660.53	3309.8	3041.24	4342.37	4415.71	3757.75	0.475772	0.0118689
1757	ENSG00000185813	PCYT2	phosphate cytidylyltransferase 2, ethanolamine [Source:HGNC Symbol;Acc:HGNC:8756]	1228.5	1043.03	1136.33	1618.27	1592.49	1520.69	0.475728	0.018706
1758	ENSG00000143321	HDGF	heparin binding growth factor [Source:HGNC Symbol;Acc:HGNC:4856]	8428.66	7566.26	8183.53	11147.3	10673.4	11779.7	0.475069	0.00405344
1759	ENSG00000160953	PWWP3A	PWWP domain containing 3A, DNA repair factor [Source:HGNC Symbol;Acc:HGNC:29641]	1493.42	1355.87	1342.85	1861.26	1945.8	2014.76	0.474785	0.0161657
1760	ENSG00000106263	EIF3B	eukaryotic translation initiation factor 3 subunit B [Source:HGNC Symbol;Acc:HGNC:3280]	4580.49	7130.47	4715.47	7296.22	6964.76	8099.68	0.47394	0.035051
1761	ENSG00000133657	ATP13A3	ATPase 13A3 [Source:HGNC Symbol;Acc:HGNC:24113]	2751.82	3875.13	3728.31	4500.96	4423.24	5338.59	0.473235	0.0155518
1762	ENSG00000104613	INTS10	integrator complex subunit 10 [Source:HGNC Symbol;Acc:HGNC:25548]	1231.99	969.223	1341.47	1656.16	1530.84	1694.23	0.472963	0.021712
1763	ENSG00000196419	XRCC6	X-ray repair cross complementing 6 [Source:HGNC Symbol;Acc:HGNC:4055]	10485.7	11666.8	11343.9	14991.3	14009.2	17661.6	0.472954	0.00731076
1764	ENSG00000134852	CLOCK	clock circadian regulator [Source:HGNC Symbol;Acc:HGNC:2082]	503.053	654.369	793.06	687.39	913.537	1111.05	0.472854	0.0358888
1765	ENSG00000104626	ERI1	exoribonuclease 1 [Source:HGNC Symbol;Acc:HGNC:23994]	1207.79	998.731	1474.72	1518.56	1461.45	2142.4	0.472786	0.0184294
1766	ENSG00000184990	SIVA1	SIVA1 apoptosis inducing factor [Source:HGNC Symbol;Acc:HGNC:17712]	1376.05	1206.6	1521.85	1788.84	1759	2145.57	0.47227	0.0151506
1767	ENSG00000165802	NSMF	NMDA receptor synaptonuclear signaling and neuronal migration factor [Source:HGNC Symbol;Acc:HGNC:29843]	1981.77	1476.61	2033.74	2686.82	2257.65	2623.31	0.472238	0.0130928
1768	ENSG00000135720	DYNC1LI2	dynein cytoplasmic 1 light intermediate chain 2 [Source:HGNC Symbol;Acc:HGNC:2966]	3195.65	2515.29	3025.84	3620.29	4482.2	4001.18	0.471308	0.0247203
1769	ENSG00000168495	POLR3D	RNA polymerase III subunit D [Source:HGNC Symbol;Acc:HGNC:1080]	929.22	645.308	843.881	1146.64	1041.02	1130.6	0.471031	0.0366688
1770	ENSG00000171223	JUNB	JunB proto-oncogene, AP-1 transcription factor subunit [Source:HGNC Symbol;Acc:HGNC:6205]	3849.45	3084.58	3428.6	5436.05	4579.4	4356.57	0.471007	0.00777316
1771	ENSG00000143621	ILF2	interleukin enhancer binding factor 2 [Source:HGNC Symbol;Acc:HGNC:6037]	3911.59	4046.8	4014.42	5173.75	5275.03	6194.96	0.470747	0.00785767
1772	ENSG00000135387	CAPRIN1	cell cycle associated protein 1 [Source:HGNC Symbol;Acc:HGNC:6743]	5981.2	8610.34	7179.89	8986.35	9643.14	11348.9	0.470738	0.0134632
1773	ENSG00000170037	CNTROB	centrobin, centriole duplication and spindle assembly protein [Source:HGNC Symbol;Acc:HGNC:29616]	2212.6	1324.98	1926.54	2648.51	2567.11	2220.59	0.470043	0.0449932
1774	ENSG00000121152	NCAPH	non-SMC condensin I complex subunit H [Source:HGNC Symbol;Acc:HGNC:1112]	3254	2630.68	3441.81	4128.88	4064.55	4665.09	0.469588	0.00969195
1775	ENSG00000189091	SF3B3	splicing factor 3b subunit 3 [Source:HGNC Symbol;Acc:HGNC:10770]	6863.61	6870.51	7366.99	9201.03	9491.48	10546.5	0.468916	0.0046873
1776	ENSG00000100644	HIF1A	hypoxia inducible factor 1 subunit alpha [Source:HGNC Symbol;Acc:HGNC:4910]	3210.4	3936.45	3227.05	4774.92	4628.12	4888.56	0.46883	0.0123045
1777	ENSG00000072501	SMC1A	structural maintenance of chromosomes 1A [Source:HGNC Symbol;Acc:HGNC:11111]	10641.7	13773.6	12702.6	15849.4	16441.3	18925.8	0.468598	0.00753368
1778	ENSG00000129691	ASH2L	ASH2 like, histone lysine methyltransferase complex subunit [Source:HGNC Symbol;Acc:HGNC:744]	1483.22	1220.5	1967.88	2144.37	2002.81	2200.35	0.46845	0.0285956
1779	ENSG00000141385	AFG3L2	AFG3 like matrix AAA peptidase subunit 2 [Source:HGNC Symbol;Acc:HGNC:315]	1609.05	1675.7	1402.31	1958.18	2117.8	2412.48	0.468127	0.0275772
1780	ENSG00000139154	AEBP2	AE binding protein 2 [Source:HGNC Symbol;Acc:HGNC:24051]	1627.24	1393.95	1444.77	2151.53	2072.43	1946.39	0.467976	0.0151764
1781	ENSG00000228716	DHFR	dihydrofolate reductase [Source:HGNC Symbol;Acc:HGNC:2861]	5758.2	4814.38	7337.29	7275.18	7970.68	9290.35	0.467925	0.0114296
1782	ENSG00000158710	TAGLN2	transgelin 2 [Source:HGNC Symbol;Acc:HGNC:11554]	15016.9	13328.3	16832.1	21435.2	19819	20963.3	0.467434	0.00565347
1783	ENSG00000106591	MRPL32	mitochondrial ribosomal protein L32 [Source:HGNC Symbol;Acc:HGNC:14035]	814.91	651.589	796.578	1172.92	865.196	1100.45	0.467404	0.0323628
1784	ENSG00000221829	FANCG	FA complementation group G [Source:HGNC Symbol;Acc:HGNC:3588]	1182.24	1213.88	1257.59	1724.21	1727.71	1601.68	0.467209	0.0193572
1785	ENSG00000138399	FASTKD1	FAST kinase domains 1 [Source:HGNC Symbol;Acc:HGNC:26150]	1138.39	666.841	996.007	1446.79	1060.58	1306.55	0.467174	0.0323827
1786	ENSG00000181610	MRPS23	mitochondrial ribosomal protein S23 [Source:HGNC Symbol;Acc:HGNC:14509]	703.673	670.358	755.573	928.56	931.982	1087.68	0.467155	0.0352083
1787	ENSG00000006530	AGK	acylglycerol kinase [Source:HGNC Symbol;Acc:HGNC:21869]	1649.64	1596.56	1743.22	2500.43	2298.39	2108.03	0.466395	0.0177252
1788	ENSG00000173674	EIF1AX	eukaryotic translation initiation factor 1A X-linked [Source:HGNC Symbol;Acc:HGNC:3250]	2803.39	3875.11	3041.52	4112.47	4261.6	4961.19	0.465893	0.0212693
1789	ENSG00000152784	PRDM8	PR/SET domain 8 [Source:HGNC Symbol;Acc:HGNC:13993]	1021.81	724.931	871.775	1255.56	1267.97	1073.17	0.465685	0.0480316
1790	ENSG00000091483	FH	fumarate hydratase [Source:HGNC Symbol;Acc:HGNC:3700]	1251.95	1483.81	1623.87	1989.11	1806.74	2209.26	0.465577	0.0217303
1791	ENSG00000172172	MRPL13	mitochondrial ribosomal protein L13 [Source:HGNC Symbol;Acc:HGNC:14278]	772.059	722.334	867.235	1010.64	988.49	1272.54	0.465174	0.0325069
1792	ENSG00000146386	ABRACL	ABRA C-terminal like [Source:HGNC Symbol;Acc:HGNC:21230]	3560.87	2380.41	4080.47	4317.04	4449.59	4750.94	0.464622	0.0326762
1793	ENSG00000109606	DHX15	DEAH-box helicase 15 [Source:HGNC Symbol;Acc:HGNC:2738]	6144.92	5107.29	6448.33	7662.41	7923.98	8755.42	0.464209	0.00856411
1794	ENSG00000106244	PDAP1	PDGFA associated protein 1 [Source:HGNC Symbol;Acc:HGNC:14634]	3545.82	2864.58	3496.34	4263.85	4423.43	4938.98	0.463559	0.0124629
1795	ENSG00000114573	ATP6V1A	ATPase H+ transporting V1 subunit A [Source:HGNC Symbol;Acc:HGNC:851]	1033.07	1086.34	1223.84	1546.19	1538.87	1514.87	0.463391	0.0248629
1796	ENSG00000185504	FAAP100	FA core complex associated protein 100 [Source:HGNC Symbol;Acc:HGNC:26171]	1034.61	1012.57	1011.65	1289.64	1343.83	1601.62	0.463348	0.0300799
1797	ENSG00000136810	TXN	thioredoxin [Source:HGNC Symbol;Acc:HGNC:12435]	2017.81	1793.58	2463.63	2784.61	2587.4	3244.49	0.463172	0.0114718
1798	ENSG00000174004	NRROS	negative regulator of reactive oxygen species [Source:HGNC Symbol;Acc:HGNC:24613]	1204.38	2058.51	1766.56	1889.56	2626.37	2315.29	0.463143	0.0184371
1799	ENSG00000146909	NOM1	nucleolar protein with MIF4G domain 1 [Source:HGNC Symbol;Acc:HGNC:13244]	1060.09	1230.7	980.671	1590.56	1368.56	1533.8	0.46249	0.0381332
1800	ENSG00000160767	FAM189B	family with sequence similarity 189 member B [Source:HGNC Symbol;Acc:HGNC:1233]	914.07	1030.99	700.398	1381.9	1249.91	998.878	0.462399	0.0345652
1801	ENSG00000010165	METTL13	methyltransferase 13, eEF1A lysine and N-terminal methyltransferase [Source:HGNC Symbol;Acc:HGNC:24248]	1349.13	1517.57	1474.76	1890.53	1997.64	2089.92	0.462211	0.0160001
1802	ENSG00000035928	RFC1	replication factor C subunit 1 [Source:HGNC Symbol;Acc:HGNC:9969]	3316.61	2919.75	3118.31	4500.96	4234.08	4142.38	0.462018	0.00857426
1803	ENSG00000105197	TIMM50	translocase of inner mitochondrial membrane 50 [Source:HGNC Symbol;Acc:HGNC:23656]	920.934	1112.32	807.66	1292.03	1249.57	1337.59	0.461809	0.0453468
1804	ENSG00000148484	RSU1	Ras suppressor protein 1 [Source:HGNC Symbol;Acc:HGNC:10464]	2376.69	1808.15	2429.08	2727.52	2831.65	3528.68	0.461326	0.0204985
1805	ENSG00000133935	ERG28	ergosterol biosynthesis 28 homolog [Source:HGNC Symbol;Acc:HGNC:1187]	919.982	684.981	954.201	1206.32	1165.68	1119.46	0.460453	0.0496688
1806	ENSG00000160216	AGPAT3	1-acylglycerol-3-phosphate O-acyltransferase 3 [Source:HGNC Symbol;Acc:HGNC:326]	2575.31	4050.4	3251.42	4390.14	4262.24	4717.57	0.460253	0.0311816
1807	ENSG00000160131	VMA21	vacuolar ATPase assembly factor VMA21 [Source:HGNC Symbol;Acc:HGNC:22082]	1140.91	873.263	1137.93	1631.74	1393.21	1301.08	0.45993	0.0378112
1808	ENSG00000174442	ZWILCH	zwilch kinetochore protein [Source:HGNC Symbol;Acc:HGNC:25468]	1292.96	1158.43	1301.45	1707.32	1535.58	1930.3	0.459269	0.0210161
1809	ENSG00000213341	CHUK	component of inhibitor of nuclear factor kappa B kinase complex [Source:HGNC Symbol;Acc:HGNC:1974]	1065.59	1022.92	1172.35	1393.81	1427.02	1665.64	0.458208	0.0237073
1810	ENSG00000108788	MLX	MAX dimerization protein MLX [Source:HGNC Symbol;Acc:HGNC:11645]	1884.21	1615.21	1738.8	2359.46	2265.18	2565.28	0.45785	0.0166091
1811	ENSG00000198917	SPOUT1	SPOUT domain containing methyltransferase 1 [Source:HGNC Symbol;Acc:HGNC:26933]	1503.13	1043.64	1093.32	1729.99	1615.43	1590.96	0.457727	0.0323827
1812	ENSG00000067955	CBFB	core-binding factor subunit beta [Source:HGNC Symbol;Acc:HGNC:1539]	3370.32	3140.8	4115.14	4866.97	4578.71	5055.7	0.456628	0.0112692
1813	ENSG00000155115	GTF3C6	general transcription factor IIIC subunit 6 [Source:HGNC Symbol;Acc:HGNC:20872]	1227.22	1090.73	1317.29	1607.77	1329.28	2124.4	0.456121	0.0312036
1814	ENSG00000156515	HK1	hexokinase 1 [Source:HGNC Symbol;Acc:HGNC:4922]	5258.8	7853.8	6249.65	8232.15	8790.83	9197.15	0.455712	0.0167279
1815	ENSG00000176915	ANKLE2	ankyrin repeat and LEM domain containing 2 [Source:HGNC Symbol;Acc:HGNC:29101]	3472.71	4124.18	3455.35	4568.3	5178.67	5393.84	0.455626	0.0125877
1816	ENSG00000002549	LAP3	leucine aminopeptidase 3 [Source:HGNC Symbol;Acc:HGNC:18449]	1841.04	1889.31	1777.88	2504.15	2338.57	2718.61	0.455147	0.0184371
1817	ENSG00000063176	SPHK2	sphingosine kinase 2 [Source:HGNC Symbol;Acc:HGNC:18859]	880.768	942.157	920.144	1238.15	1192.39	1330.58	0.454848	0.0323827
1818	ENSG00000196305	IARS1	isoleucyl-tRNA synthetase 1 [Source:HGNC Symbol;Acc:HGNC:5330]	3140.72	4942.82	3764.55	4718.37	5116.72	6223.21	0.454768	0.0324032
1819	ENSG00000182004	SNRPE	small nuclear ribonucleoprotein polypeptide E [Source:HGNC Symbol;Acc:HGNC:11161]	1458.44	1011.42	1525.7	1559.92	1703.6	2177.66	0.453263	0.0469267
1820	ENSG00000128595	CALU	calumenin [Source:HGNC Symbol;Acc:HGNC:1458]	1408.37	1178.2	1468.3	1745.42	1702.98	2103.77	0.453174	0.022893
1821	ENSG00000135372	NAT10	N-acetyltransferase 10 [Source:HGNC Symbol;Acc:HGNC:29830]	2371.77	3205.57	2643.99	3419.21	3658.86	4119.75	0.453062	0.0208766
1822	ENSG00000131467	PSME3	proteasome activator subunit 3 [Source:HGNC Symbol;Acc:HGNC:9570]	2964.48	3204.14	3444.46	4296.5	3756.4	5189.71	0.452623	0.0161147
1823	ENSG00000105722	ERF	ETS2 repressor factor [Source:HGNC Symbol;Acc:HGNC:3444]	1636.37	1172.57	1370.32	2174.16	1802.96	1722.32	0.452472	0.0242701
1824	ENSG00000078403	MLLT10	MLLT10 histone lysine methyltransferase DOT1L cofactor [Source:HGNC Symbol;Acc:HGNC:16063]	1446.43	1271.23	1161.35	1867.51	1837.07	1596.11	0.452453	0.0221068
1825	ENSG00000197170	PSMD12	proteasome 26S subunit, non-ATPase 12 [Source:HGNC Symbol;Acc:HGNC:9557]	1254.17	1267.96	1493.51	1625.13	1674.05	2233.28	0.45222	0.0227235
1826	ENSG00000010270	STARD3NL	STARD3 N-terminal like [Source:HGNC Symbol;Acc:HGNC:19169]	731.299	607.905	929.796	1021.94	930.664	1116.8	0.45208	0.0496535
1827	ENSG00000123562	MORF4L2	mortality factor 4 like 2 [Source:HGNC Symbol;Acc:HGNC:16849]	1736.76	1292.64	1709.87	2205	2163.72	2065.67	0.451977	0.0317871
1828	ENSG00000125450	NUP85	nucleoporin 85 [Source:HGNC Symbol;Acc:HGNC:8734]	1228.26	933.249	1533.74	1581.83	1611.98	1773.79	0.451799	0.0450726
1829	ENSG00000083457	ITGAE	integrin subunit alpha E [Source:HGNC Symbol;Acc:HGNC:6147]	2711.94	2547.17	2865.82	3488.39	3722.25	3897.65	0.451376	0.0123533
1830	ENSG00000114503	NCBP2	nuclear cap binding protein subunit 2 [Source:HGNC Symbol;Acc:HGNC:7659]	2189	1748.84	2123.37	2789.42	2778.72	2684.97	0.451278	0.0209139
1831	ENSG00000100918	REC8	REC8 meiotic recombination protein [Source:HGNC Symbol;Acc:HGNC:16879]	1587.19	963.074	1040.56	2106.04	1360.72	1417.41	0.450383	0.023999
1832	ENSG00000196715	VKORC1L1	vitamin K epoxide reductase complex subunit 1 like 1 [Source:HGNC Symbol;Acc:HGNC:21492]	1081.87	932.282	852.311	1276.99	1306.34	1312.82	0.44999	0.0405482
1833	ENSG00000064933	PMS1	PMS1 homolog 1, mismatch repair system component [Source:HGNC Symbol;Acc:HGNC:9121]	855.812	861.151	843.446	1173.12	1170.09	1153.81	0.449826	0.0348389
1834	ENSG00000233276	GPX1	glutathione peroxidase 1 [Source:HGNC Symbol;Acc:HGNC:4553]	1243.78	1444.06	1543.62	1800.44	1836.7	2135.16	0.449727	0.0217437
1835	ENSG00000143398	PIP5K1A	phosphatidylinositol-4-phosphate 5-kinase type 1 alpha [Source:HGNC Symbol;Acc:HGNC:8994]	1493.85	1652.7	1501.47	2307.4	1809.67	2252.64	0.449081	0.036413
1836	ENSG00000087263	OGFOD1	2-oxoglutarate and iron dependent oxygenase domain containing 1 [Source:HGNC Symbol;Acc:HGNC:25585]	1198.67	1231.48	1081.26	1534.5	1537.86	1718.97	0.448868	0.0339286
1837	ENSG00000203485	INF2	inverted formin 2 [Source:HGNC Symbol;Acc:HGNC:23791]	1567.1	1804.67	2313.9	2249.4	2166.87	3409.3	0.448726	0.0206569
1838	ENSG00000135776	ABCB10	ATP binding cassette subfamily B member 10 [Source:HGNC Symbol;Acc:HGNC:41]	1468.93	1556.43	1545.51	2188.7	2023.19	2024.76	0.447858	0.0215272
1839	ENSG00000100983	GSS	glutathione synthetase [Source:HGNC Symbol;Acc:HGNC:4624]	1319.44	1106.53	1318.3	1693.37	1735.83	1662.21	0.44713	0.0311781
1840	ENSG00000062716	VMP1	vacuole membrane protein 1 [Source:HGNC Symbol;Acc:HGNC:29559]	4509.69	3020.28	3918.71	4990.72	5262.17	5161.23	0.446991	0.032198
1841	ENSG00000168395	ING5	inhibitor of growth family member 5 [Source:HGNC Symbol;Acc:HGNC:19421]	1277.4	888.021	1163.23	1397.12	1398.49	1710.85	0.44662	0.048427
1842	ENSG00000177733	HNRNPA0	heterogeneous nuclear ribonucleoprotein A0 [Source:HGNC Symbol;Acc:HGNC:5030]	7281.41	5261.98	6459.87	8658.12	8470.5	8537.83	0.445963	0.0163235
1843	ENSG00000111775	COX6A1	cytochrome c oxidase subunit 6A1 [Source:HGNC Symbol;Acc:HGNC:2277]	2768.83	2336.16	2836.24	3625.94	3362.88	3793.65	0.444496	0.0137449
1844	ENSG00000110074	FOXRED1	FAD dependent oxidoreductase domain containing 1 [Source:HGNC Symbol;Acc:HGNC:26927]	892.357	1082.62	807.308	1271.85	1260.13	1221.63	0.443671	0.0461454
1845	ENSG00000112159	MDN1	midasin AAA ATPase 1 [Source:HGNC Symbol;Acc:HGNC:18302]	3774.06	5901.16	4643.01	6143.8	6328.54	6681.03	0.443186	0.0291053
1846	ENSG00000136940	PDCL	phosducin like [Source:HGNC Symbol;Acc:HGNC:8770]	992.577	832.68	845.624	1197.17	1178.77	1244.48	0.442958	0.0434464
1847	ENSG00000198015	MRPL42	mitochondrial ribosomal protein L42 [Source:HGNC Symbol;Acc:HGNC:14493]	1051.6	1084.49	1092.54	1425.61	1455.03	1508.4	0.442855	0.0293781
1848	ENSG00000154723	ATP5PF	ATP synthase peripheral stalk subunit F6 [Source:HGNC Symbol;Acc:HGNC:847]	1491.93	1007.93	1526.02	1725.1	1637.3	2046.99	0.442759	0.0395806
1849	ENSG00000153944	MSI2	musashi RNA binding protein 2 [Source:HGNC Symbol;Acc:HGNC:18585]	3648.9	3179.84	3045.98	3980.14	4790.92	4648.75	0.442558	0.0276357
1850	ENSG00000134851	TMEM165	transmembrane protein 165 [Source:HGNC Symbol;Acc:HGNC:30760]	1716.13	1122.65	1423.03	1928.01	1844.54	1937.65	0.441689	0.0428178
1851	ENSG00000099899	TRMT2A	tRNA methyltransferase 2 homolog A [Source:HGNC Symbol;Acc:HGNC:24974]	1683.55	1479.04	1814.68	2141.1	2301.2	2292.06	0.439829	0.0273825
1852	ENSG00000151503	NCAPD3	non-SMC condensin II complex subunit D3 [Source:HGNC Symbol;Acc:HGNC:28952]	3999.44	3432.19	4609.78	5393.67	4943.09	5914.77	0.438881	0.0125287
1853	ENSG00000075218	GTSE1	G2 and S-phase expressed 1 [Source:HGNC Symbol;Acc:HGNC:13698]	2698.75	1727.35	2823.71	3002.67	2885.34	3790.99	0.438608	0.0361061
1854	ENSG00000108559	NUP88	nucleoporin 88 [Source:HGNC Symbol;Acc:HGNC:8067]	1343.18	1616.96	1468.52	1940.39	1884.85	2164.54	0.437986	0.0323827
1855	ENSG00000163382	NAXE	NAD(P)HX epimerase [Source:HGNC Symbol;Acc:HGNC:18453]	936.672	1095.08	906.828	1348.16	1381.4	1241.26	0.437937	0.0381332
1856	ENSG00000017260	ATP2C1	ATPase secretory pathway Ca2+ transporting 1 [Source:HGNC Symbol;Acc:HGNC:13211]	2573.83	2538.61	2433.01	3095.08	3429.73	3717.79	0.437423	0.0216604
1857	ENSG00000139289	PHLDA1	pleckstrin homology like domain family A member 1 [Source:HGNC Symbol;Acc:HGNC:8933]	2016.7	2072.22	1784.59	3092.5	2967.6	2011.75	0.436253	0.0322693
1858	ENSG00000084207	GSTP1	glutathione S-transferase pi 1 [Source:HGNC Symbol;Acc:HGNC:4638]	5188.46	5568.07	4519.89	6956.68	6627.36	7006.04	0.435657	0.0178594
1859	ENSG00000104320	NBN	nibrin [Source:HGNC Symbol;Acc:HGNC:7652]	1274.27	1518.96	1286.63	1464	2153.45	1951.45	0.435257	0.0381743
1860	ENSG00000134697	GNL2	G protein nucleolar 2 [Source:HGNC Symbol;Acc:HGNC:29925]	1405.52	1880.47	1595.78	2144.13	2130.59	2276.24	0.434373	0.0363356
1861	ENSG00000149136	SSRP1	structure specific recognition protein 1 [Source:HGNC Symbol;Acc:HGNC:11327]	5872.34	8103.61	6753.59	9004.1	8471.82	10379.7	0.434183	0.0324418
1862	ENSG00000241468	ATP5MF	ATP synthase membrane subunit f [Source:HGNC Symbol;Acc:HGNC:848]	2135.61	1433.04	2157.17	2502.19	2333.36	2798.17	0.433931	0.0355738
1863	ENSG00000205937	RNPS1	RNA binding protein with serine rich domain 1 [Source:HGNC Symbol;Acc:HGNC:10080]	5665.93	5264.28	5764.28	7300.7	7275.4	7979.19	0.433848	0.0110764
1864	ENSG00000167900	TK1	thymidine kinase 1 [Source:HGNC Symbol;Acc:HGNC:11830]	3579.01	3888.79	4300.04	5040.76	5194.71	5634.27	0.433845	0.0127638
1865	ENSG00000163781	TOPBP1	DNA topoisomerase II binding protein 1 [Source:HGNC Symbol;Acc:HGNC:17008]	4472.52	3678.22	4544.28	5738.7	5351.15	5996.78	0.433331	0.0137774
1866	ENSG00000084463	WBP11	WW domain binding protein 11 [Source:HGNC Symbol;Acc:HGNC:16461]	2990.26	3201.24	3068.25	4043.84	4080.4	4375.56	0.43271	0.0156059
1867	ENSG00000115207	GTF3C2	general transcription factor IIIC subunit 2 [Source:HGNC Symbol;Acc:HGNC:4665]	1925.76	1765.82	1819.95	2461.37	2410.95	2564.16	0.432643	0.0218928
1868	ENSG00000111786	SRSF9	serine and arginine rich splicing factor 9 [Source:HGNC Symbol;Acc:HGNC:10791]	3932.65	2502.36	3669.69	4470.21	4188.19	4753.06	0.432635	0.0332613
1869	ENSG00000184007	PTP4A2	protein tyrosine phosphatase 4A2 [Source:HGNC Symbol;Acc:HGNC:9635]	9381.66	9213.97	9877.77	12973.9	11666.9	13852.1	0.432056	0.0103534
1870	ENSG00000078668	VDAC3	voltage dependent anion channel 3 [Source:HGNC Symbol;Acc:HGNC:12674]	3234.16	2773.72	3366.79	4010.73	4096.95	4515.33	0.43198	0.0179022
1871	ENSG00000132780	NASP	nuclear autoantigenic sperm protein [Source:HGNC Symbol;Acc:HGNC:7644]	5037.07	4874.9	5691.26	6823.38	6429.13	7819.18	0.431866	0.0112916
1872	ENSG00000023330	ALAS1	5'-aminolevulinate synthase 1 [Source:HGNC Symbol;Acc:HGNC:396]	1438.58	1565.42	1542.85	2045.06	1934.08	2152.14	0.431222	0.0284223
1873	ENSG00000131873	CHSY1	chondroitin sulfate synthase 1 [Source:HGNC Symbol;Acc:HGNC:17198]	1880.68	1993.72	2010.34	2514.73	3085.59	2382.7	0.43115	0.0300349
1874	ENSG00000011485	PPP5C	protein phosphatase 5 catalytic subunit [Source:HGNC Symbol;Acc:HGNC:9322]	2569.56	1812.92	2672.47	3221.75	2628.85	3605.59	0.431028	0.0206072
1875	ENSG00000142208	AKT1	AKT serine/threonine kinase 1 [Source:HGNC Symbol;Acc:HGNC:391]	5724.25	5641.16	6014.81	7605.97	7741.75	8078.56	0.43074	0.011029
1876	ENSG00000155506	LARP1	La ribonucleoprotein 1, translational regulator [Source:HGNC Symbol;Acc:HGNC:29531]	5970.23	9704.89	6513.03	9058.47	9821.2	10342.3	0.429247	0.04134
1877	ENSG00000091542	ALKBH5	alkB homolog 5, RNA demethylase [Source:HGNC Symbol;Acc:HGNC:25996]	2920.17	2779.8	3105.79	3988.9	3975.69	3875	0.428255	0.0182938
1878	ENSG00000135966	TGFBRAP1	transforming growth factor beta receptor associated protein 1 [Source:HGNC Symbol;Acc:HGNC:16836]	1327.09	1314.4	1343.02	1819.04	1694.74	1846.74	0.427243	0.0309727
1879	ENSG00000185088	RPS27L	ribosomal protein S27 like [Source:HGNC Symbol;Acc:HGNC:18476]	1712.89	1193.83	1759.51	2139.14	1943.64	2108.41	0.426803	0.0439068
1880	ENSG00000196810	CTBP1-DT	CTBP1 divergent transcript [Source:HGNC Symbol;Acc:HGNC:28307]	1122.64	973.399	1028.99	1412.36	1508.34	1283.41	0.426419	0.0494413
1881	ENSG00000096063	SRPK1	SRSF protein kinase 1 [Source:HGNC Symbol;Acc:HGNC:11305]	2683.06	3770.16	2745.69	4027.27	4141.83	4036.47	0.426182	0.0329615
1882	ENSG00000044115	CTNNA1	catenin alpha 1 [Source:HGNC Symbol;Acc:HGNC:2509]	1836.09	1990.11	1661	2517.5	2536	2305.65	0.426177	0.0243956
1883	ENSG00000085872	CHERP	calcium homeostasis endoplasmic reticulum protein [Source:HGNC Symbol;Acc:HGNC:16930]	2478.63	2116.59	2510.22	3122.37	3002.88	3404.78	0.425724	0.0211248
1884	ENSG00000079785	DDX1	DEAD-box helicase 1 [Source:HGNC Symbol;Acc:HGNC:2734]	1924.4	1726.86	2158.22	2504.26	2287.66	3030.77	0.42538	0.0232164
1885	ENSG00000166508	MCM7	minichromosome maintenance complex component 7 [Source:HGNC Symbol;Acc:HGNC:6950]	11852.7	11153.3	12637.7	15366	14967.8	17591	0.425361	0.0105247
1886	ENSG00000136518	ACTL6A	actin like 6A [Source:HGNC Symbol;Acc:HGNC:24124]	1585.48	1141.16	1717.07	1880.28	1806.1	2220.29	0.425197	0.042503
1887	ENSG00000101608	MYL12A	myosin light chain 12A [Source:HGNC Symbol;Acc:HGNC:16701]	13904.3	9350.97	13180.1	15719.4	15837.1	16666.1	0.424731	0.0316826
1888	ENSG00000131747	TOP2A	DNA topoisomerase II alpha [Source:HGNC Symbol;Acc:HGNC:11989]	16872.5	12868.4	19270.2	22007.3	20447.3	22485.4	0.424461	0.0209359
1889	ENSG00000050405	LIMA1	LIM domain and actin binding 1 [Source:HGNC Symbol;Acc:HGNC:24636]	1884.55	1986.89	1763.8	2483.08	2505.9	2564.23	0.42435	0.0265263
1890	ENSG00000162636	FAM102B	family with sequence similarity 102 member B [Source:HGNC Symbol;Acc:HGNC:27637]	1309.98	1221.09	1291.87	1719.85	1826	1589.07	0.423483	0.0398378
1891	ENSG00000101558	VAPA	VAMP associated protein A [Source:HGNC Symbol;Acc:HGNC:12648]	2177.1	1818.85	2436.78	2697.17	2847.4	3036.28	0.42346	0.032134
1892	ENSG00000146701	MDH2	malate dehydrogenase 2 [Source:HGNC Symbol;Acc:HGNC:6971]	3702.22	4204.34	4530.6	5410.18	5440.53	5777.44	0.423254	0.0172816
1893	ENSG00000105810	CDK6	cyclin dependent kinase 6 [Source:HGNC Symbol;Acc:HGNC:1777]	3754.39	5360.89	3517.78	5263.63	6190.65	5233.52	0.422839	0.0238334
1894	ENSG00000174547	MRPL11	mitochondrial ribosomal protein L11 [Source:HGNC Symbol;Acc:HGNC:14042]	1219.03	1137.17	1224.4	1602.1	1455.21	1750.48	0.422285	0.0382718
1895	ENSG00000006576	PHTF2	putative homeodomain transcription factor 2 [Source:HGNC Symbol;Acc:HGNC:13411]	2052.83	1810.92	2540.72	2531.73	2875.64	3127.47	0.422192	0.0351923
1896	ENSG00000004975	DVL2	dishevelled segment polarity protein 2 [Source:HGNC Symbol;Acc:HGNC:3086]	1133.83	1181.12	1227.88	1700.64	1500.2	1549.7	0.422002	0.0432835
1897	ENSG00000126003	PLAGL2	PLAG1 like zinc finger 2 [Source:HGNC Symbol;Acc:HGNC:9047]	2123.28	2274.84	2216.7	2917.93	2718.27	3241.39	0.421662	0.0281118
1898	ENSG00000189159	JPT1	Jupiter microtubule associated homolog 1 [Source:HGNC Symbol;Acc:HGNC:14569]	2870.7	2197.92	3149.06	3566.56	3344.06	4002.27	0.420838	0.0262159
1899	ENSG00000103591	AAGAB	alpha and gamma adaptin binding protein [Source:HGNC Symbol;Acc:HGNC:25662]	1276.6	1449.12	1430.89	1735.03	1751.45	2086.53	0.420663	0.0381586
1900	ENSG00000145050	MANF	mesencephalic astrocyte derived neurotrophic factor [Source:HGNC Symbol;Acc:HGNC:15461]	1568.69	1196.38	1513.17	1956.53	1821.66	1913.14	0.420337	0.0399419
1901	ENSG00000138796	HADH	hydroxyacyl-CoA dehydrogenase [Source:HGNC Symbol;Acc:HGNC:4799]	1577.15	1495.44	1541.65	2182.61	2047.92	1948.95	0.420021	0.0312036
1902	ENSG00000136238	RAC1	Rac family small GTPase 1 [Source:HGNC Symbol;Acc:HGNC:9801]	3077.81	3411.62	3047.64	4190.68	3652.36	4989.16	0.418671	0.0457292
1903	ENSG00000168175	MAPK1IP1L	mitogen-activated protein kinase 1 interacting protein 1 like [Source:HGNC Symbol;Acc:HGNC:19840]	2498.12	2280.91	2804.19	3048.86	3255.94	3844.45	0.418634	0.0247203
1904	ENSG00000100852	ARHGAP5	Rho GTPase activating protein 5 [Source:HGNC Symbol;Acc:HGNC:675]	1089.25	1078.11	969.328	1339.92	1461.97	1386.86	0.418346	0.0480316
1905	ENSG00000188486	H2AX	H2A.X variant histone [Source:HGNC Symbol;Acc:HGNC:4739]	6873.12	5673.75	7494.87	8577.86	8002.67	10128.4	0.416682	0.0156746
1906	ENSG00000144043	TEX261	testis expressed 261 [Source:HGNC Symbol;Acc:HGNC:30712]	2099.23	1691.23	2050.01	2609.62	2351.75	2818.12	0.416128	0.0286737
1907	ENSG00000111667	USP5	ubiquitin specific peptidase 5 [Source:HGNC Symbol;Acc:HGNC:12628]	2737.35	2646.53	2670.91	3285.48	3427.56	4077.02	0.415682	0.0305027
1908	ENSG00000115364	MRPL19	mitochondrial ribosomal protein L19 [Source:HGNC Symbol;Acc:HGNC:14052]	1110.05	1200.32	1260.31	1604.81	1441.34	1717.48	0.414312	0.0473864
1909	ENSG00000242574	HLA-DMB	major histocompatibility complex, class II, DM beta [Source:HGNC Symbol;Acc:HGNC:4935]	1243.83	1242.04	1333.74	1672.98	1852.39	1574.29	0.41392	0.0487749
1910	ENSG00000117448	AKR1A1	aldo-keto reductase family 1 member A1 [Source:HGNC Symbol;Acc:HGNC:380]	1354.9	1316.23	1326.04	1820.38	1590.8	1928.95	0.413814	0.043332
1911	ENSG00000164889	SLC4A2	solute carrier family 4 member 2 [Source:HGNC Symbol;Acc:HGNC:11028]	2697.84	2755.42	2471.02	3761.12	3341.08	3450.71	0.413378	0.0263836
1912	ENSG00000186660	ZFP91	ZFP91 zinc finger protein, atypical E3 ubiquitin ligase [Source:HGNC Symbol;Acc:HGNC:14983]	4108.24	3750.56	4227.91	5217.11	5158.73	5708.6	0.412567	0.0188785
1913	ENSG00000112977	DAP	death associated protein [Source:HGNC Symbol;Acc:HGNC:2672]	1686.47	1387.91	1687.95	2044.53	1926.65	2362.72	0.411934	0.0375598
1914	ENSG00000152969	JAKMIP1	janus kinase and microtubule interacting protein 1 [Source:HGNC Symbol;Acc:HGNC:26460]	1525.88	1870.04	1357.56	2014.92	2503.85	1806.03	0.41133	0.0331273
1915	ENSG00000204568	MRPS18B	mitochondrial ribosomal protein S18B [Source:HGNC Symbol;Acc:HGNC:14516]	1483.11	1357.41	1429.06	1902.55	1952.54	1820.36	0.41072	0.0400212
1916	ENSG00000088205	DDX18	DEAD-box helicase 18 [Source:HGNC Symbol;Acc:HGNC:2741]	2633.48	2107.23	3184.76	3312.26	3240.8	3866.21	0.409795	0.034693
1917	ENSG00000169679	BUB1	BUB1 mitotic checkpoint serine/threonine kinase [Source:HGNC Symbol;Acc:HGNC:1148]	3840.64	3715.84	4591.71	5291.57	5037.71	5759.66	0.40933	0.0206974
1918	ENSG00000286169	#N/A	#N/A	2925.73	2094.99	2692.89	3871.93	3032.4	3284.85	0.407755	0.0300241
1919	ENSG00000112081	SRSF3	serine and arginine rich splicing factor 3 [Source:HGNC Symbol;Acc:HGNC:10785]	9101.63	8682.48	9390.68	12081.2	11311.8	12664.9	0.407275	0.0153693
1920	ENSG00000160877	NACC1	nucleus accumbens associated 1 [Source:HGNC Symbol;Acc:HGNC:20967]	3354.61	3619.53	3917.57	4751.27	4073.57	5715.98	0.406264	0.0346724
1921	ENSG00000156261	CCT8	chaperonin containing TCP1 subunit 8 [Source:HGNC Symbol;Acc:HGNC:1623]	4898.42	7715.43	6915.77	7253.97	8699.77	9633.54	0.406006	0.0299592
1922	ENSG00000133639	BTG1	BTG anti-proliferation factor 1 [Source:HGNC Symbol;Acc:HGNC:1130]	9587.81	7055.93	8191.08	11727.1	10933	10041	0.405123	0.0276835
1923	ENSG00000169230	PRELID1	PRELI domain containing 1 [Source:HGNC Symbol;Acc:HGNC:30255]	2988.99	3381.52	3396.62	4107.93	3962.42	4891.86	0.404914	0.030857
1924	ENSG00000099381	SETD1A	SET domain containing 1A, histone lysine methyltransferase [Source:HGNC Symbol;Acc:HGNC:29010]	1945.28	2102.81	1920.87	2642.55	2510.4	2743.53	0.404369	0.0375965
1925	ENSG00000135829	DHX9	DExH-box helicase 9 [Source:HGNC Symbol;Acc:HGNC:2750]	6314.27	6696.07	6026.58	7989.81	7684.76	9619.41	0.404305	0.036378
1926	ENSG00000183431	SF3A3	splicing factor 3a subunit 3 [Source:HGNC Symbol;Acc:HGNC:10767]	2466.05	2975.53	2506.96	3301.72	3489.85	3693.95	0.403806	0.0356849
1927	ENSG00000134440	NARS1	asparaginyl-tRNA synthetase 1 [Source:HGNC Symbol;Acc:HGNC:7643]	2419.84	1961.09	2595.76	2862.34	2962.32	3366.45	0.403662	0.0395806
1928	ENSG00000100911	PSME2	proteasome activator subunit 2 [Source:HGNC Symbol;Acc:HGNC:9569]	4727.74	3785.15	4508.33	5459.42	5148.18	6641.28	0.403448	0.0309527
1929	ENSG00000063244	U2AF2	U2 small nuclear RNA auxiliary factor 2 [Source:HGNC Symbol;Acc:HGNC:23156]	8254.86	6836.26	8227.73	9807.07	9729.1	11251	0.403004	0.0226503
1930	ENSG00000144744	UBA3	ubiquitin like modifier activating enzyme 3 [Source:HGNC Symbol;Acc:HGNC:12470]	2296.18	2031.17	2188.43	2960.18	2798.19	2849.02	0.402751	0.0314754
1931	ENSG00000108010	GLRX3	glutaredoxin 3 [Source:HGNC Symbol;Acc:HGNC:15987]	1161.82	1271.29	1464.23	1565.07	1602.27	1979.46	0.399817	0.0480831
1932	ENSG00000140525	FANCI	FA complementation group I [Source:HGNC Symbol;Acc:HGNC:25568]	4206.68	5202.19	5547.65	5434.14	6401.93	7997.37	0.399016	0.0256622
1933	ENSG00000086504	MRPL28	mitochondrial ribosomal protein L28 [Source:HGNC Symbol;Acc:HGNC:14484]	1512.47	1352.96	1979.57	1893.36	1959.95	2503.73	0.398551	0.0455872
1934	ENSG00000115866	DARS1	aspartyl-tRNA synthetase 1 [Source:HGNC Symbol;Acc:HGNC:2678]	2772.16	3617.43	3305.88	4051.8	4357.45	4278.16	0.396004	0.0341835
1935	ENSG00000102054	RBBP7	RB binding protein 7, chromatin remodeling factor [Source:HGNC Symbol;Acc:HGNC:9890]	5812.06	4648.97	5707.59	6923.44	6849.37	7401.25	0.395252	0.0303764
1936	ENSG00000101166	PRELID3B	PRELI domain containing 3B [Source:HGNC Symbol;Acc:HGNC:15892]	2147	1874.25	2066.77	2637.36	2576.66	2783.37	0.395003	0.038808
1937	ENSG00000166851	PLK1	polo like kinase 1 [Source:HGNC Symbol;Acc:HGNC:9077]	3411.71	2818.96	3910.03	4237.09	3810.82	5279.64	0.393553	0.0294103
1938	ENSG00000087087	SRRT	serrate, RNA effector molecule [Source:HGNC Symbol;Acc:HGNC:24101]	5241.81	4215.63	5245.27	6677.16	5877.21	6686.58	0.392788	0.0261776
1939	ENSG00000012963	UBR7	ubiquitin protein ligase E3 component n-recognin 7 [Source:HGNC Symbol;Acc:HGNC:20344]	2416.21	2270.19	2222.29	2927.72	3132.12	3001.63	0.391596	0.0388539
1940	ENSG00000116161	CACYBP	calcyclin binding protein [Source:HGNC Symbol;Acc:HGNC:30423]	3139.34	2989.87	3412.7	4244.17	3709.42	4589.01	0.39135	0.0311781
1941	ENSG00000030066	NUP160	nucleoporin 160 [Source:HGNC Symbol;Acc:HGNC:18017]	2309.37	2345.77	2303.86	3039.07	2840.04	3260.33	0.391331	0.0399306
1942	ENSG00000166136	NDUFB8	NADH:ubiquinone oxidoreductase subunit B8 [Source:HGNC Symbol;Acc:HGNC:7703]	3314.38	2854.28	3611.5	4283.26	4108.88	4368.78	0.38967	0.0362364
1943	ENSG00000123416	TUBA1B	tubulin alpha 1b [Source:HGNC Symbol;Acc:HGNC:18809]	40590.6	34905.8	45404	48590.3	46617.4	63637.4	0.388016	0.0230907
1944	ENSG00000129351	ILF3	interleukin enhancer binding factor 3 [Source:HGNC Symbol;Acc:HGNC:6038]	15104.1	14407.8	14535.9	18945.4	18244.5	20484.2	0.38749	0.0234475
1945	ENSG00000176087	SLC35A4	solute carrier family 35 member A4 [Source:HGNC Symbol;Acc:HGNC:20753]	2011.82	2261.41	2310.79	2718.06	2669.39	3230.04	0.385922	0.0464577
1946	ENSG00000154518	ATP5MC3	ATP synthase membrane subunit c locus 3 [Source:HGNC Symbol;Acc:HGNC:843]	3586.71	3013.79	3974.47	4347.93	4229.04	5205.57	0.385025	0.035864
1947	ENSG00000138180	CEP55	centrosomal protein 55 [Source:HGNC Symbol;Acc:HGNC:1161]	2310.71	2009.6	2779.95	2882.46	2912.22	3422.5	0.384138	0.0462566
1948	ENSG00000198700	IPO9	importin 9 [Source:HGNC Symbol;Acc:HGNC:19425]	3090.37	2911.31	2628.19	3540.45	4063.17	3640.07	0.382464	0.047068
1949	ENSG00000169032	MAP2K1	mitogen-activated protein kinase kinase 1 [Source:HGNC Symbol;Acc:HGNC:6840]	2456.54	2480.8	2853.9	3337.72	3341.37	3451.51	0.381833	0.0421396
1950	ENSG00000078369	GNB1	G protein subunit beta 1 [Source:HGNC Symbol;Acc:HGNC:4396]	10270.3	7568.02	10058.2	11518.6	11414	13131.8	0.380969	0.0431794
1951	ENSG00000013306	SLC25A39	solute carrier family 25 member 39 [Source:HGNC Symbol;Acc:HGNC:24279]	2108.19	1981.84	2125.28	2654.64	2629.02	2802.78	0.379772	0.0456723
1952	ENSG00000171148	TADA3	transcriptional adaptor 3 [Source:HGNC Symbol;Acc:HGNC:19422]	4318.43	4038.77	4189.47	5659.92	5081.86	5558.69	0.376632	0.0343183
1953	ENSG00000181163	NPM1	nucleophosmin 1 [Source:HGNC Symbol;Acc:HGNC:7910]	17814.5	21071.6	21528.4	24633.1	23911.1	29660	0.370814	0.0384155
1954	ENSG00000124214	STAU1	staufen double-stranded RNA binding protein 1 [Source:HGNC Symbol;Acc:HGNC:11370]	2596.8	2711.05	2573.69	3279.14	3456.43	3449.69	0.369943	0.0469943
1955	ENSG00000125944	HNRNPR	heterogeneous nuclear ribonucleoprotein R [Source:HGNC Symbol;Acc:HGNC:5047]	8240.15	6773.29	8134.39	9706.54	9231.29	10917.7	0.369144	0.0381332
1956	ENSG00000164754	RAD21	RAD21 cohesin complex component [Source:HGNC Symbol;Acc:HGNC:9811]	13023.2	13036.1	14553.7	15963.4	16470.4	19715.3	0.356359	0.039286

## Sheet: dnAll
rank	ensembl_ID	gene_Symbol	description	cd8_lowsalt_1	cd8_lowsalt_2	cd8_lowsalt_3	cd8_highsalt_1	cd8_highsalt_2	cd8_highsalt_3	LFC_cd8_highsalt_vs_cd8_lowsalt	FDR_cd8_highsalt_vs_cd8_lowsalt
1	ENSG00000253230	MIR124-1HG	MIR124-1 host gene [Source:HGNC Symbol;Acc:HGNC:27231]	117.982	20.3649	56.7643	0	2.26027	0.857064	-5.58127	4.98e-07
2	ENSG00000204577	LILRB3	leukocyte immunoglobulin like receptor B3 [Source:HGNC Symbol;Acc:HGNC:6607]	37.6652	2.99969	39.3004	0	0	1.28869	-5.48765	0.00030199
3	ENSG00000070731	ST6GALNAC2	ST6 N-acetylgalactosaminide alpha-2,6-sialyltransferase 2 [Source:HGNC Symbol;Acc:HGNC:10867]	103.807	62.8417	47.1656	4.67274	0	4.05076	-4.90992	3.11e-07
4	ENSG00000286644		novel transcript	10.3899	26.8428	14.1993	3.73966	0	0	-4.7878	0.0112267
5	ENSG00000270106	TSNAX-DISC1	TSNAX-DISC1 readthrough (NMD candidate) [Source:HGNC Symbol;Acc:HGNC:49177]	13.274	22.4838	23.9237	0	0	7.43596	-4.45579	0.00836203
6	ENSG00000131459	GFPT2	glutamine-fructose-6-phosphate transaminase 2 [Source:HGNC Symbol;Acc:HGNC:4242]	801.128	822.083	233.704	33.8308	12.0194	36.5297	-4.45384	4.39e-06
7	ENSG00000198848	CES1	carboxylesterase 1 [Source:HGNC Symbol;Acc:HGNC:1863]	13.2538	30.8329	111.493	0	2.2953	6.14956	-4.31204	1.73e-05
8	ENSG00000256720	BTG1P1	BTG anti-proliferation factor 1 pseudogene 1 [Source:HGNC Symbol;Acc:HGNC:37692]	29.1178	39.3263	38.9851	1.87782	3.36508	0.846476	-4.21959	0.000127009
9	ENSG00000186049	KRT73	keratin 73 [Source:HGNC Symbol;Acc:HGNC:28928]	41.2156	13.4251	5.42898	0.894256	2.42948	0	-4.1718	0.00982343
10	ENSG00000277125		PMS2 postmeiotic segregation increased 2 (S. cerevisiae) (PMS2) pseudogene	14.6109	8.88359	40.7573	17.7887	0	0	-4.16251	0.0148612
11	ENSG00000241484	ARHGAP8	Rho GTPase activating protein 8 [Source:HGNC Symbol;Acc:HGNC:677]	8.94166	60.5162	11.2925	3.28263	1.18951	0	-4.14882	0.00496019
12	ENSG00000165029	ABCA1	ATP binding cassette subfamily A member 1 [Source:HGNC Symbol;Acc:HGNC:29]	7.57285	68.5017	17.8312	0	8.41109	0.942377	-4.01104	0.00306659
13	ENSG00000091513	TF	transferrin [Source:HGNC Symbol;Acc:HGNC:11740]	19.2652	62.1232	86.4736	8.41558	2.46761	1.62515	-3.93875	4.11e-05
14	ENSG00000169583	CLIC3	chloride intracellular channel 3 [Source:HGNC Symbol;Acc:HGNC:2064]	293.792	224.244	207.542	18.7755	10.9609	19.2078	-3.90045	6.64e-22
15	ENSG00000226423		novel transcript	19.8117	13.5067	29.4733	0	6.74481	0.847716	-3.89329	0.011937
16	ENSG00000224717	LEMD1-DT	LEMD1 divergent transcript [Source:HGNC Symbol;Acc:HGNC:27631]	34.8311	40.7609	3.80543	1.88055	1.7036	0.854133	-3.88778	0.00412719
17	ENSG00000133067	LGR6	leucine rich repeat containing G protein-coupled receptor 6 [Source:HGNC Symbol;Acc:HGNC:19719]	213.053	165.273	67.8955	36.8178	10.0283	0.718231	-3.86058	2.46e-10
18	ENSG00000173406	DAB1	DAB adaptor protein 1 [Source:HGNC Symbol;Acc:HGNC:2661]	69.05	145.838	219.306	10.866	3.55804	18.3422	-3.80008	2.28e-11
19	ENSG00000204131	NHSL2	NHS like 2 [Source:HGNC Symbol;Acc:HGNC:33737]	676.038	669.633	672.751	87.1483	15.8958	75.2963	-3.76712	3.53e-23
20	ENSG00000101842	VSIG1	V-set and immunoglobulin domain containing 1 [Source:HGNC Symbol;Acc:HGNC:28675]	200.318	259.839	222.812	10.927	10.7243	37.2271	-3.72844	2e-15
21	ENSG00000214491	SEC14L6	SEC14 like lipid binding 6 [Source:HGNC Symbol;Acc:HGNC:40047]	14.9815	69.2076	84.6016	1.41842	10.1659	2.57729	-3.7092	1.95e-05
22	ENSG00000159640	ACE	angiotensin I converting enzyme [Source:HGNC Symbol;Acc:HGNC:2707]	106.286	75.6256	35.8628	4.70603	3.54388	7.62147	-3.69421	1.69e-06
23	ENSG00000226624		ribosomal protein L13a (RPL13A) pseudogene	16.683	50.7182	10.4407	3.7498	0	1.69426	-3.68286	0.0101992
24	ENSG00000285708		novel protein	71.2371	378.15	18.3781	3.44556	6.24308	21.0454	-3.68282	0.0311518
25	ENSG00000133962	CATSPERB	cation channel sperm associated auxiliary subunit beta [Source:HGNC Symbol;Acc:HGNC:20500]	99.8301	102.612	94.49	5.06937	6.84418	13.658	-3.61922	1.06e-09
26	ENSG00000146555	SDK1	sidekick cell adhesion molecule 1 [Source:HGNC Symbol;Acc:HGNC:19307]	15.0024	54.9519	1.22058	1.20646	2.18754	0.54826	-3.55502	0.013267
27	ENSG00000235007		novel protein	28.3475	7.3536	14.2544	6.57229	0	0.850981	-3.53495	0.0352642
28	ENSG00000101115	SALL4	spalt like transcription factor 4 [Source:HGNC Symbol;Acc:HGNC:15924]	22.4665	103.68	0.53111	4.78603	0.951647	0.477049	-3.49574	0.0104615
29	ENSG00000203710	CR1	complement C3b/C4b receptor 1 (Knops blood group) [Source:HGNC Symbol;Acc:HGNC:2334]	215.666	91.8345	120.63	9.22182	3.80038	42.3555	-3.45975	6.04e-08
30	ENSG00000132613	MTSS2	MTSS I-BAR domain containing 2 [Source:HGNC Symbol;Acc:HGNC:25094]	608.913	695.207	501.639	76.625	84.4137	23.0332	-3.43447	8.05e-28
31	ENSG00000243836	WDR86-AS1	WDR86 antisense RNA 1 [Source:HGNC Symbol;Acc:HGNC:41186]	73.9542	33.6232	99.1282	3.59922	6.45166	8.2698	-3.43378	4.27e-06
32	ENSG00000160856	FCRL3	Fc receptor like 3 [Source:HGNC Symbol;Acc:HGNC:18506]	1118.11	1102.29	164.34	124.317	96.9844	15.2396	-3.35765	9e-42
33	ENSG00000164530	PI16	peptidase inhibitor 16 [Source:HGNC Symbol;Acc:HGNC:21245]	26.7582	37.8451	101.451	2.20214	1.59971	19.251	-3.31677	0.000110542
34	ENSG00000162804	SNED1	sushi, nidogen and EGF like domains 1 [Source:HGNC Symbol;Acc:HGNC:24696]	584.662	676.486	440.886	65.606	55.201	49.8924	-3.30542	2.59e-36
35	ENSG00000183160	TMEM119	transmembrane protein 119 [Source:HGNC Symbol;Acc:HGNC:27884]	7.38732	40.7766	47.5677	0.94026	0.851693	11.9567	-3.28055	0.00737387
36	ENSG00000073282	TP63	tumor protein p63 [Source:HGNC Symbol;Acc:HGNC:15979]	127.208	269.8	162.639	17.5807	19.4104	18.9545	-3.26332	4.71e-14
37	ENSG00000232022	FAAHP1	fatty acid amide hydrolase pseudogene 1 [Source:HGNC Symbol;Acc:HGNC:50679]	31.6167	1.71161	34.8259	3.65523	2.32266	0	-3.17804	0.0472358
38	ENSG00000155428	TRIM74	tripartite motif containing 74 [Source:HGNC Symbol;Acc:HGNC:17453]	46.2617	30.8768	17.0955	11.2621	4.24402	0	-3.1614	0.00609504
39	ENSG00000093100		novel transcript	97.1431	43.6005	57.0722	11.282	0	22.2115	-3.16067	0.000318933
40	ENSG00000007516	BAIAP3	BAI1 associated protein 3 [Source:HGNC Symbol;Acc:HGNC:948]	284.8	317.731	272.818	63.9166	19.4041	26.7768	-3.1521	7.32e-15
41	ENSG00000007350	TKTL1	transketolase like 1 [Source:HGNC Symbol;Acc:HGNC:11835]	139.758	79.1261	157.329	12.6191	23.8522	8.23097	-3.14766	1.1e-07
42	ENSG00000184005	ST6GALNAC3	ST6 N-acetylgalactosaminide alpha-2,6-sialyltransferase 3 [Source:HGNC Symbol;Acc:HGNC:19343]	2.22043	12.2075	47.3942	0	2.9861	2.99365	-3.14163	0.0375647
43	ENSG00000113088	GZMK	granzyme K [Source:HGNC Symbol;Acc:HGNC:4711]	3882.87	3286.21	2323.23	793.959	325.846	169.18	-3.12756	2.18e-37
44	ENSG00000205213	LGR4	leucine rich repeat containing G protein-coupled receptor 4 [Source:HGNC Symbol;Acc:HGNC:13299]	38.4542	10.9552	24.5788	3.54514	2.57065	1.93296	-3.07866	0.0102047
45	ENSG00000232871	SEC1P	secretory blood group 1, pseudogene [Source:HGNC Symbol;Acc:HGNC:44149]	28.381	24.9036	31.6526	0.665464	9.88158	3.62661	-3.07467	0.00841991
46	ENSG00000011600	TYROBP	transmembrane immune signaling adaptor TYROBP [Source:HGNC Symbol;Acc:HGNC:12449]	252.13	248.623	125.159	62.772	16.7083	11.2607	-3.06654	3.54e-11
47	ENSG00000256937	KRT17P8	keratin 17 pseudogene 8 [Source:HGNC Symbol;Acc:HGNC:50726]	81.8928	73.8001	105.584	17.855	6.78402	8.51303	-3.06031	1.22e-06
48	ENSG00000165591	FAAH2	fatty acid amide hydrolase 2 [Source:HGNC Symbol;Acc:HGNC:26440]	24.3766	106.551	22.775	5.433	3.5134	4.93312	-3.05113	0.000837747
49	ENSG00000263934	SNORD3A	small nucleolar RNA, C/D box 3A [Source:HGNC Symbol;Acc:HGNC:33189]	35.7604	124.463	18.8111	10.9001	8.0365	1.66823	-3.0157	0.000151276
50	ENSG00000167703	SLC43A2	solute carrier family 43 member 2 [Source:HGNC Symbol;Acc:HGNC:23087]	175.682	208.291	117.143	9.4844	28.8491	29.7409	-3.00523	4.8e-09
51	ENSG00000218357	LINC01644	long intergenic non-protein coding RNA 1644 [Source:HGNC Symbol;Acc:HGNC:52431]	41.2939	38.3848	60.4219	2.12465	7.91915	9.23875	-2.99462	0.000462157
52	ENSG00000182985	CADM1	cell adhesion molecule 1 [Source:HGNC Symbol;Acc:HGNC:5951]	525.892	541.416	332.521	158.125	25.6275	43.9228	-2.98297	2.97e-13
53	ENSG00000169071	ROR2	receptor tyrosine kinase like orphan receptor 2 [Source:HGNC Symbol;Acc:HGNC:10257]	41.5264	212.945	24.8678	13.8661	15.9172	1.67989	-2.97548	2.77e-05
54	ENSG00000214894	LINC00243	long intergenic non-protein coding RNA 243 [Source:HGNC Symbol;Acc:HGNC:30956]	377.218	38.3007	115.251	49.4939	10.5194	6.1541	-2.95879	5.29e-09
55	ENSG00000277954		novel transcript, antisense to WWOX	49.6333	40.7069	27.5897	9.40326	1.70433	5.98084	-2.91782	0.00239446
56	ENSG00000269954		novel transcript, antisense to BLK	19.3358	10.1043	35.1947	9.71332	2.00209	0.647923	-2.91313	0.042508
57	ENSG00000198796	ALPK2	alpha kinase 2 [Source:HGNC Symbol;Acc:HGNC:20565]	36.0954	44.4338	16.7228	3.1198	6.02709	3.40258	-2.90059	0.00425756
58	ENSG00000279569		novel transcript	87.6516	101.763	86.5745	16.9259	14.487	7.68972	-2.86977	1.18e-06
59	ENSG00000154102	C16orf74	chromosome 16 open reading frame 74 [Source:HGNC Symbol;Acc:HGNC:23362]	96.9978	106.577	76.6025	14.2866	9.43031	15.146	-2.84194	1.16e-06
60	ENSG00000205784	ARRDC5	arrestin domain containing 5 [Source:HGNC Symbol;Acc:HGNC:31407]	80.1466	72.5477	36.847	11.4384	13.5195	3.39015	-2.84056	7e-05
61	ENSG00000260711		novel transcript, intronic to CATSPERB	434.228	264.278	325.371	63.0049	52.8548	29.9128	-2.83778	3.73e-17
62	ENSG00000174944	P2RY14	purinergic receptor P2Y14 [Source:HGNC Symbol;Acc:HGNC:16442]	199.909	225.884	208.745	34.3582	27.0257	27.9222	-2.83322	1.23e-13
63	ENSG00000004399	PLXND1	plexin D1 [Source:HGNC Symbol;Acc:HGNC:9107]	3787.44	4289.99	3897.71	688.341	636.557	405.247	-2.82181	2.18e-50
64	ENSG00000154269	ENPP3	ectonucleotide pyrophosphatase/phosphodiesterase 3 [Source:HGNC Symbol;Acc:HGNC:3358]	34.0355	68.9276	33.1232	14.3257	5.68124	2.44144	-2.8148	0.00224315
65	ENSG00000162591	MEGF6	multiple EGF like domains 6 [Source:HGNC Symbol;Acc:HGNC:3232]	657.09	462.203	1112.94	195.042	57.3945	89.4437	-2.80179	6.5e-18
66	ENSG00000171408	PDE7B	phosphodiesterase 7B [Source:HGNC Symbol;Acc:HGNC:8792]	71.4728	218.284	155.251	16.3887	21.2032	22.108	-2.78991	6.81e-09
67	ENSG00000163545	NUAK2	NUAK family kinase 2 [Source:HGNC Symbol;Acc:HGNC:29558]	446.742	652.81	473.16	112.073	77.3545	48.4762	-2.78069	3.31e-19
68	ENSG00000134830	C5AR2	complement C5a receptor 2 [Source:HGNC Symbol;Acc:HGNC:4527]	38.4008	77.9406	140.959	24.2543	8.71093	7.03141	-2.78057	0.000357251
69	ENSG00000197057	DTHD1	death domain containing 1 [Source:HGNC Symbol;Acc:HGNC:37261]	521.569	503.259	204.929	92.9924	70.4041	24.3816	-2.77896	5.74e-21
70	ENSG00000183625	CCR3	C-C motif chemokine receptor 3 [Source:HGNC Symbol;Acc:HGNC:1604]	238.863	50.579	121.395	27.4615	11.481	16.7648	-2.74835	2.37e-08
71	ENSG00000274173		novel transcript	27.3568	35.224	22.8307	5.63973	9.34511	0.852458	-2.73268	0.0159064
72	ENSG00000244682	FCGR2C	Fc fragment of IgG receptor IIc (gene/pseudogene) [Source:HGNC Symbol;Acc:HGNC:15626]	100.009	28.6929	67.8458	13.4542	14.5252	2.70025	-2.72302	0.000869123
73	ENSG00000009694	TENM1	teneurin transmembrane protein 1 [Source:HGNC Symbol;Acc:HGNC:8117]	250.363	243.844	240.781	19.7301	41.7969	64.1325	-2.66017	9.37e-11
74	ENSG00000154645	CHODL	chondrolectin [Source:HGNC Symbol;Acc:HGNC:17807]	101.337	90.9346	116.202	17.2286	26.7284	8.60611	-2.6552	6.2e-06
75	ENSG00000187260	WDR86	WD repeat domain 86 [Source:HGNC Symbol;Acc:HGNC:28020]	45.9088	71.6888	31.5607	8.32699	6.9128	7.11652	-2.653	0.00122267
76	ENSG00000181036	FCRL6	Fc receptor like 6 [Source:HGNC Symbol;Acc:HGNC:31910]	534.284	331.772	144.778	69.5068	43.3687	36.9108	-2.6352	8.7e-15
77	ENSG00000113249	HAVCR1	hepatitis A virus cellular receptor 1 [Source:HGNC Symbol;Acc:HGNC:17866]	33.8084	43.3714	23.6423	8.1826	17.2183	0	-2.63458	0.0200653
78	ENSG00000274767		novel transcript, antisense CCL3L3	404.62	67.5464	81.9661	87.2289	6.4753	14.0704	-2.63093	2.6e-09
79	ENSG00000067840	PDZD4	PDZ domain containing 4 [Source:HGNC Symbol;Acc:HGNC:21167]	54.1586	22.0145	6.9482	19.7607	3.11123	0	-2.62585	0.0321495
80	ENSG00000124256	ZBP1	Z-DNA binding protein 1 [Source:HGNC Symbol;Acc:HGNC:16176]	1278.2	761.479	1164.58	226.624	104.745	204.08	-2.61862	4.08e-36
81	ENSG00000116016	EPAS1	endothelial PAS domain protein 1 [Source:HGNC Symbol;Acc:HGNC:3374]	185.628	360.657	178.166	47.1273	50.3845	21.4132	-2.61477	7.22e-12
82	ENSG00000114812	VIPR1	vasoactive intestinal peptide receptor 1 [Source:HGNC Symbol;Acc:HGNC:12694]	358.502	336.09	273.614	59.3201	32.8056	72.1967	-2.61476	2.48e-13
83	ENSG00000168685	IL7R	interleukin 7 receptor [Source:HGNC Symbol;Acc:HGNC:6024]	10843.9	13086.2	8916.29	1535.74	1861.74	1934.58	-2.61289	6.13e-52
84	ENSG00000113369	ARRDC3	arrestin domain containing 3 [Source:HGNC Symbol;Acc:HGNC:29263]	1065.68	1403.67	943.931	208.722	157.126	195.248	-2.59333	3.2e-28
85	ENSG00000221869	CEBPD	CCAAT enhancer binding protein delta [Source:HGNC Symbol;Acc:HGNC:1835]	856.918	596.543	1241.44	196.462	86.6921	171.399	-2.58404	1.84e-27
86	ENSG00000168993	CPLX1	complexin 1 [Source:HGNC Symbol;Acc:HGNC:2309]	25.3814	42.2226	17.2397	10.724	4.48117	1.49807	-2.57973	0.0230494
87	ENSG00000182463	TSHZ2	teashirt zinc finger homeobox 2 [Source:HGNC Symbol;Acc:HGNC:13010]	7.30743	67.9115	57.7595	1.77341	20.0075	3.7613	-2.57531	0.00583165
88	ENSG00000245105	A2M-AS1	A2M antisense RNA 1 [Source:HGNC Symbol;Acc:HGNC:27057]	47.9099	72.0053	71.9197	8.77557	18.1797	7.1745	-2.57403	0.000270897
89	ENSG00000142233	NTN5	netrin 5 [Source:HGNC Symbol;Acc:HGNC:25208]	39.0443	68.8297	15.1697	10.8088	12.1751	0.920199	-2.5624	0.00620885
90	ENSG00000077264	PAK3	p21 (RAC1) activated kinase 3 [Source:HGNC Symbol;Acc:HGNC:8592]	45.6868	90.9048	26.3592	18.0935	4.59329	5.92039	-2.51746	0.00313625
91	ENSG00000158859	ADAMTS4	ADAM metallopeptidase with thrombospondin type 1 motif 4 [Source:HGNC Symbol;Acc:HGNC:220]	47.5521	91.4363	64.6939	10.3443	13.6421	11.1118	-2.50292	0.000159284
92	ENSG00000286185		novel protein, identical to neuroblastoma breakpoint family, member 19 NBPF19	170.156	110.263	75.1593	10.3444	30.6985	23.0804	-2.46046	3.36e-05
93	ENSG00000130595	TNNT3	troponin T3, fast skeletal type [Source:HGNC Symbol;Acc:HGNC:11950]	122.237	80.5685	81.2706	41.2039	21.8847	3.7181	-2.45744	0.000182403
94	ENSG00000162398	LEXM	lymphocyte expansion molecule [Source:HGNC Symbol;Acc:HGNC:26854]	23.2639	38.8587	54.4795	6.25655	6.17151	7.95896	-2.45261	0.00682616
95	ENSG00000167608	TMC4	transmembrane channel like 4 [Source:HGNC Symbol;Acc:HGNC:22998]	42.8752	25.8953	72.4333	7.49938	18.2322	3.24602	-2.43457	0.0110354
96	ENSG00000223704	LINC01422	long intergenic non-protein coding RNA 1422 [Source:HGNC Symbol;Acc:HGNC:50728]	71.136	68.3376	47.0461	26.1647	6.20846	8.44204	-2.40445	0.00110985
97	ENSG00000177191	B3GNT8	UDP-GlcNAc:betaGal beta-1,3-N-acetylglucosaminyltransferase 8 [Source:HGNC Symbol;Acc:HGNC:24139]	321.633	295.343	362.642	88.7152	27.9468	90.3407	-2.38364	1.87e-10
98	ENSG00000187775	DNAH17	dynein axonemal heavy chain 17 [Source:HGNC Symbol;Acc:HGNC:2946]	98.0585	10.5404	36.1957	5.33074	5.8017	8.98504	-2.37835	0.0126515
99	ENSG00000100600	LGMN	legumain [Source:HGNC Symbol;Acc:HGNC:9472]	51.1566	95.1948	157.503	13.2923	13.5384	30.8763	-2.37447	1.46e-05
100	ENSG00000137441	FGFBP2	fibroblast growth factor binding protein 2 [Source:HGNC Symbol;Acc:HGNC:29451]	980.424	709.283	625.939	247.202	166.483	74.1537	-2.36638	8.48e-19
101	ENSG00000167261	DPEP2	dipeptidase 2 [Source:HGNC Symbol;Acc:HGNC:23028]	972.884	640.166	686.493	207.697	134.9	114.872	-2.35	3.32e-25
102	ENSG00000221946	FXYD7	FXYD domain containing ion transport regulator 7 [Source:HGNC Symbol;Acc:HGNC:4034]	315.889	413.02	358.142	76.3042	72.4771	67.9584	-2.31985	4.86e-15
103	ENSG00000175544	CABP4	calcium binding protein 4 [Source:HGNC Symbol;Acc:HGNC:1386]	23.5754	106.723	16.5495	16.0107	9.07936	2.28498	-2.31402	0.0135413
104	ENSG00000139537	CCDC65	coiled-coil domain containing 65 [Source:HGNC Symbol;Acc:HGNC:29937]	237.802	102.063	235.544	33.3935	20.396	66.8144	-2.31299	1.7e-08
105	ENSG00000246339	EXTL3-AS1	EXTL3 antisense RNA 1 [Source:HGNC Symbol;Acc:HGNC:27985]	30.1329	20.2069	45.9305	5.37321	7.63175	5.96677	-2.31085	0.020146
106	ENSG00000014914	MTMR11	myotubularin related protein 11 [Source:HGNC Symbol;Acc:HGNC:24307]	63.4705	41.7795	135.798	13.7651	15.3849	14.5035	-2.30474	0.000421516
107	ENSG00000115523	GNLY	granulysin [Source:HGNC Symbol;Acc:HGNC:4414]	10637.4	17160.9	24278.2	2583.28	5216.57	2733.28	-2.29834	3.53e-23
108	ENSG00000109906	ZBTB16	zinc finger and BTB domain containing 16 [Source:HGNC Symbol;Acc:HGNC:12930]	2823.71	3494.11	3977.86	1029.57	479.056	673.532	-2.29744	2.83e-21
109	ENSG00000176928	GCNT4	glucosaminyl (N-acetyl) transferase 4 [Source:HGNC Symbol;Acc:HGNC:17973]	33.9968	45.4285	14.8773	6.18835	2.24255	10.7704	-2.28867	0.0475058
110	ENSG00000197461	PDGFA	platelet derived growth factor subunit A [Source:HGNC Symbol;Acc:HGNC:8799]	65.826	159.727	38.0932	12.7517	43.8647	5.79038	-2.28349	0.000113792
111	ENSG00000234389		novel transcript	76.8715	177.214	158.867	33.8414	25.504	22.1751	-2.28189	1.12e-05
112	ENSG00000279942		TEC	5.27952	130.883	132.24	3.76126	17.8937	22.2129	-2.27975	0.00132685
113	ENSG00000176533	GNG7	G protein subunit gamma 7 [Source:HGNC Symbol;Acc:HGNC:4410]	33.7936	46.5196	28.541	7.52262	6.81745	7.68975	-2.27528	0.0138768
114	ENSG00000278771	RN7SL3	RNA component of signal recognition particle 7SL3 [Source:HGNC Symbol;Acc:HGNC:23135]	274.921	397.694	66.6512	36.6315	45.7505	42.6623	-2.26827	3.91e-06
115	ENSG00000273445		novel transcript	197.94	215.303	119.82	61.9802	43.811	16.0996	-2.25602	1.36e-07
116	ENSG00000178573	MAF	MAF bZIP transcription factor [Source:HGNC Symbol;Acc:HGNC:6776]	4338.26	3596.65	3738.19	1437.16	521.865	717.974	-2.25197	3.28e-24
117	ENSG00000143816	WNT9A	Wnt family member 9A [Source:HGNC Symbol;Acc:HGNC:12778]	16.8959	58.1576	37.1033	2.82097	13.6343	8.54388	-2.23228	0.0155518
118	ENSG00000189013	KIR2DL4	killer cell immunoglobulin like receptor, two Ig domains and long cytoplasmic tail 4 [Source:HGNC Symbol;Acc:HGNC:6332]	138.782	154.359	73.5543	23.6554	41.6947	15.1152	-2.23155	4.59e-06
119	ENSG00000166046	TCP11L2	t-complex 11 like 2 [Source:HGNC Symbol;Acc:HGNC:28627]	315.789	693.162	430.537	88.4843	112.105	93.0689	-2.2296	2.05e-15
120	ENSG00000274012	RN7SL2	RNA component of signal recognition particle 7SL2 [Source:HGNC Symbol;Acc:HGNC:23134]	24535.1	29649.2	4414.16	3575.21	3664.42	2509.54	-2.22935	0.0039023
121	ENSG00000258465		novel protein	105.989	274.115	218.006	42.1105	36.4667	40.8296	-2.22844	3.24e-07
122	ENSG00000158813	EDA	ectodysplasin A [Source:HGNC Symbol;Acc:HGNC:3157]	38.563	107.876	24.642	13.0522	10.4254	7.66499	-2.21523	0.00490169
123	ENSG00000091409	ITGA6	integrin subunit alpha 6 [Source:HGNC Symbol;Acc:HGNC:6142]	358.674	438.403	686.799	99.5434	47.4866	212.879	-2.21399	1.6e-11
124	ENSG00000100292	HMOX1	heme oxygenase 1 [Source:HGNC Symbol;Acc:HGNC:5013]	219.018	255.735	248.765	47.6579	36.097	79.8237	-2.20587	5.29e-09
125	ENSG00000164938	TP53INP1	tumor protein p53 inducible nuclear protein 1 [Source:HGNC Symbol;Acc:HGNC:18022]	3720.38	2896.65	3406.71	945.988	854.872	458.118	-2.2051	2e-23
126	ENSG00000276168	RN7SL1	RNA component of signal recognition particle 7SL1 [Source:HGNC Symbol;Acc:HGNC:10038]	27666.2	29700.8	3239.25	3904.54	4034.36	1847.86	-2.19707	0.00365724
127	ENSG00000151208	DLG5	discs large MAGUK scaffold protein 5 [Source:HGNC Symbol;Acc:HGNC:2904]	949.189	503.808	649.014	202.605	138.992	116.829	-2.18917	7.64e-20
128	ENSG00000188266	HYKK	hydroxylysine kinase [Source:HGNC Symbol;Acc:HGNC:34403]	53.4959	104.096	69.7564	9.1807	21.2682	21.0366	-2.17868	0.000358332
129	ENSG00000274180	NATD1	N-acetyltransferase domain containing 1 [Source:HGNC Symbol;Acc:HGNC:30770]	948.493	1376.09	969.447	236.026	253.134	229.862	-2.17598	9.7e-26
130	ENSG00000227678		novel transcript, antisense to L3MBTL3	42.5938	25.2481	27.5852	10.2418	3.11099	9.23381	-2.17516	0.0304538
131	ENSG00000143842	SOX13	SRY-box transcription factor 13 [Source:HGNC Symbol;Acc:HGNC:11192]	293.002	213.686	254.449	84.8249	59.0593	35.5369	-2.15371	5.01e-09
132	ENSG00000178607	ERN1	endoplasmic reticulum to nucleus signaling 1 [Source:HGNC Symbol;Acc:HGNC:3449]	7135.62	6098.76	6348.9	2159.23	1107.83	1321.26	-2.14949	6.55e-30
133	ENSG00000118156	ZNF541	zinc finger protein 541 [Source:HGNC Symbol;Acc:HGNC:25294]	57.965	123.558	21.9065	18.3741	2.55106	26.0575	-2.14884	0.037226
134	ENSG00000013016	EHD3	EH domain containing 3 [Source:HGNC Symbol;Acc:HGNC:3244]	219.691	233.962	108.456	52.6592	29.8301	40.1613	-2.14864	9.89e-07
135	ENSG00000167861	HID1	HID1 domain containing [Source:HGNC Symbol;Acc:HGNC:15736]	21.1582	81.0745	24.1464	10.0181	7.17939	6.57891	-2.14624	0.0217087
136	ENSG00000277406	SEC22B4P	SEC22 homolog B4, pseudogene [Source:HGNC Symbol;Acc:HGNC:53892]	298.191	298.315	326.38	43.6294	56.5536	134.55	-2.14287	5.59e-09
137	ENSG00000081377	CDC14B	cell division cycle 14B [Source:HGNC Symbol;Acc:HGNC:1719]	473.774	422.984	296.634	139.437	65.3131	74.3648	-2.14212	2.02e-12
138	ENSG00000162892	IL24	interleukin 24 [Source:HGNC Symbol;Acc:HGNC:11346]	46.3727	42.3796	44.7122	10.3414	7.65664	12.8001	-2.13667	0.00886654
139	ENSG00000176845	METRNL	meteorin like, glial cell differentiation regulator [Source:HGNC Symbol;Acc:HGNC:27584]	497.871	627.062	561.879	193.729	135.619	77.6967	-2.13438	5.48e-12
140	ENSG00000236525		novel transcript	47.3616	51.3308	42.808	15.9797	10.1971	7.67347	-2.11472	0.00802524
141	ENSG00000183087	GAS6	growth arrest specific 6 [Source:HGNC Symbol;Acc:HGNC:4168]	181.678	244.37	156.938	31.2044	43.7631	61.6473	-2.11405	4.97e-07
142	ENSG00000183134	PTGDR2	prostaglandin D2 receptor 2 [Source:HGNC Symbol;Acc:HGNC:4502]	56.9962	115.005	62.7895	10.343	15.3324	30.7487	-2.11211	0.00149618
143	ENSG00000149527	PLCH2	phospholipase C eta 2 [Source:HGNC Symbol;Acc:HGNC:29037]	1137.38	1532.15	1587.2	338.757	392.712	260.688	-2.10508	1e-21
144	ENSG00000256427		novel transcript	41.0615	46.8871	55.1753	12.2203	8.50013	12.792	-2.10212	0.00748488
145	ENSG00000196781	TLE1	TLE family member 1, transcriptional corepressor [Source:HGNC Symbol;Acc:HGNC:11837]	673.923	812.737	838.999	281.57	152.514	137.255	-2.09613	3.31e-13
146	ENSG00000281100		TEC	42.1857	90.4445	62.7883	29.146	13.6196	7.68334	-2.08532	0.00645589
147	ENSG00000185989	RASA3	RAS p21 protein activator 3 [Source:HGNC Symbol;Acc:HGNC:20331]	5823.09	6410.14	6757.64	1326.46	1287.87	1941.9	-2.08221	3.52e-36
148	ENSG00000180739	S1PR5	sphingosine-1-phosphate receptor 5 [Source:HGNC Symbol;Acc:HGNC:14299]	586.165	386.982	379.073	169.234	85.8441	77.4342	-2.07951	2.12e-14
149	ENSG00000160712	IL6R	interleukin 6 receptor [Source:HGNC Symbol;Acc:HGNC:6019]	26.4185	62.015	49.2644	7.37385	8.48479	16.3808	-2.07354	0.0126773
150	ENSG00000232855		novel transcript	74.2441	73.9125	71.858	23.0972	16.3348	13.8864	-2.06193	0.00105504
151	ENSG00000287382		novel transcript	33.6568	67.5815	33.2945	7.51932	22.9305	5.96574	-2.03905	0.0129617
152	ENSG00000188897		novel lipoprotein amino terminal region containing protein	23.2001	96.479	75.4056	19.8888	10.3144	12.455	-2.03703	0.0126212
153	ENSG00000162894	FCMR	Fc fragment of IgM receptor [Source:HGNC Symbol;Acc:HGNC:14315]	6784.32	6846.13	6707.21	1872.38	1551.59	1566.96	-2.03209	1.23e-39
154	ENSG00000140488	CELF6	CUGBP Elav-like family member 6 [Source:HGNC Symbol;Acc:HGNC:14059]	104.106	32.5352	65.7001	23.6431	29.7148	3.85151	-2.03209	0.0136864
155	ENSG00000136573	BLK	BLK proto-oncogene, Src family tyrosine kinase [Source:HGNC Symbol;Acc:HGNC:1057]	821.461	1017.88	733.578	301.664	209.954	142.043	-2.02712	6.74e-16
156	ENSG00000211713	TRBV6-4	T cell receptor beta variable 6-4 [Source:HGNC Symbol;Acc:HGNC:12229]	162.823	279.235	266.106	62.8614	49.0698	58.7574	-2.02197	9.71e-08
157	ENSG00000148468	FAM171A1	family with sequence similarity 171 member A1 [Source:HGNC Symbol;Acc:HGNC:23522]	121	290.752	182.997	28.5873	61.7208	55.0069	-2.01602	1.16e-07
158	ENSG00000100346	CACNA1I	calcium voltage-gated channel subunit alpha1 I [Source:HGNC Symbol;Acc:HGNC:1396]	1630.88	1311.83	1766.95	413.743	381.727	364.066	-2.0135	1.98e-25
159	ENSG00000119608	PROX2	prospero homeobox 2 [Source:HGNC Symbol;Acc:HGNC:26715]	19.5358	72.3123	41.8808	13.7341	13.2755	4.99149	-2.00741	0.0275772
160	ENSG00000137501	SYTL2	synaptotagmin like 2 [Source:HGNC Symbol;Acc:HGNC:15585]	6595.53	5674.99	6060.82	1963.35	1465.93	1211.38	-2.0071	3.28e-32
161	ENSG00000145850	TIMD4	T cell immunoglobulin and mucin domain containing 4 [Source:HGNC Symbol;Acc:HGNC:25132]	20.8261	57.7453	30.2988	8.72193	6.01194	10.9392	-2.00435	0.0424775
162	ENSG00000175984	DENND2C	DENN domain containing 2C [Source:HGNC Symbol;Acc:HGNC:24748]	17.9466	66.2048	32.7114	10.4886	8.91152	6.55013	-2.00405	0.0344353
163	ENSG00000169085	VXN	vexin [Source:HGNC Symbol;Acc:HGNC:28498]	131.024	25.638	24.9973	26.6903	4.88217	10.0332	-2.0035	0.00718761
164	ENSG00000203747	FCGR3A	Fc fragment of IgG receptor IIIa [Source:HGNC Symbol;Acc:HGNC:3619]	1072.77	443.771	454.179	326.347	129.319	77.6842	-2.00156	1.64e-14
165	ENSG00000143167	GPA33	glycoprotein A33 [Source:HGNC Symbol;Acc:HGNC:4445]	97.082	101.965	98.9405	24.4465	16.181	37.5763	-1.9933	0.000330364
166	ENSG00000062524	LTK	leukocyte receptor tyrosine kinase [Source:HGNC Symbol;Acc:HGNC:6721]	564.258	304.403	704.746	97.5389	132.864	150.051	-1.99127	1.23e-10
167	ENSG00000180139	ACTA2-AS1	ACTA2 antisense RNA 1 [Source:HGNC Symbol;Acc:HGNC:45169]	32.277	62.1785	18.824	7.25198	19.5255	4.17916	-1.989	0.024527
168	ENSG00000277301		novel transcript, antisense to NOL4L	170.788	84.692	202.633	43.2472	20.423	52.9172	-1.98666	3.01e-06
169	ENSG00000075651	PLD1	phospholipase D1 [Source:HGNC Symbol;Acc:HGNC:9067]	315.1	512.834	966.603	153.282	116.162	144.491	-1.98588	1.18e-09
170	ENSG00000164483	SAMD3	sterile alpha motif domain containing 3 [Source:HGNC Symbol;Acc:HGNC:21574]	2616.12	1825.52	3152.95	688.392	519.139	706.715	-1.96764	3.94e-30
171	ENSG00000116106	EPHA4	EPH receptor A4 [Source:HGNC Symbol;Acc:HGNC:3388]	355.063	666.201	484.504	51.29	137.341	271.392	-1.96092	5.08e-08
172	ENSG00000183837	PNMA3	PNMA family member 3 [Source:HGNC Symbol;Acc:HGNC:18742]	712.307	544.547	408.307	157.842	169.581	101.54	-1.95478	8.53e-15
173	ENSG00000130958	SLC35D2	solute carrier family 35 member D2 [Source:HGNC Symbol;Acc:HGNC:20799]	580.355	812.805	423.685	153.471	181.173	127.166	-1.94301	1.3e-15
174	ENSG00000119681	LTBP2	latent transforming growth factor beta binding protein 2 [Source:HGNC Symbol;Acc:HGNC:6715]	57.5803	90.9387	51.5122	31.5779	25.3576	4.9202	-1.9392	0.00829643
175	ENSG00000256553	TRAV1-2	T cell receptor alpha variable 1-2 [Source:HGNC Symbol;Acc:HGNC:12102]	1340.43	2323.9	1841.78	472.898	473.248	462.165	-1.93245	6.13e-21
176	ENSG00000230438	SERPINB9P1	serpin family B member 9 pseudogene 1 [Source:HGNC Symbol;Acc:HGNC:28590]	368.766	343.882	338.856	116.18	100.284	65.5615	-1.9323	3.83e-10
177	ENSG00000122224	LY9	lymphocyte antigen 9 [Source:HGNC Symbol;Acc:HGNC:6730]	2530.67	2572.47	2670.43	684.002	711.724	648.429	-1.92776	5.61e-31
178	ENSG00000163508	EOMES	eomesodermin [Source:HGNC Symbol;Acc:HGNC:3372]	4028.32	3465.47	2294.78	1270.15	765.759	614.053	-1.91385	7.42e-28
179	ENSG00000286190		novel protein	1271.05	588.909	997.937	316.823	267.986	165.55	-1.91204	6.18e-12
180	ENSG00000280351		TEC	68.5293	134.322	62.7878	30.0852	22.9768	16.2171	-1.89565	0.00143437
181	ENSG00000276085	CCL3L3	C-C motif chemokine ligand 3 like 3 [Source:HGNC Symbol;Acc:HGNC:30554]	369.93	23.8665	87.772	77.8047	7.88408	27.6522	-1.88439	5.49e-05
182	ENSG00000196169	KIF19	kinesin family member 19 [Source:HGNC Symbol;Acc:HGNC:26735]	37.2798	36.3318	49.5781	14.4882	7.64306	11.9682	-1.8807	0.0274126
183	ENSG00000196218	RYR1	ryanodine receptor 1 [Source:HGNC Symbol;Acc:HGNC:10483]	152.631	327.034	102.317	31.0793	61.0768	55.8179	-1.87857	2.51e-05
184	ENSG00000183508	TENT5C	terminal nucleotidyltransferase 5C [Source:HGNC Symbol;Acc:HGNC:24712]	2900.75	3405	2692.39	1031.57	616.277	846.881	-1.87201	1.04e-18
185	ENSG00000134198	TSPAN2	tetraspanin 2 [Source:HGNC Symbol;Acc:HGNC:20659]	159.686	377.758	258.112	48.7891	81.5113	81.1345	-1.86559	2.9e-08
186	ENSG00000168026	TTC21A	tetratricopeptide repeat domain 21A [Source:HGNC Symbol;Acc:HGNC:30761]	79.2871	167.976	87.897	16.1242	38.9061	38.275	-1.86499	0.000309992
187	ENSG00000111796	KLRB1	killer cell lectin like receptor B1 [Source:HGNC Symbol;Acc:HGNC:6373]	8984.63	9111.38	8742.57	3234.84	2058.16	2235.25	-1.86255	1.93e-26
188	ENSG00000173366		novel twinfilin, actin-binding protein, homolog 2 (Drosophila) (TWF2) and toll-like receptor 9 (TLR9) protein	79.1915	101.803	88.4769	23.5078	38.3432	16.2324	-1.85601	0.00115729
189	ENSG00000259436		novel transcript, antisense to POU2F2	114.947	157.579	117.014	53.5906	42.5586	18.7806	-1.85431	0.000215592
190	ENSG00000151240	DIP2C	disco interacting protein 2 homolog C [Source:HGNC Symbol;Acc:HGNC:29150]	89.1979	76.1266	112.845	40.8433	20.9596	18.2106	-1.85381	0.00139909
191	ENSG00000171160	MORN4	MORN repeat containing 4 [Source:HGNC Symbol;Acc:HGNC:24001]	57.917	70.7154	38.8642	38.8523	7.08584	10.9819	-1.85257	0.0214763
192	ENSG00000173597	SULT1B1	sulfotransferase family 1B member 1 [Source:HGNC Symbol;Acc:HGNC:17845]	88.5821	66.7806	43.0707	6.75753	14.7026	54.3205	-1.84785	0.0305448
193	ENSG00000008283	CYB561	cytochrome b561 [Source:HGNC Symbol;Acc:HGNC:2571]	892.041	723.708	493.002	268.716	141.807	178.36	-1.84441	4.48e-13
194	ENSG00000265972	TXNIP	thioredoxin interacting protein [Source:HGNC Symbol;Acc:HGNC:16952]	17419.1	15273.7	14899.3	5023.2	4497.36	3800.59	-1.8429	1.23e-36
195	ENSG00000174171		novel transcript, antisense to SPTBN5	2538.58	713.977	1117.17	628.447	410.973	171.644	-1.84192	8.15e-10
196	ENSG00000271109		novel transcript	311.785	150.914	317.216	70.8161	53.5815	87.2872	-1.83831	6.46e-08
197	ENSG00000248473	LINC01962	long intergenic non-protein coding RNA 1962 [Source:HGNC Symbol;Acc:HGNC:52787]	46.7655	25.2961	56.1956	19.0986	10.7121	6.59817	-1.83724	0.0382342
198	ENSG00000280953	LINC01163	long intergenic non-protein coding RNA 1163 [Source:HGNC Symbol;Acc:HGNC:49530]	17.3134	94.1507	118.11	1.71355	68.4354	22.5716	-1.83701	0.0121135
199	ENSG00000173338	KCNK7	potassium two pore domain channel subfamily K member 7 [Source:HGNC Symbol;Acc:HGNC:6282]	71.5746	17.4831	45.6683	24.7188	5.86475	8.82087	-1.83082	0.0252878
200	ENSG00000154917	RAB6B	RAB6B, member RAS oncogene family [Source:HGNC Symbol;Acc:HGNC:14902]	110.631	274.919	106.101	43.8041	78.4072	20.5493	-1.82923	2.13e-05
201	ENSG00000167889	MGAT5B	alpha-1,6-mannosylglycoprotein 6-beta-N-acetylglucosaminyltransferase B [Source:HGNC Symbol;Acc:HGNC:24140]	116.492	212.35	49.175	49.8645	23.0043	22.2927	-1.82765	0.00145368
202	ENSG00000088340	FER1L4	fer-1 like family member 4 (pseudogene) [Source:HGNC Symbol;Acc:HGNC:15801]	71.72	163.184	91.4895	77.9972	36.954	8.29334	-1.82574	0.00825712
203	ENSG00000133321	PLAAT4	phospholipase A and acyltransferase 4 [Source:HGNC Symbol;Acc:HGNC:9869]	3770.89	3144.42	2109.04	1142.92	806.218	616.708	-1.81961	2.62e-28
204	ENSG00000165929	TC2N	tandem C2 domains, nuclear [Source:HGNC Symbol;Acc:HGNC:19859]	12022	8950.54	10478.5	3461.1	2403.14	3099.53	-1.81677	9.7e-36
205	ENSG00000143845	ETNK2	ethanolamine kinase 2 [Source:HGNC Symbol;Acc:HGNC:25575]	45.9155	64.3914	16.4626	23.1212	8.53154	5.55415	-1.81267	0.0438201
206	ENSG00000100100	PIK3IP1	phosphoinositide-3-kinase interacting protein 1 [Source:HGNC Symbol;Acc:HGNC:24942]	5034.8	4544.99	4090.81	1438.76	1336.79	1146.18	-1.80273	5.16e-32
207	ENSG00000085563	ABCB1	ATP binding cassette subfamily B member 1 [Source:HGNC Symbol;Acc:HGNC:40]	2368.57	2610.24	2229.09	830.938	825.436	472.005	-1.80258	5.73e-20
208	ENSG00000138185	ENTPD1	ectonucleoside triphosphate diphosphohydrolase 1 [Source:HGNC Symbol;Acc:HGNC:3363]	12059.2	20755.2	473.899	6391.33	7373.29	56.7606	-1.8023	0.0139714
209	ENSG00000256029		novel protein	223.547	159.134	201.809	51.5549	66.4579	49.7857	-1.79984	4.64e-06
210	ENSG00000162692	VCAM1	vascular cell adhesion molecule 1 [Source:HGNC Symbol;Acc:HGNC:12663]	106.64	345.862	99.3132	36.4725	102.487	23.0683	-1.79546	6.58e-06
211	ENSG00000196358	NTNG2	netrin G2 [Source:HGNC Symbol;Acc:HGNC:14288]	487.726	227.509	211.626	100.711	63.661	90.8373	-1.79109	1.33e-07
212	ENSG00000280387		TEC	43.161	61.5624	35.1979	19.7401	8.4991	12.7908	-1.78863	0.0316896
213	ENSG00000162599	NFIA	nuclear factor I A [Source:HGNC Symbol;Acc:HGNC:7784]	53.0017	193.442	91.7055	21.4936	40.2086	26.7146	-1.78704	0.000524311
214	ENSG00000276070	CCL4L2	C-C motif chemokine ligand 4 like 2 [Source:HGNC Symbol;Acc:HGNC:24066]	276.095	53.9311	94.2214	57.5998	22.2611	28.7527	-1.78497	0.000171718
215	ENSG00000274628		novel cytochrome P450 family pseudogene	67.2751	100.264	28.319	18.5755	31.7887	7.89738	-1.78261	0.00674522
216	ENSG00000148848	ADAM12	ADAM metallopeptidase domain 12 [Source:HGNC Symbol;Acc:HGNC:190]	1331.56	1920.69	2331.5	726.84	354.176	575.252	-1.78011	3.74e-11
217	ENSG00000174080	CTSF	cathepsin F [Source:HGNC Symbol;Acc:HGNC:2531]	1022.8	743.854	700.424	270.545	231.887	213.958	-1.77113	1.86e-16
218	ENSG00000286885		novel transcript	137.346	91.6007	51.7506	28.5762	20.1614	29.6372	-1.76376	0.00310656
219	ENSG00000168824	NSG1	neuronal vesicle trafficking associated 1 [Source:HGNC Symbol;Acc:HGNC:18790]	311.111	283.53	185.859	60.6585	85.5216	80.9575	-1.76077	1.3e-06
220	ENSG00000204165	CXorf65	chromosome X open reading frame 65 [Source:HGNC Symbol;Acc:HGNC:33713]	64.483	27.2513	52.3415	11.4335	11.8891	18.0917	-1.75544	0.0293781
221	ENSG00000249240		novel protein	17.8141	49.6656	77.5968	15.0276	9.58872	13.6299	-1.7452	0.047275
222	ENSG00000285791		novel transcript	146.453	9.11671	22.1994	41.2241	9.58866	3.9166	-1.7355	0.0352129
223	ENSG00000182253	SYNM	synemin [Source:HGNC Symbol;Acc:HGNC:24466]	642.707	519.06	641.162	274.326	92.6438	220.124	-1.73511	4.74e-09
224	ENSG00000136250	AOAH	acyloxyacyl hydrolase [Source:HGNC Symbol;Acc:HGNC:548]	5396.56	5787.61	2910.53	2187.45	1377.18	821.581	-1.73256	3.01e-20
225	ENSG00000115607	IL18RAP	interleukin 18 receptor accessory protein [Source:HGNC Symbol;Acc:HGNC:5989]	1514.71	856.405	1748.31	678.386	235.762	387.024	-1.73055	1.16e-13
226	ENSG00000080546	SESN1	sestrin 1 [Source:HGNC Symbol;Acc:HGNC:21595]	1815.58	1507.68	2377.99	657.078	540.829	508.945	-1.72292	2.76e-16
227	ENSG00000163328	GPR155	G protein-coupled receptor 155 [Source:HGNC Symbol;Acc:HGNC:22951]	2986.54	2772.85	2408.35	886.399	765.315	818.004	-1.72225	1.88e-24
228	ENSG00000197872	CYRIA	CYFIP related Rac1 interactor A [Source:HGNC Symbol;Acc:HGNC:25373]	784.574	638.583	481.504	289.479	200.844	113.725	-1.72159	2.82e-12
229	ENSG00000163827	LRRC2	leucine rich repeat containing 2 [Source:HGNC Symbol;Acc:HGNC:14676]	35.9115	31.9689	54.2282	9.40344	14.489	12.8175	-1.72121	0.0459902
230	ENSG00000270589		novel transcript, antisense to BBIP1	51.6455	64.2897	36.1503	16.9224	17.8664	11.0939	-1.7212	0.0214763
231	ENSG00000239521	CASTOR3	CASTOR family member 3 [Source:HGNC Symbol;Acc:HGNC:29954]	389.15	374.981	433.397	148.782	107.622	111.777	-1.71231	1.43e-09
232	ENSG00000158321	AUTS2	activator of transcription and developmental regulator AUTS2 [Source:HGNC Symbol;Acc:HGNC:14262]	838.944	1277.03	1523.88	353.811	309.303	427.779	-1.70943	1.51e-14
233	ENSG00000064489	BORCS8-MEF2B	BORCS8-MEF2B readthrough [Source:HGNC Symbol;Acc:HGNC:39979]	115.832	97.8825	173.587	13.4586	54.0486	62.9588	-1.70375	0.00194902
234	ENSG00000188483	IER5L	immediate early response 5 like [Source:HGNC Symbol;Acc:HGNC:23679]	260.676	155.811	214.055	88.3848	40.0307	70.0339	-1.70282	2.7e-06
235	ENSG00000101000	PROCR	protein C receptor [Source:HGNC Symbol;Acc:HGNC:9452]	262.852	218.412	135.018	81.3261	60.8709	45.8004	-1.69999	3.1e-06
236	ENSG00000168477	TNXB	tenascin XB [Source:HGNC Symbol;Acc:HGNC:11976]	98.7783	160.416	135.458	53.959	38.8163	29.3302	-1.69636	0.000652405
237	ENSG00000091592	NLRP1	NLR family pyrin domain containing 1 [Source:HGNC Symbol;Acc:HGNC:14374]	12788.3	8163.56	10969.8	3726.98	3184.43	2839.03	-1.69618	9.28e-24
238	ENSG00000123933	MXD4	MAX dimerization protein 4 [Source:HGNC Symbol;Acc:HGNC:13906]	4258.46	5009.71	3750.54	1577.71	1136.54	1310.8	-1.6953	1.94e-19
239	ENSG00000240535		novel transcript, antisense to GZMK	85.4849	33.0746	52.1275	29.4616	20.2331	6.81544	-1.69494	0.029238
240	ENSG00000120278	PLEKHG1	pleckstrin homology and RhoGEF domain containing G1 [Source:HGNC Symbol;Acc:HGNC:20884]	132.193	164.133	55.1752	22.4146	87.3597	17.4661	-1.69271	0.00145754
241	ENSG00000259976		novel transcript	399.502	377.199	264.485	134.478	140.703	61.5484	-1.68962	2.48e-08
242	ENSG00000251301	LINC02384	long intergenic non-protein coding RNA 2384 [Source:HGNC Symbol;Acc:HGNC:53308]	267.263	125.933	241.245	128.894	34.8	52.1521	-1.68876	2.27e-05
243	ENSG00000181790	ADGRB1	adhesion G protein-coupled receptor B1 [Source:HGNC Symbol;Acc:HGNC:943]	208.204	51.9787	67.4063	28.2111	32.8623	23.9527	-1.68382	0.00568692
244	ENSG00000168016	TRANK1	tetratricopeptide repeat and ankyrin repeat containing 1 [Source:HGNC Symbol;Acc:HGNC:29011]	5900.83	10200.3	5437.61	2472.7	2072.11	1966.11	-1.67191	1.24e-15
245	ENSG00000185950	IRS2	insulin receptor substrate 2 [Source:HGNC Symbol;Acc:HGNC:6126]	237.739	245.339	277.803	96.8592	69.9105	74.3593	-1.66799	1.01e-06
246	ENSG00000189319	FAM53B	family with sequence similarity 53 member B [Source:HGNC Symbol;Acc:HGNC:28968]	4390.4	6515.17	3462.02	1709.49	1193.25	1498.95	-1.6677	7.3e-13
247	ENSG00000272941		novel transcript, antisense to C7orf49	143.098	158.506	155.059	50.7576	51.8231	42.623	-1.65702	7.97e-05
248	ENSG00000163449	TMEM169	transmembrane protein 169 [Source:HGNC Symbol;Acc:HGNC:25130]	95.8708	94.3768	80.9488	40.4743	24.7323	23.0886	-1.65572	0.00287729
249	ENSG00000257524		novel protein	2076.1	837.43	1696.37	563.369	478.374	354.681	-1.65553	4.95e-10
250	ENSG00000178809	TRIM73	tripartite motif containing 73 [Source:HGNC Symbol;Acc:HGNC:18162]	253.482	356.167	145.72	71.0752	99.7358	60.2066	-1.65389	1.56e-06
251	ENSG00000182183	SHISAL2A	shisa like 2A [Source:HGNC Symbol;Acc:HGNC:28757]	191.073	426.136	232.292	115.425	68.1117	78.5108	-1.64098	6.71e-05
252	ENSG00000169252	ADRB2	adrenoceptor beta 2 [Source:HGNC Symbol;Acc:HGNC:286]	759.108	394.22	901.892	283.031	139.728	226.385	-1.64077	1.16e-11
253	ENSG00000197646	PDCD1LG2	programmed cell death 1 ligand 2 [Source:HGNC Symbol;Acc:HGNC:18731]	78.08	77.2215	61.8377	22.5658	20.4375	26.4726	-1.64076	0.00854912
254	ENSG00000145649	GZMA	granzyme A [Source:HGNC Symbol;Acc:HGNC:4708]	16244.6	9639.75	13638.5	6308.73	3242.02	3444.29	-1.64024	4.2e-22
255	ENSG00000282164	PEG13	paternally expressed 13 [Source:HGNC Symbol;Acc:HGNC:19969]	63.3813	81.3482	52.3256	22.5686	14.4906	26.4917	-1.63769	0.0173018
256	ENSG00000170873	MTSS1	MTSS I-BAR domain containing 1 [Source:HGNC Symbol;Acc:HGNC:20443]	1220.76	1708.55	1885.31	330.502	575.169	685.243	-1.63628	5.88e-18
257	ENSG00000107611	CUBN	cubilin [Source:HGNC Symbol;Acc:HGNC:2548]	209.612	488.112	99.8513	132.113	54.2072	45.6647	-1.63446	0.000786785
258	ENSG00000259278		novel transcript	78.0583	30.6193	70.3994	32.9075	9.36497	17.9299	-1.6337	0.0193821
259	ENSG00000172215	CXCR6	C-X-C motif chemokine receptor 6 [Source:HGNC Symbol;Acc:HGNC:16647]	8319.09	6500.24	8627.69	3257.68	1927.97	2486.07	-1.63356	1.73e-23
260	ENSG00000137968	SLC44A5	solute carrier family 44 member 5 [Source:HGNC Symbol;Acc:HGNC:28524]	88.1272	53.516	67.562	23.6274	24.185	18.7903	-1.63317	0.010763
261	ENSG00000246790	SORL1-AS1	SORL1 antisense RNA 1 [Source:HGNC Symbol;Acc:HGNC:55594]	40.5916	106.03	49.7622	22.1293	19.8889	17.0105	-1.63091	0.020345
262	ENSG00000235192		novel transcript	83.9007	41.4466	82.7513	26.3093	20.3333	18.7159	-1.62566	0.0131282
263	ENSG00000167618	LAIR2	leukocyte associated immunoglobulin like receptor 2 [Source:HGNC Symbol;Acc:HGNC:6478]	27.8607	109.075	48.7505	8.91838	43.147	12.8094	-1.62439	0.0182581
264	ENSG00000281195		novel transcript	48.4799	106.683	54.2254	22.563	16.1638	25.6	-1.62252	0.0196017
265	ENSG00000093072	ADA2	adenosine deaminase 2 [Source:HGNC Symbol;Acc:HGNC:1839]	6489.22	10280.4	5572.8	2396.17	2677.59	2000.38	-1.61876	6.9e-22
266	ENSG00000132359	RAP1GAP2	RAP1 GTPase activating protein 2 [Source:HGNC Symbol;Acc:HGNC:29176]	1132.48	1112.83	1076.76	244.199	225.951	889.339	-1.61713	0.0377097
267	ENSG00000109787	KLF3	Kruppel like factor 3 [Source:HGNC Symbol;Acc:HGNC:16516]	1299.76	1069.98	1867.45	402.625	283.974	794.098	-1.60728	1.22e-14
268	ENSG00000133574	GIMAP4	GTPase, IMAP family member 4 [Source:HGNC Symbol;Acc:HGNC:21872]	9550.79	10323.8	8086.89	3694.83	3457.58	2212.06	-1.60582	7.52e-23
269	ENSG00000105088	OLFM2	olfactomedin 2 [Source:HGNC Symbol;Acc:HGNC:17189]	249.082	228.995	241.114	100.255	70.0366	69.4031	-1.60416	3.12e-06
270	ENSG00000271699	SNX29P2	sorting nexin 29 pseudogene 2 [Source:HGNC Symbol;Acc:HGNC:31914]	47.5826	81.2539	40.199	24.0876	12.4604	17.9961	-1.60387	0.0368749
271	ENSG00000157985	AGAP1	ArfGAP with GTPase domain, ankyrin repeat and PH domain 1 [Source:HGNC Symbol;Acc:HGNC:16922]	241.848	415.027	239.301	161.453	55.0387	93.8099	-1.6002	0.000312692
272	ENSG00000162543	UBXN10	UBX domain protein 10 [Source:HGNC Symbol;Acc:HGNC:26354]	188.029	229.526	281.607	100.618	58.8142	73.4926	-1.59994	2.88e-05
273	ENSG00000118503	TNFAIP3	TNF alpha induced protein 3 [Source:HGNC Symbol;Acc:HGNC:11896]	7911.3	7719.87	5548.24	2755.79	2941.56	1507.91	-1.59694	4.58e-22
274	ENSG00000129467	ADCY4	adenylate cyclase 4 [Source:HGNC Symbol;Acc:HGNC:235]	231.734	116.005	170.54	56.7032	75.4577	39.6554	-1.59673	0.000526673
275	ENSG00000214279	SCART1	scavenger receptor family member expressed on T cells 1 [Source:HGNC Symbol;Acc:HGNC:32411]	3011.96	2907.65	3272.39	1428.76	992.082	729.952	-1.59536	2.35e-13
276	ENSG00000280138		novel transcript	281.146	510.599	266.388	146.704	136.446	69.2442	-1.59336	1.2e-06
277	ENSG00000244486	SCARF2	scavenger receptor class F member 2 [Source:HGNC Symbol;Acc:HGNC:19869]	96.1797	110.874	80.8653	27.3139	37.3831	30.6687	-1.59289	0.00269482
278	ENSG00000163599	CTLA4	cytotoxic T-lymphocyte associated protein 4 [Source:HGNC Symbol;Acc:HGNC:2505]	1569	1133.68	1680.96	532.546	419.97	488.991	-1.59223	4.24e-17
279	ENSG00000142046	TMEM91	transmembrane protein 91 [Source:HGNC Symbol;Acc:HGNC:32393]	225.595	194.973	171.741	63.7884	57.0462	78.1807	-1.57517	4.03e-05
280	ENSG00000141376	BCAS3	BCAS3 microtubule associated cell migration factor [Source:HGNC Symbol;Acc:HGNC:14347]	773.988	1445.18	417.007	284.499	366.454	170.588	-1.57327	1.5e-11
281	ENSG00000175779	LINC02694	long intergenic non-protein coding RNA 2694 [Source:HGNC Symbol;Acc:HGNC:33796]	315.032	96.323	409.614	91.2405	48.4585	111.385	-1.57043	6.94e-06
282	ENSG00000287603		novel transcript, antisense to SULT2B1	83.3678	64.0843	11.4162	20.6856	27.2533	4.27016	-1.56909	0.0458819
283	ENSG00000286019	NOTCH2NLB	notch 2 N-terminal like B [Source:HGNC Symbol;Acc:HGNC:53923]	45.235	113.069	40.9049	15.9789	22.0847	23.0135	-1.56832	0.0251948
284	ENSG00000244219	TMEM225B	transmembrane protein 225B [Source:HGNC Symbol;Acc:HGNC:53075]	50.5095	46.9215	41.212	23.3996	13.6235	11.5821	-1.56653	0.0484188
285	ENSG00000187240	DYNC2H1	dynein cytoplasmic 2 heavy chain 1 [Source:HGNC Symbol;Acc:HGNC:2962]	486.237	344.551	374.995	153.749	172.524	90.5214	-1.56544	3.76e-07
286	ENSG00000114796	KLHL24	kelch like family member 24 [Source:HGNC Symbol;Acc:HGNC:25947]	1656.85	2142.37	2024.86	692.752	776.747	522.478	-1.55785	6.58e-15
287	ENSG00000233493	TMEM238	transmembrane protein 238 [Source:HGNC Symbol;Acc:HGNC:40042]	104.714	384.883	67.5286	66.7028	52.4615	30.5987	-1.55673	0.00277317
288	ENSG00000267767	LINC01801	long intergenic non-protein coding RNA 1801 [Source:HGNC Symbol;Acc:HGNC:52592]	64.8987	115.986	48.6413	14.4721	27.2441	36.6988	-1.55332	0.0211248
289	ENSG00000134369	NAV1	neuron navigator 1 [Source:HGNC Symbol;Acc:HGNC:15989]	197.749	320.832	123.639	42.7935	159.145	45.02	-1.5488	7.76e-05
290	ENSG00000012822	CALCOCO1	calcium binding and coiled-coil domain 1 [Source:HGNC Symbol;Acc:HGNC:29306]	5881.72	3542.62	5241.33	1942.79	1704.9	1327.29	-1.54597	9.06e-15
291	ENSG00000115956	PLEK	pleckstrin [Source:HGNC Symbol;Acc:HGNC:9070]	3657.06	3109.07	2362.64	1531.55	849.094	843.938	-1.5363	7.03e-17
292	ENSG00000146674	IGFBP3	insulin like growth factor binding protein 3 [Source:HGNC Symbol;Acc:HGNC:5472]	55.457	69.5733	42.5828	20.9281	35.0269	8.71187	-1.53439	0.0363356
293	ENSG00000157514	TSC22D3	TSC22 domain family member 3 [Source:HGNC Symbol;Acc:HGNC:3051]	4305.86	2388.11	2908.45	1693.68	1110.37	659.452	-1.52767	1.81e-12
294	ENSG00000088826	SMOX	spermine oxidase [Source:HGNC Symbol;Acc:HGNC:15862]	78.2206	128.375	85.0852	30.6089	45.0931	25.9642	-1.52525	0.00372826
295	ENSG00000271858	CYB561D2	cytochrome b561 family member D2 [Source:NCBI gene (formerly Entrezgene);Acc:11068]	66.7715	83.0347	52.4102	24.9015	26.8068	18.3515	-1.52289	0.01725
296	ENSG00000069702	TGFBR3	transforming growth factor beta receptor 3 [Source:HGNC Symbol;Acc:HGNC:11774]	3312.54	3414.43	3864.42	1409.27	1047.14	1252.01	-1.52115	2.5e-18
297	ENSG00000286219	NOTCH2NLC	notch 2 N-terminal like C [Source:HGNC Symbol;Acc:HGNC:53924]	744.417	1849.44	770.396	281.447	441.539	362.217	-1.52108	2.32e-10
298	ENSG00000274979		novel transcript	104.574	59.5667	78.9639	27.2702	37.5034	20.509	-1.52008	0.0142969
299	ENSG00000162630	B3GALT2	beta-1,3-galactosyltransferase 2 [Source:HGNC Symbol;Acc:HGNC:917]	1198.37	577.448	1059.82	427.84	229.196	322.073	-1.51523	6.52e-13
300	ENSG00000142303	ADAMTS10	ADAM metallopeptidase with thrombospondin type 1 motif 10 [Source:HGNC Symbol;Acc:HGNC:13201]	197.863	462.136	243.584	81.5887	117.482	101.375	-1.51371	4.54e-06
301	ENSG00000147408	CSGALNACT1	chondroitin sulfate N-acetylgalactosaminyltransferase 1 [Source:HGNC Symbol;Acc:HGNC:24290]	348.186	398.344	225.579	116.764	66.7642	169.578	-1.51209	0.000285714
302	ENSG00000126246	IGFLR1	IGF like family receptor 1 [Source:HGNC Symbol;Acc:HGNC:23620]	1729.76	1448.18	1639.09	517.415	619.286	554.99	-1.51091	6.64e-15
303	ENSG00000258818	RNASE4	ribonuclease A family member 4 [Source:HGNC Symbol;Acc:HGNC:10047]	80.0363	35.194	63.0675	35.573	10.4705	20.2121	-1.51053	0.0283559
304	ENSG00000143365	RORC	RAR related orphan receptor C [Source:HGNC Symbol;Acc:HGNC:10260]	2737.32	2338.07	3546.37	1285.29	627.732	1221.75	-1.50638	2.48e-14
305	ENSG00000100027	YPEL1	yippee like 1 [Source:HGNC Symbol;Acc:HGNC:12845]	1805.67	1343.15	1842.46	643.55	525.164	579.906	-1.50378	2.3e-16
306	ENSG00000170919	TPT1-AS1	TPT1 antisense RNA 1 [Source:HGNC Symbol;Acc:HGNC:43686]	1040.19	835.117	808.522	358.119	318.454	272.755	-1.49934	4.48e-13
307	ENSG00000276317		novel transcript, antisense to SLCO4A1	85.682	59.7671	71.328	30.9977	27.8726	18.6753	-1.49871	0.0166091
308	ENSG00000080573	COL5A3	collagen type V alpha 3 chain [Source:HGNC Symbol;Acc:HGNC:14864]	624.267	972.866	1032.71	340.128	240	353.055	-1.48124	1.4e-08
309	ENSG00000153814	JAZF1	JAZF zinc finger 1 [Source:HGNC Symbol;Acc:HGNC:28917]	204.463	182.034	213.308	75.7446	64.5886	75.2874	-1.47676	4.76e-05
310	ENSG00000182621	PLCB1	phospholipase C beta 1 [Source:HGNC Symbol;Acc:HGNC:15917]	237.563	188.32	144.648	87.6315	66.5218	51.3824	-1.47663	8.71e-05
311	ENSG00000171860	C3AR1	complement C3a receptor 1 [Source:HGNC Symbol;Acc:HGNC:1319]	502.891	285.775	440.354	228.981	106.233	120.671	-1.47279	3.45e-07
312	ENSG00000170689	HOXB9	homeobox B9 [Source:HGNC Symbol;Acc:HGNC:5120]	189.949	205.37	51.373	125.054	44.2859	16.2264	-1.47016	0.00302589
313	ENSG00000198133	TMEM229B	transmembrane protein 229B [Source:HGNC Symbol;Acc:HGNC:20130]	191.063	193.948	244.566	55.7216	37.2519	201.529	-1.46755	0.00159536
314	ENSG00000035664	DAPK2	death associated protein kinase 2 [Source:HGNC Symbol;Acc:HGNC:2675]	541.406	649.483	326.702	218.53	158.685	157.584	-1.46695	3.48e-07
315	ENSG00000160318	CLDND2	claudin domain containing 2 [Source:HGNC Symbol;Acc:HGNC:28511]	179.494	111.236	103.886	72.9886	33.2555	40.6198	-1.46139	0.00127673
316	ENSG00000251562	MALAT1	metastasis associated lung adenocarcinoma transcript 1 [Source:HGNC Symbol;Acc:HGNC:29665]	9693.42	9230.46	8732.66	3421.57	4248.24	2576.4	-1.46106	4.24e-17
317	ENSG00000171595	DNAI2	dynein axonemal intermediate chain 2 [Source:HGNC Symbol;Acc:HGNC:18744]	174.32	109.877	196.79	71.0099	39.2634	65.2411	-1.45729	0.000356519
318	ENSG00000180644	PRF1	perforin 1 [Source:HGNC Symbol;Acc:HGNC:9360]	19531.6	25971.4	18258.8	8437.18	7266.25	7298.73	-1.45665	2.52e-17
319	ENSG00000244625	MIATNB	MIAT neighbor [Source:HGNC Symbol;Acc:HGNC:50731]	314.956	194.844	265.12	108.806	71.2767	102.03	-1.45406	7.52e-06
320	ENSG00000144290	SLC4A10	solute carrier family 4 member 10 [Source:HGNC Symbol;Acc:HGNC:13811]	3311.51	3525.86	4987.28	2014.66	1137.63	1245.53	-1.45234	6.4e-10
321	ENSG00000099204	ABLIM1	actin binding LIM protein 1 [Source:HGNC Symbol;Acc:HGNC:78]	4714.51	8968.77	4494.84	2024.94	2433.27	1888.28	-1.45045	3.9e-15
322	ENSG00000143434	SEMA6C	semaphorin 6C [Source:HGNC Symbol;Acc:HGNC:10740]	272.916	384.453	328.826	154.869	108.909	100.298	-1.44989	1.29e-05
323	ENSG00000174738	NR1D2	nuclear receptor subfamily 1 group D member 2 [Source:HGNC Symbol;Acc:HGNC:7963]	976.674	1247.43	1043.32	429.296	386.665	376.639	-1.44851	3.57e-12
324	ENSG00000137393	RNF144B	ring finger protein 144B [Source:HGNC Symbol;Acc:HGNC:21578]	25.6884	86.9862	59.7829	13.194	23.1204	22.3808	-1.44827	0.0462421
325	ENSG00000183044	ABAT	4-aminobutyrate aminotransferase [Source:HGNC Symbol;Acc:HGNC:23]	1176.42	1119.95	960.684	393.875	354.314	447.35	-1.44616	1.33e-11
326	ENSG00000166035	LIPC	lipase C, hepatic type [Source:HGNC Symbol;Acc:HGNC:6619]	45.734	116.739	44.6559	8.56636	51.7071	24.7961	-1.44555	0.0322263
327	ENSG00000100307	CBX7	chromobox 7 [Source:HGNC Symbol;Acc:HGNC:1557]	2480.77	2992.61	1754.77	1140.63	1053.45	538.25	-1.44282	1.29e-14
328	ENSG00000233476	EEF1A1P6	eukaryotic translation elongation factor 1 alpha 1 pseudogene 6 [Source:HGNC Symbol;Acc:HGNC:3201]	42.1297	209.327	39.9549	19.7412	34.011	27.2958	-1.44129	0.0272264
329	ENSG00000198189	HSD17B11	hydroxysteroid 17-beta dehydrogenase 11 [Source:HGNC Symbol;Acc:HGNC:22960]	1873.23	2501.8	1646.33	755.338	707.995	725.59	-1.43758	3e-13
330	ENSG00000033327	GAB2	GRB2 associated binding protein 2 [Source:HGNC Symbol;Acc:HGNC:14458]	264.188	295.903	269.803	138.012	86.4223	88.2928	-1.43758	2.29e-05
331	ENSG00000230537		novel transcript	384.394	270.768	263.492	212.536	123.156	50.3244	-1.43601	0.00012535
332	ENSG00000237422		novel transcript	166.963	190.693	326.811	104.201	121.492	37.6531	-1.43252	0.00565868
333	ENSG00000258867	LINC01146	long intergenic non-protein coding RNA 1146 [Source:HGNC Symbol;Acc:HGNC:49467]	107.984	112.866	197.14	41.036	46.3427	65.0827	-1.43112	0.00117874
334	ENSG00000163701	IL17RE	interleukin 17 receptor E [Source:HGNC Symbol;Acc:HGNC:18439]	255.828	339.11	347.382	138.533	87.6478	125.494	-1.4308	1.97e-05
335	ENSG00000147576	ADHFE1	alcohol dehydrogenase iron containing 1 [Source:HGNC Symbol;Acc:HGNC:16354]	717.687	353.61	467.853	212.945	229.684	125.337	-1.43005	5.31e-06
336	ENSG00000000938	FGR	FGR proto-oncogene, Src family tyrosine kinase [Source:HGNC Symbol;Acc:HGNC:3697]	745.58	401.04	214.458	241.723	231.746	56.8279	-1.4288	3.39e-06
337	ENSG00000111913	RIPOR2	RHO family interacting cell polarization regulator 2 [Source:HGNC Symbol;Acc:HGNC:13872]	7232.99	11000.2	8630.46	2978.82	3221.4	3668.24	-1.42818	6.33e-17
338	ENSG00000003147	ICA1	islet cell autoantigen 1 [Source:HGNC Symbol;Acc:HGNC:5343]	128.329	97.8575	196.211	58.2441	45.8524	47.5224	-1.4269	0.00210619
339	ENSG00000159958	TNFRSF13C	TNF receptor superfamily member 13C [Source:HGNC Symbol;Acc:HGNC:17755]	202.747	193.383	141.754	95.9127	66.4661	44.4277	-1.42538	0.000308234
340	ENSG00000134013	LOXL2	lysyl oxidase like 2 [Source:HGNC Symbol;Acc:HGNC:6666]	83.4361	127.277	41.442	37.4813	32.0328	19.0747	-1.41652	0.0170718
341	ENSG00000174125	TLR1	toll like receptor 1 [Source:HGNC Symbol;Acc:HGNC:11847]	383.125	392.641	476.4	115.011	187.601	174.697	-1.41571	5.32e-07
342	ENSG00000101493	ZNF516	zinc finger protein 516 [Source:HGNC Symbol;Acc:HGNC:28990]	68.4523	91.6935	144.267	55.2111	15.5148	54.0664	-1.41167	0.0212404
343	ENSG00000188001	TPRG1	tumor protein p63 regulated 1 [Source:HGNC Symbol;Acc:HGNC:24759]	394.918	226.919	235.292	151.199	99.0406	74.607	-1.4114	8.1e-06
344	ENSG00000155629	PIK3AP1	phosphoinositide-3-kinase adaptor protein 1 [Source:HGNC Symbol;Acc:HGNC:30034]	2578.94	2098.11	2690.63	1109.63	796.597	879.77	-1.40892	1.28e-15
345	ENSG00000267731		novel transcript	87.6073	147.023	88.4762	34.7902	49.4052	35.874	-1.40484	0.00487323
346	ENSG00000137642	SORL1	sortilin related receptor 1 [Source:HGNC Symbol;Acc:HGNC:11185]	11845.1	18587.1	12119.1	5082.84	5940.57	4769.07	-1.40391	8.06e-19
347	ENSG00000105520	PLPPR2	phospholipid phosphatase related 2 [Source:HGNC Symbol;Acc:HGNC:29566]	156.806	86.2216	121.736	49.7915	52.6296	34.0209	-1.4034	0.00538069
348	ENSG00000124098	FAM210B	family with sequence similarity 210 member B [Source:HGNC Symbol;Acc:HGNC:16102]	375.904	563.791	252.695	160.027	129.053	140.319	-1.40209	2.22e-05
349	ENSG00000170962	PDGFD	platelet derived growth factor D [Source:HGNC Symbol;Acc:HGNC:30620]	284.085	233.749	123.912	118.575	90.1584	41.4561	-1.39829	9.05e-05
350	ENSG00000116833	NR5A2	nuclear receptor subfamily 5 group A member 2 [Source:HGNC Symbol;Acc:HGNC:7984]	111.957	165.667	58.0336	45.1364	38.3526	35.0341	-1.39005	0.00988316
351	ENSG00000270379	HEATR9	HEAT repeat containing 9 [Source:HGNC Symbol;Acc:HGNC:26548]	214.264	126.073	257.103	79.9941	84.0774	58.1471	-1.38687	0.00138451
352	ENSG00000215244	LINC02649	long intergenic non-protein coding RNA 2649 [Source:HGNC Symbol;Acc:HGNC:54134]	49.9394	94.5912	79.5948	27.524	36.0409	21.4731	-1.38479	0.026996
353	ENSG00000197457	STMN3	stathmin 3 [Source:HGNC Symbol;Acc:HGNC:15926]	1211.01	868.2	1169.42	358.29	454.748	425.299	-1.38393	1.48e-09
354	ENSG00000139187	KLRG1	killer cell lectin like receptor G1 [Source:HGNC Symbol;Acc:HGNC:6380]	1352.19	1097.75	1402.62	653.935	352.367	511.04	-1.37878	2.87e-11
355	ENSG00000164463	CREBRF	CREB3 regulatory factor [Source:HGNC Symbol;Acc:HGNC:24050]	1819.91	1834.7	1610.85	694.986	701	628.032	-1.37858	4.24e-15
356	ENSG00000105639	JAK3	Janus kinase 3 [Source:HGNC Symbol;Acc:HGNC:6193]	9817.22	10769.1	6821.14	3870.44	3719.39	2869	-1.3754	3.32e-19
357	ENSG00000141469	SLC14A1	solute carrier family 14 member 1 (Kidd blood group) [Source:HGNC Symbol;Acc:HGNC:10918]	667.17	603.922	363.232	245.652	360.404	92.8728	-1.37333	3.1e-06
358	ENSG00000235576	LINC01871	long intergenic non-protein coding RNA 1871 [Source:HGNC Symbol;Acc:HGNC:52690]	271.847	188.591	191.416	104.271	54.5875	97.5692	-1.37255	0.000211465
359	ENSG00000245164	LINC00861	long intergenic non-protein coding RNA 861 [Source:HGNC Symbol;Acc:HGNC:45133]	2201.68	1135.45	2103.82	752.228	555.925	728.96	-1.37247	1.8e-12
360	ENSG00000149557	FEZ1	fasciculation and elongation protein zeta 1 [Source:HGNC Symbol;Acc:HGNC:3659]	180.474	306.76	267.214	137.196	103.765	59.1367	-1.3707	0.00107602
361	ENSG00000130304	SLC27A1	solute carrier family 27 member 1 [Source:HGNC Symbol;Acc:HGNC:10995]	425.297	756.568	539.821	214.346	256.984	182.992	-1.37049	7.73e-08
362	ENSG00000265690		novel protein	135.177	84.5404	158.305	46.8374	57.209	39.9552	-1.36697	0.00737757
363	ENSG00000231177	LINC00852	long intergenic non-protein coding RNA 852 [Source:HGNC Symbol;Acc:HGNC:29904]	42.1214	55.6541	79.9093	16.9207	25.504	25.5867	-1.36553	0.0492852
364	ENSG00000173482	PTPRM	protein tyrosine phosphatase receptor type M [Source:HGNC Symbol;Acc:HGNC:9675]	924.673	763.879	771.865	394.974	446.167	178.967	-1.36443	1.21e-06
365	ENSG00000260400		novel transcript, overlapping to TET1	48.5299	112.228	59.9348	15.9839	37.4646	31.5938	-1.36422	0.029415
366	ENSG00000173275	ZNF449	zinc finger protein 449 [Source:HGNC Symbol;Acc:HGNC:21039]	607.2	429.522	573.336	188.485	209.479	223.112	-1.36298	1.52e-07
367	ENSG00000182568	SATB1	SATB homeobox 1 [Source:HGNC Symbol;Acc:HGNC:10541]	5287.63	5727.33	4504.62	2288.09	1964.11	1797.57	-1.35903	3.42e-17
368	ENSG00000168329	CX3CR1	C-X3-C motif chemokine receptor 1 [Source:HGNC Symbol;Acc:HGNC:2558]	707.85	380.174	174.879	243.377	166.751	69.2729	-1.35843	7.77e-07
369	ENSG00000002822	MAD1L1	mitotic arrest deficient 1 like 1 [Source:HGNC Symbol;Acc:HGNC:6762]	1412.11	1567.68	1384.49	766.307	498.346	478.142	-1.35712	4.28e-10
370	ENSG00000152270	PDE3B	phosphodiesterase 3B [Source:HGNC Symbol;Acc:HGNC:8779]	11936.8	12125.6	9904.12	4805.04	4432.68	4010.46	-1.35624	4.63e-20
371	ENSG00000171115	GIMAP8	GTPase, IMAP family member 8 [Source:HGNC Symbol;Acc:HGNC:21792]	2607.38	3151.72	2152.95	1099.24	974.042	984.287	-1.35604	3.07e-13
372	ENSG00000090238	YPEL3	yippee like 3 [Source:HGNC Symbol;Acc:HGNC:18327]	5048.72	3439.51	4485.9	1956.35	1825.13	1307.31	-1.35407	7.08e-12
373	ENSG00000116299	ELAPOR1	endosome-lysosome associated apoptosis and autophagy regulator 1 [Source:HGNC Symbol;Acc:HGNC:29618]	313.458	793.581	538.101	166.646	294.755	164.572	-1.35261	4.49e-07
374	ENSG00000240288	GHRLOS	ghrelin opposite strand/antisense RNA [Source:HGNC Symbol;Acc:HGNC:33885]	52.2947	108.373	105.786	29.835	20.2739	56.3442	-1.35256	0.0286429
375	ENSG00000214401	KANSL1-AS1	KANSL1 antisense RNA 1 [Source:HGNC Symbol;Acc:HGNC:43740]	60.5161	50.6094	237.058	21.9282	21.5562	93.2638	-1.34835	0.00687547
376	ENSG00000006459	KDM7A	lysine demethylase 7A [Source:HGNC Symbol;Acc:HGNC:22224]	2815.99	3413.2	3270.99	1130.31	1115.68	1513.97	-1.34647	2.66e-14
377	ENSG00000126822	PLEKHG3	pleckstrin homology and RhoGEF domain containing G3 [Source:HGNC Symbol;Acc:HGNC:20364]	1269.95	1246.78	1734.38	549.549	314.909	950.595	-1.34596	2.65e-08
378	ENSG00000107742	SPOCK2	SPARC (osteonectin), cwcv and kazal like domains proteoglycan 2 [Source:HGNC Symbol;Acc:HGNC:13564]	18793.1	22611.9	20267.9	10377.8	6213.11	8136.15	-1.34529	1.59e-11
379	ENSG00000114626	ABTB1	ankyrin repeat and BTB domain containing 1 [Source:HGNC Symbol;Acc:HGNC:18275]	3143.82	2608.22	2841.79	1283.02	1128.58	986.725	-1.34268	2.77e-15
380	ENSG00000204991	SPIRE2	spire type actin nucleation factor 2 [Source:HGNC Symbol;Acc:HGNC:30623]	92.5145	74.4076	47.4151	57.0205	27.4749	12.3767	-1.34048	0.0368358
381	ENSG00000116741	RGS2	regulator of G protein signaling 2 [Source:HGNC Symbol;Acc:HGNC:9998]	331.661	233.156	303.881	146.449	115.095	86.7324	-1.33417	5.76e-05
382	ENSG00000279805		TEC	60.107	105.067	59.9341	24.4447	22.1295	42.6819	-1.33335	0.0460059
383	ENSG00000171817	ZNF540	zinc finger protein 540 [Source:HGNC Symbol;Acc:HGNC:25331]	130.919	174.688	109.375	55.1709	50.4375	56.4289	-1.33163	0.00347162
384	ENSG00000155657	TTN	titin [Source:HGNC Symbol;Acc:HGNC:12403]	1882.86	5060.04	2336.11	713.834	2001.85	980.959	-1.32954	3.32e-16
385	ENSG00000135205	CCDC146	coiled-coil domain containing 146 [Source:HGNC Symbol;Acc:HGNC:29296]	481.775	355.099	386.539	138.012	214.562	140.471	-1.32916	1.94e-05
386	ENSG00000184898	RBM43	RNA binding motif protein 43 [Source:HGNC Symbol;Acc:HGNC:24790]	531.47	627.434	531.477	208.216	245.436	219.979	-1.32604	2.36e-08
387	ENSG00000236609	ZNF853	zinc finger protein 853 [Source:HGNC Symbol;Acc:HGNC:21767]	258.707	581.642	139.851	129.764	141.45	74.3298	-1.32491	0.000176238
388	ENSG00000095397	WHRN	whirlin [Source:HGNC Symbol;Acc:HGNC:16361]	1115.9	975.18	1741.24	611.903	469.404	417.328	-1.32432	3.12e-07
389	ENSG00000141232	TOB1	transducer of ERBB2, 1 [Source:HGNC Symbol;Acc:HGNC:11979]	2436.28	2329.76	1840.18	1136.31	827.814	712.248	-1.32027	1.74e-13
390	ENSG00000215246		novel transcript	415.985	366.566	355.81	213.449	116.726	141.812	-1.30863	8.52e-06
391	ENSG00000064201	TSPAN32	tetraspanin 32 [Source:HGNC Symbol;Acc:HGNC:13410]	2400.26	1432.17	1683.9	765.721	854.355	588.928	-1.30495	4.49e-09
392	ENSG00000129667	RHBDF2	rhomboid 5 homolog 2 [Source:HGNC Symbol;Acc:HGNC:20788]	1452.1	1234.32	1362.31	635.912	459.428	554.005	-1.30453	4.91e-12
393	ENSG00000029534	ANK1	ankyrin 1 [Source:HGNC Symbol;Acc:HGNC:492]	1096.6	1403.01	984.864	530.152	420.554	452.956	-1.30107	4.33e-09
394	ENSG00000082014	SMARCD3	SWI/SNF related, matrix associated, actin dependent regulator of chromatin, subfamily d, member 3 [Source:HGNC Symbol;Acc:HGNC:11108]	161.479	122.317	111.705	80.8373	64.1673	27.5275	-1.29933	0.00717953
395	ENSG00000142065	ZFP14	ZFP14 zinc finger protein [Source:HGNC Symbol;Acc:HGNC:29312]	583.822	568.989	441.623	213.173	245.095	188.638	-1.2982	1.16e-07
396	ENSG00000086062	B4GALT1	beta-1,4-galactosyltransferase 1 [Source:HGNC Symbol;Acc:HGNC:924]	2914.03	5272.9	3727.15	1412.47	1581.56	1725	-1.29738	1.32e-11
397	ENSG00000100450	GZMH	granzyme H [Source:HGNC Symbol;Acc:HGNC:4710]	2557.43	1820.82	792.355	1053.36	503.893	470.082	-1.2966	3.05e-08
398	ENSG00000106415	GLCCI1	glucocorticoid induced 1 [Source:HGNC Symbol;Acc:HGNC:18713]	2746.19	2675.4	2807.64	1207.51	1042.98	1105.68	-1.29626	7.24e-15
399	ENSG00000121807	CCR2	C-C motif chemokine receptor 2 [Source:HGNC Symbol;Acc:HGNC:1603]	4785.34	5558.51	7044.69	2854.3	2038.29	2181.07	-1.29598	2.47e-10
400	ENSG00000186591	UBE2H	ubiquitin conjugating enzyme E2 H [Source:HGNC Symbol;Acc:HGNC:12484]	2885.27	4852.42	3087.35	1416.97	1579.37	1303.79	-1.29597	8.84e-13
401	ENSG00000145743	FBXL17	F-box and leucine rich repeat protein 17 [Source:HGNC Symbol;Acc:HGNC:13615]	818.663	1708.05	678.685	502.692	381.372	331.745	-1.2952	6.79e-06
402	ENSG00000026950	BTN3A1	butyrophilin subfamily 3 member A1 [Source:HGNC Symbol;Acc:HGNC:1138]	5654.78	3452.09	4012.24	2156.77	1511.46	1634.52	-1.29292	3.29e-16
403	ENSG00000246898	LINC00920	long intergenic non-protein coding RNA 920 [Source:HGNC Symbol;Acc:HGNC:48611]	87.5507	116.649	276.841	26.3259	89.3919	81.1109	-1.29256	0.00685644
404	ENSG00000223839	FAM95B1	family with sequence similarity 95 member B1 [Source:HGNC Symbol;Acc:HGNC:32318]	90.6434	129.401	46.7251	37.953	48.2892	20.8105	-1.29252	0.0222034
405	ENSG00000107736	CDH23	cadherin related 23 [Source:HGNC Symbol;Acc:HGNC:13733]	315.062	208.8	362.558	95.0519	163.397	107.367	-1.2909	0.000771419
406	ENSG00000105289	TJP3	tight junction protein 3 [Source:HGNC Symbol;Acc:HGNC:11829]	162.428	199.287	138.016	102.589	77.9515	37.9469	-1.287	0.00324569
407	ENSG00000272282	LINC02084	long intergenic non-protein coding RNA 2084 [Source:HGNC Symbol;Acc:HGNC:52934]	450.214	118.964	273.016	171.067	81.5388	75.0036	-1.28428	0.000550186
408	ENSG00000279765		novel protein	102.623	76.8715	125.564	45.2832	28.9305	52.281	-1.28405	0.0120566
409	ENSG00000107902	LHPP	phospholysine phosphohistidine inorganic pyrophosphate phosphatase [Source:HGNC Symbol;Acc:HGNC:30042]	249.175	363.309	356.603	124.64	138.656	130.57	-1.28164	2.29e-05
410	ENSG00000264343	NOTCH2NLA	notch 2 N-terminal like A [Source:HGNC Symbol;Acc:HGNC:31862]	429.548	712.283	331.64	211.694	197.488	169.723	-1.28009	1.03e-05
411	ENSG00000158828	PINK1	PTEN induced kinase 1 [Source:HGNC Symbol;Acc:HGNC:14581]	887.986	1204.87	769.974	375.588	399.809	384.552	-1.27833	6.75e-09
412	ENSG00000198408	OGA	O-GlcNAcase [Source:HGNC Symbol;Acc:HGNC:7056]	10870.3	12128.6	9706.28	4484.37	4363.89	4586.13	-1.27787	6.85e-16
413	ENSG00000146859	TMEM140	transmembrane protein 140 [Source:HGNC Symbol;Acc:HGNC:21870]	794.658	1106.56	679.426	382.647	327.033	334.764	-1.2769	1.16e-07
414	ENSG00000213203	GIMAP1	GTPase, IMAP family member 1 [Source:HGNC Symbol;Acc:HGNC:23237]	4024.38	5495.54	3808.32	1918.45	1979.81	1562.89	-1.27565	2.02e-14
415	ENSG00000139193	CD27	CD27 molecule [Source:HGNC Symbol;Acc:HGNC:11922]	3510.26	4166.77	3014.68	1451.07	1611.44	1329.36	-1.27552	2.66e-15
416	ENSG00000283063	TRBV6-2	T cell receptor beta variable 6-2 [Source:HGNC Symbol;Acc:HGNC:12227]	176.562	306.488	311.736	90.0885	91.9969	143.316	-1.27505	0.00020692
417	ENSG00000261879	ZNF594-DT	ZNF594 divergent transcript [Source:HGNC Symbol;Acc:HGNC:55347]	73.4643	87.4161	53.4089	33.6526	31.5815	23.0122	-1.27073	0.0407288
418	ENSG00000147162	OGT	O-linked N-acetylglucosamine (GlcNAc) transferase [Source:HGNC Symbol;Acc:HGNC:8127]	43913	31905	42278.5	16874.5	15455.6	16176.2	-1.27068	1.64e-16
419	ENSG00000037280	FLT4	fms related receptor tyrosine kinase 4 [Source:HGNC Symbol;Acc:HGNC:3767]	411.157	366.924	446.661	209.873	152.987	150.145	-1.26788	6.94e-06
420	ENSG00000140030	GPR65	G protein-coupled receptor 65 [Source:HGNC Symbol;Acc:HGNC:4517]	1809.16	1729.59	2171.03	750.388	761.901	863.004	-1.26144	5.21e-13
421	ENSG00000135452	TSPAN31	tetraspanin 31 [Source:HGNC Symbol;Acc:HGNC:10539]	522.534	981.057	535.042	237.134	289.985	289.488	-1.261	1.28e-06
422	ENSG00000160791	CCR5	C-C motif chemokine receptor 5 [Source:HGNC Symbol;Acc:HGNC:1606]	13589	9247.45	12928.8	6215.73	3865.38	4924.56	-1.25977	1.03e-16
423	ENSG00000263874	LINC00672	long intergenic non-protein coding RNA 672 [Source:HGNC Symbol;Acc:HGNC:44353]	208.009	231.238	216.911	86.5087	103.1	85.4334	-1.25845	0.000313704
424	ENSG00000163346	PBXIP1	PBX homeobox interacting protein 1 [Source:HGNC Symbol;Acc:HGNC:21199]	13397.9	16429.1	12075.3	6834.93	5294	5382.14	-1.25642	9.69e-13
425	ENSG00000170776	AKAP13	A-kinase anchoring protein 13 [Source:HGNC Symbol;Acc:HGNC:371]	15138.8	20195.8	12637.9	7237.06	6148.77	6385.45	-1.25416	1.2e-11
426	ENSG00000018869	ZNF582	zinc finger protein 582 [Source:HGNC Symbol;Acc:HGNC:26421]	59.6028	71.7282	86.8622	20.8433	37.8443	35.1915	-1.24602	0.0443674
427	ENSG00000125772	GPCPD1	glycerophosphocholine phosphodiesterase 1 [Source:HGNC Symbol;Acc:HGNC:26957]	1637.58	1278.22	1454.08	716.337	637.98	499.083	-1.24558	4.68e-10
428	ENSG00000233429	HOTAIRM1	HOXA transcript antisense RNA, myeloid-specific 1 [Source:HGNC Symbol;Acc:HGNC:37117]	156.722	64.9686	170.796	58.5037	37.9536	61.1989	-1.24459	0.00834315
429	ENSG00000205189	ZBTB10	zinc finger and BTB domain containing 10 [Source:HGNC Symbol;Acc:HGNC:30953]	153.519	456	145.031	82.6385	150.399	63.108	-1.23998	0.00044464
430	ENSG00000257108	NHLRC4	NHL repeat containing 4 [Source:HGNC Symbol;Acc:HGNC:26700]	112.238	139.53	117.963	50.6579	55.0915	50.6841	-1.23599	0.00756081
431	ENSG00000118689	FOXO3	forkhead box O3 [Source:HGNC Symbol;Acc:HGNC:3821]	1900.62	2180.97	2156.83	972.308	815.049	864.039	-1.23552	2.51e-11
432	ENSG00000230587	LINC02580	long intergenic non-protein coding RNA 2580 [Source:HGNC Symbol;Acc:HGNC:53751]	45.9455	237.709	80.8122	35.6761	51.0024	40.2873	-1.23439	0.0337238
433	ENSG00000185189	NRBP2	nuclear receptor binding protein 2 [Source:HGNC Symbol;Acc:HGNC:19339]	764.237	407.983	522.692	333.255	235.389	160.7	-1.23151	6.13e-06
434	ENSG00000226777	FAM30A	family with sequence similarity 30 member A [Source:HGNC Symbol;Acc:HGNC:19955]	171.649	746.223	430.721	123.063	284.796	126.305	-1.22925	0.000142817
435	ENSG00000271503	CCL5	C-C motif chemokine ligand 5 [Source:HGNC Symbol;Acc:HGNC:10632]	64420.4	70870.3	48854	31867.9	30490.4	17830.5	-1.22871	4.71e-15
436	ENSG00000179144	GIMAP7	GTPase, IMAP family member 7 [Source:HGNC Symbol;Acc:HGNC:22404]	6417.39	3485.5	4938.15	2277.6	1922.25	1970.46	-1.22735	1.55e-11
437	ENSG00000273033	LINC02035	long intergenic non-protein coding RNA 2035 [Source:HGNC Symbol;Acc:HGNC:52875]	217.604	223.723	148.414	94.0354	80.9752	74.3465	-1.22504	0.00108856
438	ENSG00000273824		novel transcript	131.665	84.8855	132.232	78.9656	26.3602	53.7412	-1.22392	0.0144645
439	ENSG00000255819	KLRC4-KLRK1	KLRC4-KLRK1 readthrough [Source:HGNC Symbol;Acc:HGNC:48357]	1439.65	2006.28	1586.81	549.117	966.848	675.865	-1.22376	3.77e-11
440	ENSG00000178773	CPNE7	copine 7 [Source:HGNC Symbol;Acc:HGNC:2320]	586.474	549.791	672.688	290.253	213.54	274.573	-1.22347	2.9e-07
441	ENSG00000189067	LITAF	lipopolysaccharide induced TNF factor [Source:HGNC Symbol;Acc:HGNC:16841]	8818.68	7828.99	8712.01	4190.77	3639.25	3108.31	-1.22153	9.57e-14
442	ENSG00000068024	HDAC4	histone deacetylase 4 [Source:HGNC Symbol;Acc:HGNC:14063]	1394.08	2137.39	1674.46	632.088	714.517	867.169	-1.22152	1.23e-09
443	ENSG00000125827	TMX4	thioredoxin related transmembrane protein 4 [Source:HGNC Symbol;Acc:HGNC:25237]	6450.13	10878.3	5526.09	3790.45	2902.88	2765.12	-1.22099	4.09e-08
444	ENSG00000168229	PTGDR	prostaglandin D2 receptor [Source:HGNC Symbol;Acc:HGNC:9591]	140.326	385.577	319.023	55.039	150.43	162.622	-1.22091	0.000152805
445	ENSG00000128165	ADM2	adrenomedullin 2 [Source:HGNC Symbol;Acc:HGNC:28898]	72.8067	111.598	75.8828	53.4392	29.7381	30.2898	-1.22084	0.0443692
446	ENSG00000277496		novel transcript, antisense to SLCO4A1	471.278	546.026	413.829	181.451	220.41	210.824	-1.21892	2.84e-06
447	ENSG00000204592	HLA-E	major histocompatibility complex, class I, E [Source:HGNC Symbol;Acc:HGNC:4962]	48390.6	62195.5	41336.3	23869.9	21112.2	19583.5	-1.2183	3.07e-13
448	ENSG00000281887	GIMAP1-GIMAP5	GIMAP1-GIMAP5 readthrough [Source:HGNC Symbol;Acc:HGNC:51257]	1573.81	2239.65	1012.23	602.676	777.285	607.905	-1.21784	2.16e-08
449	ENSG00000077984	CST7	cystatin F [Source:HGNC Symbol;Acc:HGNC:2479]	5769.9	5251.91	4409.82	2764.81	2106.97	1825.55	-1.21691	2.09e-14
450	ENSG00000181804	SLC9A9	solute carrier family 9 member A9 [Source:HGNC Symbol;Acc:HGNC:20653]	631.403	635.562	677.501	268.615	217.267	370.623	-1.21612	9.49e-07
451	ENSG00000163629	PTPN13	protein tyrosine phosphatase non-receptor type 13 [Source:HGNC Symbol;Acc:HGNC:9646]	508.628	297.319	347.054	126.512	216.935	156.146	-1.2156	0.000645558
452	ENSG00000154165	GPR15	G protein-coupled receptor 15 [Source:HGNC Symbol;Acc:HGNC:4469]	7541.62	5431.61	11856.7	2795.4	2922.23	4762.29	-1.21475	1.25e-12
453	ENSG00000181381	DDX60L	DExD/H-box 60 like [Source:HGNC Symbol;Acc:HGNC:26429]	1585.89	1601.19	1151.28	719.87	476.311	678.523	-1.21447	1.67e-07
454	ENSG00000267120		novel transcript	237.266	306.439	223.564	98.7191	148.098	88.7786	-1.21391	0.000214326
455	ENSG00000059145	UNKL	unk like zinc finger [Source:HGNC Symbol;Acc:HGNC:14184]	1923.02	1407.79	1857.06	818.398	587.589	846.095	-1.20864	1.06e-11
456	ENSG00000262001	DLGAP1-AS2	DLGAP1 antisense RNA 2 [Source:HGNC Symbol;Acc:HGNC:28146]	207.171	171.597	132.951	101.771	54.5974	67.9383	-1.20813	0.00321672
457	ENSG00000116701	NCF2	neutrophil cytosolic factor 2 [Source:HGNC Symbol;Acc:HGNC:7661]	548.259	385.375	725.464	248.274	145.596	340.868	-1.20809	8.13e-07
458	ENSG00000110324	IL10RA	interleukin 10 receptor subunit alpha [Source:HGNC Symbol;Acc:HGNC:5964]	12587.8	13316.4	11303.5	6072.28	4448.05	5713.4	-1.20532	6.18e-12
459	ENSG00000225783	MIAT	myocardial infarction associated transcript [Source:HGNC Symbol;Acc:HGNC:33425]	20669.3	18747.2	18584.5	8585.12	11210.6	6110.61	-1.20502	2.53e-10
460	ENSG00000171617	ENC1	ectodermal-neural cortex 1 [Source:HGNC Symbol;Acc:HGNC:3345]	221.342	215.433	118.871	63.5272	96.4728	75.6651	-1.203	0.00411339
461	ENSG00000196110	ZNF699	zinc finger protein 699 [Source:HGNC Symbol;Acc:HGNC:24750]	360.402	619.744	382.508	140.483	234.188	213.379	-1.20164	1.14e-05
462	ENSG00000119943	PYROXD2	pyridine nucleotide-disulphide oxidoreductase domain 2 [Source:HGNC Symbol;Acc:HGNC:23517]	287.227	162.515	261.405	92.0688	100.232	109.079	-1.20158	0.00113062
463	ENSG00000156804	FBXO32	F-box protein 32 [Source:HGNC Symbol;Acc:HGNC:16731]	993.669	826.469	592.475	439.338	373.968	243.361	-1.20127	1.82e-08
464	ENSG00000158714	SLAMF8	SLAM family member 8 [Source:HGNC Symbol;Acc:HGNC:21391]	184.26	209.516	188.493	99.5022	91.0394	66.0586	-1.19987	0.00170831
465	ENSG00000134698	AGO4	argonaute RISC component 4 [Source:HGNC Symbol;Acc:HGNC:18424]	2881.97	2425.02	2665.93	1574.5	1186.55	824.795	-1.19757	7.49e-09
466	ENSG00000165698	SPACA9	sperm acrosome associated 9 [Source:HGNC Symbol;Acc:HGNC:1367]	130.099	111.399	159.661	62.0948	46.3615	66.6708	-1.19652	0.00716638
467	ENSG00000157107	FCHO2	FCH and mu domain containing endocytic adaptor 2 [Source:HGNC Symbol;Acc:HGNC:25180]	188.356	151.144	102.125	101.736	65.9568	35.3907	-1.19584	0.00615226
468	ENSG00000164574	GALNT10	polypeptide N-acetylgalactosaminyltransferase 10 [Source:HGNC Symbol;Acc:HGNC:19873]	2354.4	3159.54	1914.89	1235.71	914.813	1053.05	-1.19087	7.99e-08
469	ENSG00000232869	TRBV29-1	T cell receptor beta variable 29-1 [Source:HGNC Symbol;Acc:HGNC:12210]	580.648	331.764	195.772	243.955	135.214	96.8104	-1.19028	2.93e-05
470	ENSG00000272668		novel transcript, antisense to VSIG8	128.897	127.777	315.857	52.6609	69.9058	120.507	-1.18984	0.00218741
471	ENSG00000145287	PLAC8	placenta associated 8 [Source:HGNC Symbol;Acc:HGNC:19254]	458.019	546.319	675.412	238.446	428.071	135.069	-1.188	0.00117578
472	ENSG00000139899	CBLN3	cerebellin 3 precursor [Source:HGNC Symbol;Acc:HGNC:20146]	403.963	80.8105	272.13	156.07	42.1537	118.823	-1.18541	0.000593703
473	ENSG00000137414	FAM8A1	family with sequence similarity 8 member A1 [Source:HGNC Symbol;Acc:HGNC:16372]	2793.61	1586.96	2148.19	1053.18	907.671	851.067	-1.18491	1.5e-09
474	ENSG00000139636	LMBR1L	limb development membrane protein 1 like [Source:HGNC Symbol;Acc:HGNC:18268]	1690.26	1213.29	1437.9	655.115	753.443	512.905	-1.18221	1.03e-07
475	ENSG00000271425	NBPF10	NBPF member 10 [Source:HGNC Symbol;Acc:HGNC:31992]	554.346	959.801	553.072	201.139	371.463	336.208	-1.18203	3.07e-06
476	ENSG00000005882	PDK2	pyruvate dehydrogenase kinase 2 [Source:HGNC Symbol;Acc:HGNC:8810]	1006.84	813.654	975.626	464.627	379.481	390.401	-1.17924	1.21e-08
477	ENSG00000178947	SMIM10L2A	small integral membrane protein 10 like 2A [Source:HGNC Symbol;Acc:HGNC:34499]	259.846	284.768	143.657	99.6771	138.079	66.6538	-1.17839	0.000698913
478	ENSG00000149177	PTPRJ	protein tyrosine phosphatase receptor type J [Source:HGNC Symbol;Acc:HGNC:9673]	5647.72	8462.91	5388.72	3163.67	2561.43	2748.95	-1.17554	7.62e-09
479	ENSG00000184381	PLA2G6	phospholipase A2 group VI [Source:HGNC Symbol;Acc:HGNC:9039]	2173.79	1071.91	1730.87	845.648	666.267	627.041	-1.17409	6.29e-08
480	ENSG00000134539	KLRD1	killer cell lectin like receptor D1 [Source:HGNC Symbol;Acc:HGNC:6378]	6738.8	5382.13	2529.71	3432.62	2184.93	1065.35	-1.17314	8.19e-13
481	ENSG00000115687	PASK	PAS domain containing serine/threonine kinase [Source:HGNC Symbol;Acc:HGNC:17270]	6896.96	6534.56	4651.53	3127.36	2783.53	2102.57	-1.17255	1.67e-14
482	ENSG00000102032	RENBP	renin binding protein [Source:HGNC Symbol;Acc:HGNC:9959]	288.705	295.411	205.006	138.05	130.375	84.754	-1.17207	0.000275381
483	ENSG00000243660	ZNF487	zinc finger protein 487 [Source:HGNC Symbol;Acc:HGNC:23488]	147.527	157.276	137.634	80.0125	61.2549	56.8077	-1.1717	0.00663802
484	ENSG00000213809	KLRK1	killer cell lectin like receptor K1 [Source:HGNC Symbol;Acc:HGNC:18788]	21274.5	18014.4	16046.3	9812.47	8717.07	6302.91	-1.1705	1.88e-14
485	ENSG00000083844	ZNF264	zinc finger protein 264 [Source:HGNC Symbol;Acc:HGNC:13057]	1242.02	1892.1	1578.96	669.901	793.553	615.461	-1.16835	2.06e-09
486	ENSG00000196338	NLGN3	neuroligin 3 [Source:HGNC Symbol;Acc:HGNC:14289]	127.244	138.9	115.568	89.3944	63.8991	30.6132	-1.16795	0.0203813
487	ENSG00000196712	NF1	neurofibromin 1 [Source:HGNC Symbol;Acc:HGNC:7765]	2401.7	3717.93	3006.03	1145.01	1425.34	1455.45	-1.16596	1.28e-11
488	ENSG00000281005	LINC00921	long intergenic non-protein coding RNA 921 [Source:HGNC Symbol;Acc:HGNC:26830]	107.627	186.482	109.405	58.2952	58.7592	57.2161	-1.16332	0.0128403
489	ENSG00000067606	PRKCZ	protein kinase C zeta [Source:HGNC Symbol;Acc:HGNC:9412]	297.07	354.532	318.208	141.374	146.725	143.892	-1.16275	8.31e-05
490	ENSG00000248714	ZNF652-AS1	ZNF652 antisense RNA 1 [Source:HGNC Symbol;Acc:HGNC:55582]	147.701	74.4066	106.986	56.9438	34.1921	53.8253	-1.16269	0.019198
491	ENSG00000166949	SMAD3	SMAD family member 3 [Source:HGNC Symbol;Acc:HGNC:6769]	7238.25	6840.62	7337.9	3358.62	3082.19	3148.48	-1.15955	1.94e-14
492	ENSG00000198839	ZNF277	zinc finger protein 277 [Source:HGNC Symbol;Acc:HGNC:13070]	929.628	1650.09	974.061	557.674	507.892	475.763	-1.15701	1.43e-06
493	ENSG00000228956	SATB1-AS1	SATB1 antisense RNA 1 [Source:HGNC Symbol;Acc:HGNC:50687]	376.938	432.254	275.643	180.111	155.148	145.112	-1.15637	8.74e-05
494	ENSG00000211747	TRBV20-1	T cell receptor beta variable 20-1 [Source:HGNC Symbol;Acc:HGNC:12196]	682.582	1226.78	953.23	367.864	451.972	435.546	-1.15554	1.35e-07
495	ENSG00000211706	TRBV6-1	T cell receptor beta variable 6-1 [Source:HGNC Symbol;Acc:HGNC:12226]	714.389	702.499	722.27	453.185	260.39	276.942	-1.15496	6.01e-06
496	ENSG00000105856	HBP1	HMG-box transcription factor 1 [Source:HGNC Symbol;Acc:HGNC:23200]	1829.32	1848.73	1609.78	794.99	967.278	641.742	-1.15455	6.5e-10
497	ENSG00000189233	NUGGC	nuclear GTPase, germinal center associated [Source:HGNC Symbol;Acc:HGNC:33550]	1427.74	1696.51	1209.42	769.882	739.538	465.604	-1.15449	5.29e-09
498	ENSG00000179855	GIPC3	GIPC PDZ domain containing family member 3 [Source:HGNC Symbol;Acc:HGNC:18183]	170.596	362.456	106.246	96.5748	120.523	51.9708	-1.15388	0.00259214
499	ENSG00000113448	PDE4D	phosphodiesterase 4D [Source:HGNC Symbol;Acc:HGNC:8783]	3128.61	5356.92	3945.9	1941.61	1960.46	1581.87	-1.15348	4.67e-09
500	ENSG00000263264	#N/A	#N/A	648.067	1090.6	804.816	372.284	327.493	429.19	-1.14532	8.79e-06
501	ENSG00000185920	PTCH1	patched 1 [Source:HGNC Symbol;Acc:HGNC:9585]	698.219	994.228	1130.1	362.339	457.034	438.775	-1.14498	8.01e-08
502	ENSG00000074657	ZNF532	zinc finger protein 532 [Source:HGNC Symbol;Acc:HGNC:30940]	276.033	130.954	258.349	267.166	49.5234	65.1189	-1.14406	0.011727
503	ENSG00000175155	YPEL2	yippee like 2 [Source:HGNC Symbol;Acc:HGNC:18326]	1976.85	1960.56	1905.41	843.004	874.876	927.577	-1.14388	8.3e-11
504	ENSG00000275395	FCGBP	Fc fragment of IgG binding protein [Source:HGNC Symbol;Acc:HGNC:13572]	1405.59	6906.59	1626.52	785.709	1609.47	1150.79	-1.14191	3.96e-05
505	ENSG00000170542	SERPINB9	serpin family B member 9 [Source:HGNC Symbol;Acc:HGNC:8955]	1417.2	1916.09	1379.48	821.845	586.294	720.267	-1.14154	7.37e-07
506	ENSG00000271383	NBPF19	NBPF member 19 [Source:HGNC Symbol;Acc:HGNC:31999]	2030.92	2701.63	1681.94	934.845	1003.57	917.71	-1.14076	2.1e-09
507	ENSG00000255274	SMIM35	small integral membrane protein 35 [Source:HGNC Symbol;Acc:HGNC:44179]	395.911	279.314	409.086	166.433	152.506	167.437	-1.14034	8.45e-05
508	ENSG00000006555	TTC22	tetratricopeptide repeat domain 22 [Source:HGNC Symbol;Acc:HGNC:26067]	749.308	687.308	913.896	381.883	263.794	434.058	-1.14033	3.53e-07
509	ENSG00000235505	CASP4LP	caspase 4 like, pseudogene [Source:HGNC Symbol;Acc:HGNC:53657]	572.643	189.906	541.842	239.57	240.894	98.3296	-1.13947	0.0141254
510	ENSG00000146278	PNRC1	proline rich nuclear receptor coactivator 1 [Source:HGNC Symbol;Acc:HGNC:17278]	4317.49	3096.48	3322.4	1882.41	1690.61	1308.15	-1.1387	8.81e-11
511	ENSG00000119900	OGFRL1	opioid growth factor receptor like 1 [Source:HGNC Symbol;Acc:HGNC:21378]	1613.95	1623.18	2181.05	777.436	706.535	981.229	-1.13538	1.52e-10
512	ENSG00000101460	MAP1LC3A	microtubule associated protein 1 light chain 3 alpha [Source:HGNC Symbol;Acc:HGNC:6838]	124.55	89.8204	63.307	54.2697	39.8766	31.1297	-1.13306	0.0366818
513	ENSG00000105374	NKG7	natural killer cell granule protein 7 [Source:HGNC Symbol;Acc:HGNC:7830]	11359.9	9445.53	8367.74	5268.64	4341.72	3732.74	-1.13145	2.52e-14
514	ENSG00000124813	RUNX2	RUNX family transcription factor 2 [Source:HGNC Symbol;Acc:HGNC:10472]	2571.06	1603.02	2299.55	1338.38	777.617	868.186	-1.13019	1.28e-09
515	ENSG00000150593	PDCD4	programmed cell death 4 [Source:HGNC Symbol;Acc:HGNC:8763]	11038.8	8266.99	7247.41	4977.21	3855.68	3298.72	-1.12839	3.75e-14
516	ENSG00000179841	AKAP5	A-kinase anchoring protein 5 [Source:HGNC Symbol;Acc:HGNC:375]	641.871	1439.96	625.91	275.052	430.805	469.733	-1.12782	6.67e-05
517	ENSG00000023171	GRAMD1B	GRAM domain containing 1B [Source:HGNC Symbol;Acc:HGNC:29214]	2327.87	2292.61	2691.24	1062.49	915.22	1413.07	-1.1276	2.85e-10
518	ENSG00000188687	SLC4A5	solute carrier family 4 member 5 [Source:HGNC Symbol;Acc:HGNC:18168]	111.289	91.1378	196.005	64.854	52.5763	56.215	-1.1276	0.0211172
519	ENSG00000224616	RTCA-AS1	RTCA antisense RNA 1 [Source:HGNC Symbol;Acc:HGNC:50573]	282.676	431.417	259.402	79.8092	215.628	175.66	-1.12708	0.00133441
520	ENSG00000047346	FAM214A	family with sequence similarity 214 member A [Source:HGNC Symbol;Acc:HGNC:25609]	2652.15	2574.61	2552.92	1207.19	1207.24	1152.02	-1.12545	1.26e-11
521	ENSG00000049249	TNFRSF9	TNF receptor superfamily member 9 [Source:HGNC Symbol;Acc:HGNC:11924]	982.617	2005.91	806.86	618.594	671.864	371.541	-1.12252	1.47e-06
522	ENSG00000151651	ADAM8	ADAM metallopeptidase domain 8 [Source:HGNC Symbol;Acc:HGNC:215]	7001.08	7491.16	6340.16	2952.45	3427.17	3191.07	-1.12137	6.94e-13
523	ENSG00000243629	LINC00880	long intergenic non-protein coding RNA 880 [Source:HGNC Symbol;Acc:HGNC:27948]	109.842	91.4057	140.976	72.3445	42.9021	44.3002	-1.11991	0.029639
524	ENSG00000188305	PEAK3	PEAK family member 3 [Source:HGNC Symbol;Acc:HGNC:24793]	86.5307	112.157	117.968	54.5346	31.5107	63.197	-1.1198	0.0381743
525	ENSG00000105204	DYRK1B	dual specificity tyrosine phosphorylation regulated kinase 1B [Source:HGNC Symbol;Acc:HGNC:3092]	843.162	862.25	685.003	423.334	348.263	329.851	-1.11811	3.42e-07
526	ENSG00000090104	RGS1	regulator of G protein signaling 1 [Source:HGNC Symbol;Acc:HGNC:9991]	1852.01	1008.95	1116.81	941.048	598.226	363.502	-1.11414	1.1e-06
527	ENSG00000184613	NELL2	neural EGFL like 2 [Source:HGNC Symbol;Acc:HGNC:7751]	4904.34	6781.25	3289.76	1761.19	2781.14	2209.55	-1.11411	6.88e-08
528	ENSG00000152465	NMT2	N-myristoyltransferase 2 [Source:HGNC Symbol;Acc:HGNC:7858]	1714.01	2632.96	1900.69	826.604	1133.98	905.705	-1.11257	1.64e-10
529	ENSG00000175564	UCP3	uncoupling protein 3 [Source:HGNC Symbol;Acc:HGNC:12519]	95.7563	92.1074	73.9977	53.7901	42.2199	28.2497	-1.11206	0.0483651
[truncated: 1,397 more rows]
