# Supplementary material for: Sodium chloride in the tumor microenvironment enhances T cell metabolic fitness and cytotoxicity
Source: Nat Immunol. 2024 Aug 28;25(10):1830–44. doi: 10.1038/s41590-024-01918-6 (PMC11436365; doi:10.1038/s41590-024-01918-6)
Supplement: Supplementary file 5 — Supplementary Table 2. [file 41590_2024_1918_MOESM5_ESM.xlsx]

## Sheet: Up_all
gene	p_val	avg_log2FC	pct.1	pct.2	p_val_adj
ATF3	0	1.32062	0.888	0.651	0
CSF2	0	1.28126	0.901	0.635	0
EDN1	0	1.22794	0.353	0.039	0
IER3	0	1.20727	0.926	0.794	0
TNF	0	1.29365	0.923	0.747	0
PTHLH	0	0.929644	0.518	0.176	0
MT1E	0	1.48919	0.84	0.68	0
MT1G	0	2.04188	0.612	0.274	0
CCDC200	0	1.59148	0.684	0.299	0
CD70	0	1.21656	0.898	0.79	0
LINC01480	0	1.12621	0.466	0.145	0
MX1	0	0.659469	0.305	0.023	0
H1F0	0	0.854827	0.317	0.037	0
MT1X	3.28761e-291	1.51123	0.798	0.681	1.2033e-286
H1FX	6.15511e-291	0.959896	0.862	0.774	2.25283e-286
IL1R1	7.86214e-291	0.815113	0.511	0.195	2.87762e-286
FAM107B	1.3099e-290	0.852985	0.836	0.764	4.79438e-286
SERPINE1	3.83238e-264	1.02897	0.35	0.078	1.40269e-259
CYTOR	1.09555e-263	0.76272	0.89	0.842	4.00981e-259
GADD45G	1.71533e-262	0.955906	0.529	0.225	6.27828e-258
PHLDA1	9.84674e-262	1.0007	0.814	0.666	3.604e-257
IRF7	1.53424e-261	0.706546	0.459	0.162	5.61548e-257
GRIK4	5.71275e-257	0.532282	0.234	0.02	2.09092e-252
SIAH2	4.22443e-256	0.840014	0.813	0.723	1.54619e-251
LINC00243	7.02907e-256	1.10542	0.381	0.102	2.57271e-251
JUN	6.29047e-251	0.746737	0.866	0.68	2.30238e-246
TNFSF14	1.627e-250	0.883471	0.875	0.836	5.955e-246
GEM	6.8659e-246	0.942881	0.539	0.248	2.51299e-241
NR4A2	1.07971e-242	0.944893	0.707	0.481	3.95184e-238
CCDC91	2.44927e-239	0.781798	0.58	0.326	8.96458e-235
GADD45B	4.99299e-239	0.624803	0.668	0.356	1.82749e-234
DDX60L	4.40932e-236	0.507025	0.293	0.056	1.61385e-231
SIAH2-AS1	5.28906e-232	0.900592	0.521	0.22	1.93585e-227
FAM43A	1.97806e-227	0.898138	0.52	0.229	7.2399e-223
NFKBIA	1.12673e-224	0.621196	0.948	0.911	4.12394e-220
RUNX1	2.04215e-218	0.979897	0.78	0.593	7.47446e-214
AL391832.4	2.29127e-215	0.543191	0.324	0.084	8.38627e-211
PPP1R15A	4.54327e-214	0.712953	0.811	0.666	1.66288e-209
SNX9	5.19813e-209	0.761974	0.828	0.738	1.90257e-204
TRIM69	5.32667e-209	0.720386	0.647	0.428	1.94962e-204
LDLRAD4	5.9794e-204	0.82301	0.744	0.586	2.18852e-199
ARHGAP26	8.48116e-204	0.813377	0.724	0.523	3.10419e-199
AC015912.3	3.10866e-200	0.897686	0.413	0.15	1.1378e-195
MT1H	1.57943e-197	1.05064	0.345	0.113	5.78086e-193
AC092112.1	3.0537e-197	0.337991	0.216	0.029	1.11769e-192
RHOB	4.43669e-195	0.729206	0.658	0.439	1.62387e-190
ATP2B1-AS1	3.27858e-193	0.621128	0.366	0.119	1.19999e-188
ARSG	1.38349e-189	0.420492	0.342	0.11	5.06373e-185
AC245014.3	2.9417e-186	0.842217	0.429	0.172	1.07669e-181
MIR155HG	4.37612e-186	0.529308	0.911	0.881	1.6017e-181
ZNF295-AS1	4.0148e-183	0.51425	0.411	0.169	1.46946e-178
NOP14-AS1	1.88325e-182	0.755481	0.6	0.355	6.89288e-178
ATP9A	2.04342e-182	0.478634	0.321	0.097	7.47912e-178
EGR2	2.52151e-181	0.577649	0.758	0.592	9.22897e-177
FASLG	4.7694e-180	0.712856	0.731	0.621	1.74565e-175
IER2	5.012e-179	0.636075	0.816	0.706	1.83444e-174
AC067751.1	1.57893e-178	0.521498	0.268	0.064	5.77906e-174
AC253572.2	2.53362e-178	0.914845	0.452	0.199	9.27331e-174
LINC00092	1.48964e-177	0.290497	0.179	0.019	5.45224e-173
DGKI	2.0857e-176	0.872563	0.486	0.239	7.63387e-172
IRF9	3.48302e-175	0.473307	0.45	0.211	1.27482e-170
MIR34AHG	4.31854e-175	0.48195	0.236	0.049	1.58063e-170
LBH	1.49343e-172	0.634406	0.799	0.655	5.4661e-168
TG	2.30698e-172	0.602597	0.422	0.178	8.44376e-168
LUCAT1	7.50907e-172	0.477647	0.333	0.11	2.74839e-167
CD44	1.03925e-171	0.648541	0.884	0.848	3.80375e-167
AP003472.1	1.66297e-171	0.617483	0.479	0.237	6.08664e-167
EGLN3	3.04957e-171	0.400643	0.208	0.035	1.11617e-166
CROCC	6.68501e-171	1.28219	0.549	0.292	2.44678e-166
CDH23	1.0074e-170	0.654326	0.297	0.088	3.68718e-166
SHC4	2.83209e-169	0.708553	0.535	0.286	1.03657e-164
IQGAP2	3.28972e-166	0.717192	0.748	0.661	1.20407e-161
EPSTI1	4.34215e-165	0.295002	0.193	0.03	1.58927e-160
BACH2	9.81266e-165	0.839945	0.824	0.719	3.59153e-160
MT2A	5.02327e-164	0.955638	0.897	0.862	1.83857e-159
ARHGEF3	1.14449e-163	0.723988	0.655	0.471	4.18896e-159
BHLHE40-AS1	1.78774e-163	0.548047	0.391	0.156	6.54332e-159
SUPT3H	4.16343e-163	0.873954	0.697	0.542	1.52386e-158
AC012447.1	1.32287e-162	1.00474	0.381	0.146	4.84184e-158
TNFSF9	6.87207e-162	0.808811	0.828	0.718	2.51525e-157
AP000424.1	1.21721e-161	0.52895	0.31	0.1	4.4551e-157
TRIB1	1.40701e-161	0.610421	0.56	0.325	5.1498e-157
LINC01010	7.20534e-161	0.442295	0.244	0.059	2.63723e-156
PRKAR1B	9.12242e-161	0.707794	0.75	0.637	3.3389e-156
CD109	7.62299e-159	0.707982	0.648	0.477	2.79009e-154
ATXN1	2.0777e-158	0.74967	0.829	0.736	7.6046e-154
AC091114.1	8.27349e-158	0.551251	0.245	0.06	3.02818e-153
AL162377.1	1.20689e-157	0.26278	0.241	0.057	4.41734e-153
ANK1	1.78725e-157	0.509564	0.366	0.146	6.5415e-153
GNG4	5.24403e-152	0.514738	0.399	0.181	1.91937e-147
SLA	3.98935e-151	0.777952	0.755	0.691	1.46014e-146
CUBN	1.91391e-150	0.516161	0.299	0.1	7.0051e-146
IL1RN	1.89106e-149	0.642237	0.353	0.141	6.92148e-145
TGIF1	4.37844e-149	0.531648	0.575	0.371	1.60255e-144
AC239799.2	1.62254e-148	0.881582	0.375	0.152	5.93865e-144
CHST11	1.67633e-146	0.876837	0.783	0.691	6.13553e-142
TEX14	5.05884e-145	1.08592	0.636	0.422	1.85159e-140
CAMK2D	1.52282e-144	0.686516	0.812	0.748	5.57368e-140
C12orf57	9.91762e-144	0.615067	0.862	0.84	3.62995e-139
AL021155.5	1.84827e-143	0.892338	0.36	0.145	6.76483e-139
FOXN3-AS1	1.16749e-141	0.266834	0.271	0.084	4.27311e-137
CCN1	7.34966e-140	0.328639	0.161	0.023	2.69005e-135
PRKCH	8.86483e-140	0.718638	0.804	0.724	3.24462e-135
ABTB2	3.25389e-139	0.552122	0.429	0.206	1.19096e-134
IL2	1.49337e-138	0.971974	0.661	0.418	5.46589e-134
AL596214.1	5.32191e-138	0.427058	0.285	0.096	1.94787e-133
SAMD4A	3.90864e-137	0.360986	0.309	0.116	1.4306e-132
GBP2	3.88906e-136	0.74405	0.701	0.552	1.42344e-131
RASGEF1B	1.3352e-135	0.437631	0.31	0.116	4.88695e-131
AC092803.1	1.35109e-135	0.279327	0.173	0.031	4.94513e-131
LINC00944	1.73771e-135	0.502349	0.362	0.157	6.36019e-131
SPRY1	4.91085e-135	0.643833	0.57	0.378	1.79742e-130
TRBC2	7.88989e-135	0.682213	0.71	0.65	2.88778e-130
AC006369.1	8.11857e-135	0.508494	0.402	0.189	2.97148e-130
FYN	5.47086e-134	0.602436	0.871	0.834	2.00239e-129
LTBP4	6.68824e-134	0.573838	0.647	0.481	2.44796e-129
AC092650.1	1.90141e-131	0.297163	0.259	0.081	6.95935e-127
SEMA4D	3.39164e-129	0.778956	0.768	0.645	1.24137e-124
PPP1R10	7.61272e-129	0.468694	0.699	0.53	2.78633e-124
CCL5	1.32865e-128	0.532837	0.941	0.92	4.863e-124
LINC01138	9.09822e-128	0.865365	0.5	0.291	3.33004e-123
GADD45A	1.12185e-127	0.704021	0.768	0.666	4.10609e-123
TNFRSF10D	1.25407e-126	0.517942	0.202	0.05	4.59004e-122
HECTD2	3.56929e-126	0.657469	0.678	0.532	1.3064e-121
SGMS2	1.05149e-125	0.279475	0.239	0.074	3.84856e-121
ANTXR2	2.04749e-125	0.573353	0.476	0.275	7.49403e-121
EXTL2	1.44684e-124	0.461826	0.459	0.266	5.29557e-120
PDCD1	3.95405e-124	0.596289	0.609	0.451	1.44722e-119
RGS1	3.65948e-123	0.58353	0.401	0.196	1.33941e-118
SAMD12	9.12677e-123	0.497997	0.358	0.165	3.34049e-118
AC124014.1	1.37641e-122	0.461541	0.22	0.063	5.0378e-118
LINC00910	3.92068e-122	0.77033	0.463	0.253	1.43501e-117
ACTN2	4.07498e-122	0.322926	0.135	0.017	1.49148e-117
ISG20	8.59475e-122	0.64377	0.5	0.308	3.14576e-117
C10orf105	1.01771e-121	0.440094	0.184	0.042	3.72491e-117
CRIM1	1.82446e-121	0.396193	0.346	0.153	6.67771e-117
HIVEP3	7.72679e-121	0.61943	0.812	0.739	2.82808e-116
DLEU1	1.90578e-120	0.629612	0.447	0.251	6.97535e-116
AC007384.1	3.01931e-120	0.635569	0.354	0.159	1.1051e-115
LINC02156	3.58185e-120	0.425835	0.285	0.107	1.31099e-115
ACSL6	1.26412e-119	0.430178	0.288	0.111	4.62679e-115
DEC1	7.79218e-119	0.322843	0.209	0.059	2.85202e-114
KLF6	7.32991e-117	0.658997	0.791	0.733	2.68282e-112
LTA	4.47477e-116	0.73128	0.852	0.793	1.63781e-111
TSC22D3	7.22984e-116	0.593155	0.395	0.207	2.64619e-111
IFNG-AS1	1.24221e-114	0.685253	0.481	0.278	4.54663e-110
CDKN1A	9.32057e-114	0.925582	0.708	0.582	3.41142e-109
CD69	9.97269e-114	0.631435	0.721	0.595	3.6501e-109
UBC	1.13654e-113	0.373097	0.916	0.902	4.15986e-109
WNT9A	2.99963e-113	0.518152	0.172	0.039	1.0979e-108
AL118516.1	6.13756e-113	0.367571	0.433	0.223	2.24641e-108
AL161421.1	9.10913e-113	0.311049	0.259	0.093	3.33403e-108
GLS	1.16035e-112	0.52511	0.878	0.834	4.24701e-108
ARC	2.64655e-112	0.658671	0.248	0.083	9.68662e-108
AC009226.1	3.50948e-112	0.326812	0.23	0.074	1.2845e-107
AL049828.1	5.21234e-111	0.261437	0.223	0.071	1.90777e-106
FRMD4A	6.80677e-111	0.347912	0.182	0.046	2.49135e-106
COL6A1	1.17891e-110	0.255389	0.19	0.051	4.31493e-106
LINC00649	2.46798e-110	0.395775	0.422	0.222	9.03305e-106
CD82	5.8129e-110	0.514046	0.776	0.75	2.12758e-105
NFATC1	1.81895e-109	0.646393	0.566	0.395	6.65755e-105
EGR1	1.89069e-109	0.419623	0.453	0.24	6.92011e-105
LAX1	6.21262e-109	0.382817	0.433	0.235	2.27388e-104
HGSNAT	9.60847e-109	0.316946	0.309	0.133	3.5168e-104
Z93241.1	2.39775e-108	0.738043	0.344	0.156	8.776e-104
CD96	7.60121e-108	0.55081	0.595	0.415	2.78212e-103
TBC1D1	5.54854e-107	0.405601	0.469	0.284	2.03082e-102
AC008696.2	8.55921e-107	0.273832	0.141	0.025	3.13276e-102
MIR4435-2HG	8.96211e-107	0.592304	0.716	0.629	3.28022e-102
Z99572.1	9.09732e-107	0.333427	0.174	0.043	3.32971e-102
RRAD	1.5542e-106	1.12273	0.271	0.108	5.68855e-102
AC007032.1	3.17148e-106	0.318883	0.288	0.116	1.1608e-101
DUSP1	4.22302e-106	0.466541	0.466	0.268	1.54567e-101
ZC3H12C	1.05777e-105	0.46604	0.416	0.228	3.87153e-101
LINC01588	1.72919e-105	0.645934	0.726	0.632	6.32902e-101
AC099343.3	2.50295e-105	0.379351	0.274	0.106	9.16106e-101
LINC02098	2.61208e-105	0.457207	0.208	0.064	9.56048e-101
POU2AF1	4.39868e-105	0.458705	0.335	0.16	1.60996e-100
VAV3	8.59435e-105	0.42677	0.432	0.241	3.14562e-100
PCGF5	2.7166e-104	0.508248	0.756	0.713	9.94301e-100
CYP1B1	3.38538e-104	0.328834	0.259	0.099	1.23908e-99
SLFN5	7.19654e-103	0.451665	0.481	0.289	2.63401e-98
AC243965.1	1.02408e-102	0.392135	0.159	0.037	3.74823e-98
LINC02255	1.7558e-102	0.369391	0.132	0.023	6.4264e-98
MDM2	1.26037e-101	0.820201	0.691	0.572	4.61308e-97
SEPTIN11	1.14763e-100	0.455065	0.49	0.323	4.20044e-96
AC015849.1	1.5026e-100	0.448122	0.569	0.377	5.49967e-96
ENOX1	1.9461e-100	0.41376	0.237	0.087	7.12291e-96
MB	2.67782e-100	0.467081	0.265	0.109	9.80107e-96
ANGPTL4	4.97918e-100	0.40707	0.199	0.059	1.82243e-95
C12orf42	1.10488e-98	0.377676	0.127	0.022	4.04395e-94
DOCK10	1.54254e-98	0.628291	0.758	0.697	5.64585e-94
LINC00504	1.96692e-98	0.322202	0.16	0.039	7.19912e-94
PHACTR2	2.37202e-98	0.526258	0.667	0.562	8.68184e-94
CAMK1D	6.87738e-98	0.512314	0.591	0.425	2.51719e-93
TIAM2	8.01758e-98	0.636755	0.739	0.629	2.93452e-93
KDM6B	1.51997e-97	0.497968	0.801	0.73	5.56323e-93
ZBTB17	3.19766e-97	0.516339	0.451	0.269	1.17037e-92
IFIH1	3.3159e-97	0.286331	0.288	0.125	1.21365e-92
IL24	6.59772e-97	0.420951	0.262	0.108	2.41483e-92
LINC00158	8.22285e-97	0.343865	0.323	0.155	3.00965e-92
TRIM22	2.12428e-96	0.441993	0.359	0.19	7.77507e-92
NR4A3	3.11859e-96	0.580057	0.715	0.636	1.14143e-91
HCG20	3.29144e-95	0.266129	0.121	0.021	1.2047e-90
TSPOAP1-AS1	7.16137e-95	0.51088	0.5	0.317	2.62113e-90
MDFIC	2.85509e-94	0.476341	0.797	0.765	1.04499e-89
CD72	1.37983e-93	0.315468	0.353	0.181	5.0503e-89
MAD1L1	1.60813e-93	0.500029	0.439	0.268	5.88591e-89
IL7R	2.48391e-93	0.471883	0.437	0.272	9.09137e-89
ADORA2A	2.6308e-93	0.369522	0.297	0.137	9.62898e-89
DHRS9	3.50083e-93	0.331697	0.263	0.111	1.28134e-88
SLC19A2	4.52843e-93	0.583464	0.564	0.405	1.65745e-88
AC004917.1	5.14673e-93	0.308504	0.193	0.062	1.88375e-88
GABPB1-AS1	1.71987e-92	0.439033	0.565	0.39	6.2949e-88
SPRED2	1.94128e-92	0.329936	0.298	0.136	7.10528e-88
BTG1	2.03047e-92	0.391034	0.865	0.824	7.43172e-88
MTSS1	3.80482e-92	0.377183	0.346	0.182	1.3926e-87
CAVIN3	4.89431e-92	0.596332	0.805	0.751	1.79137e-87
RHOH	7.82206e-92	0.502903	0.76	0.705	2.86295e-87
LINC02689	2.56253e-91	0.388175	0.121	0.022	9.37912e-87
IRF1	1.59282e-90	0.482605	0.634	0.505	5.82987e-86
NT5E	8.53854e-90	0.439167	0.391	0.225	3.12519e-85
TCTA	2.9838e-89	0.284763	0.397	0.215	1.0921e-84
KMT2E-AS1	3.28157e-89	0.351714	0.36	0.183	1.20109e-84
GPR55	3.8518e-88	0.264078	0.159	0.044	1.4098e-83
BFSP2	9.16736e-88	0.785203	0.204	0.072	3.35535e-83
CCDC26	1.40566e-87	0.339355	0.147	0.038	5.14485e-83
USP12	2.37323e-87	0.453589	0.762	0.718	8.68625e-83
ERRFI1	2.43429e-87	0.375407	0.239	0.096	8.90976e-83
B3GNT5	4.11727e-87	0.360634	0.405	0.238	1.50696e-82
GPR68	1.02495e-86	0.312373	0.304	0.145	3.75142e-82
CPEB2	1.98318e-86	0.387642	0.392	0.224	7.25862e-82
FOS	2.10179e-86	0.432357	0.584	0.41	7.69276e-82
ISG15	2.28588e-86	0.712739	0.443	0.277	8.36654e-82
IL6R	2.84031e-86	0.250143	0.203	0.072	1.03958e-81
RPTOR	5.06408e-86	0.534428	0.738	0.656	1.85351e-81
STXBP5-AS1	7.30307e-86	0.351004	0.236	0.096	2.673e-81
CCND2-AS1	1.08538e-84	0.343545	0.211	0.079	3.97261e-80
RBMS3	2.17052e-84	0.554901	0.243	0.104	7.94434e-80
CHSY1	3.32894e-84	0.547943	0.669	0.545	1.21843e-79
PLSCR1	4.16938e-84	0.302057	0.334	0.176	1.52604e-79
STX17-AS1	8.38692e-84	0.41899	0.434	0.27	3.0697e-79
SLAMF1	1.13592e-83	0.448567	0.805	0.786	4.1576e-79
TRAC	2.69284e-83	0.49546	0.61	0.527	9.85607e-79
MIR3142HG	1.1836e-82	0.370316	0.332	0.172	4.3321e-78
LGALS3	1.49699e-82	0.541854	0.612	0.498	5.47914e-78
SPAG6	1.56953e-82	0.287879	0.153	0.042	5.74463e-78
RGS2	1.76479e-82	0.339289	0.309	0.152	6.4593e-78
PCAT1	2.47939e-82	0.25189	0.117	0.024	9.07481e-78
UST	1.02734e-81	0.453211	0.437	0.272	3.76018e-77
AL450998.2	1.16242e-81	0.27002	0.276	0.126	4.25456e-77
SERTAD1	1.26783e-81	0.442014	0.698	0.579	4.6404e-77
MT1F	2.34212e-81	0.32494	0.38	0.222	8.57238e-77
KIAA1324	2.45946e-81	0.279049	0.249	0.108	9.00187e-77
AL356234.2	3.47252e-81	0.396405	0.238	0.102	1.27098e-76
DDX60	5.23893e-81	0.273411	0.191	0.068	1.9175e-76
CD9	9.71102e-81	0.342881	0.311	0.159	3.55433e-76
PTCH2	9.83493e-81	0.848843	0.339	0.182	3.59968e-76
KRCC1	9.77728e-80	0.258223	0.311	0.156	3.57858e-75
NCOA7	1.83376e-79	0.489954	0.586	0.476	6.71174e-75
PHLDA2	2.2199e-79	0.521396	0.427	0.264	8.12506e-75
ZNF583	9.79355e-79	0.264632	0.214	0.084	3.58454e-74
NR3C1	1.82356e-78	0.498015	0.713	0.622	6.6744e-74
RBMS3-AS3	2.6054e-78	0.2889	0.127	0.031	9.53602e-74
RCAN1	4.4865e-78	0.817509	0.382	0.243	1.6421e-73
CDC20B	8.70021e-78	0.405718	0.28	0.139	3.18437e-73
DDB2	9.2708e-78	0.464846	0.689	0.625	3.39321e-73
LINC01814	1.10341e-77	0.262645	0.212	0.083	4.0386e-73
PRAG1	1.45381e-77	0.342313	0.375	0.213	5.32109e-73
OAS2	2.54528e-77	0.321586	0.355	0.203	9.31597e-73
TRAF1	7.48145e-77	0.509915	0.877	0.84	2.73829e-72
PLAU	3.18363e-76	0.289408	0.185	0.066	1.16524e-71
TRIM44	3.93185e-76	0.368665	0.413	0.258	1.4391e-71
NIBAN1	5.20087e-76	0.514251	0.773	0.719	1.90357e-71
ANKMY1	8.80235e-76	0.306731	0.297	0.146	3.22175e-71
AC068733.3	1.33384e-75	0.359997	0.279	0.137	4.88197e-71
AL031728.1	3.66065e-75	0.266886	0.147	0.044	1.33984e-70
AL355490.2	4.49039e-75	0.320657	0.143	0.041	1.64353e-70
STAT1	8.1246e-75	0.468801	0.612	0.498	2.97369e-70
GCNT1	3.42746e-74	0.490818	0.617	0.5	1.25448e-69
KCTD19	6.39874e-74	0.281716	0.138	0.039	2.342e-69
SPEF2	7.02457e-74	0.348161	0.338	0.188	2.57106e-69
ZNFX1	1.1863e-73	0.426894	0.682	0.585	4.34197e-69
FOXP1	1.35648e-73	0.436354	0.777	0.721	4.96484e-69
SMARCA2	1.3822e-73	0.55104	0.685	0.593	5.05898e-69
FGGY	2.3968e-73	0.405631	0.413	0.259	8.77251e-69
CDK2AP1	2.64671e-73	0.45383	0.522	0.455	9.68722e-69
ALPK2	6.14022e-73	0.297507	0.153	0.049	2.24738e-68
AC018816.1	1.5184e-72	0.394448	0.293	0.152	5.5575e-68
OSBPL3	2.57768e-72	0.487033	0.709	0.64	9.43458e-68
LINC01004	7.31311e-72	0.335911	0.326	0.175	2.67667e-67
GRAMD4	9.97341e-72	0.313498	0.308	0.162	3.65037e-67
IL4I1	1.13064e-71	0.448846	0.569	0.42	4.13827e-67
LTB	1.21952e-71	0.549397	0.669	0.583	4.46355e-67
PLEC	2.01064e-71	0.579335	0.659	0.538	7.35915e-67
NSMCE1-DT	2.16215e-71	0.286608	0.163	0.056	7.91369e-67
RAB11FIP1	2.2549e-71	0.433602	0.734	0.699	8.25315e-67
AL390957.1	2.37929e-71	0.331077	0.148	0.046	8.70842e-67
IL26	1.62597e-70	0.325641	0.263	0.125	5.95121e-66
AC020916.1	1.69262e-70	0.428802	0.526	0.363	6.19515e-66
FP236383.3	4.88291e-70	0.784293	0.995	0.992	1.78719e-65
DTX3L	5.30641e-70	0.258166	0.249	0.118	1.9422e-65
PDLIM4	5.30813e-70	0.259085	0.258	0.125	1.94283e-65
AL450992.3	5.54706e-70	0.396263	0.243	0.112	2.03028e-65
SERPINB9	7.12319e-70	0.588444	0.715	0.602	2.60716e-65
AL360012.1	7.47249e-70	0.327342	0.137	0.041	2.73501e-65
OTUD7B	8.96252e-70	0.508456	0.654	0.54	3.28037e-65
AKT3	9.096e-70	0.47996	0.624	0.51	3.32923e-65
HMGCS1	1.15435e-69	0.53151	0.791	0.746	4.22505e-65
IL21R	1.20517e-69	0.487584	0.66	0.55	4.41106e-65
PTMS	1.38735e-69	0.442221	0.664	0.596	5.07784e-65
CCDC18-AS1	2.05444e-69	0.30815	0.375	0.22	7.51946e-65
TAGAP	2.44607e-69	0.408477	0.648	0.528	8.95287e-65
AP002381.2	3.37536e-69	0.371137	0.38	0.222	1.23542e-64
RUNX2	3.40279e-69	0.529813	0.631	0.515	1.24545e-64
ZC3H4	7.00099e-69	0.356563	0.365	0.21	2.56243e-64
HIVEP1	9.26685e-69	0.482584	0.652	0.548	3.39176e-64
LRRC8B	9.73772e-69	0.498287	0.66	0.567	3.5641e-64
GNAS	1.16846e-68	0.315595	0.857	0.859	4.27667e-64
SDCBP	1.38567e-68	0.441978	0.692	0.613	5.07168e-64
TNFRSF4	1.85191e-68	0.562049	0.549	0.399	6.77816e-64
AC004687.1	1.98156e-68	0.352732	0.727	0.605	7.2527e-64
PATL2	9.14193e-68	0.300387	0.299	0.157	3.34604e-63
AL136456.1	2.23483e-67	0.261314	0.248	0.116	8.17968e-63
LINC02341	2.35056e-67	0.55366	0.635	0.527	8.60328e-63
XXYLT1	6.13417e-67	0.318114	0.268	0.136	2.24517e-62
MCF2L2	6.29586e-67	0.329537	0.361	0.213	2.30435e-62
SLC30A1	7.22911e-67	0.475591	0.471	0.335	2.64593e-62
ZNF562	1.34732e-66	0.282745	0.366	0.219	4.93134e-62
GAS7	3.98586e-66	0.259623	0.215	0.094	1.45886e-61
CLCF1	4.71742e-66	0.397953	0.269	0.135	1.72662e-61
KLF10	6.49254e-66	0.377063	0.497	0.348	2.37634e-61
AL138724.1	1.07002e-65	0.372183	0.525	0.389	3.91637e-61
AL135925.1	2.32471e-65	0.360356	0.446	0.297	8.50867e-61
SLC4A10	3.71427e-65	0.311267	0.177	0.068	1.35946e-60
PKM	7.11035e-65	0.264831	0.913	0.901	2.60246e-60
SP110	8.58035e-65	0.346638	0.474	0.343	3.14049e-60
FAM174B	1.1968e-64	0.296283	0.205	0.089	4.38041e-60
RGS16	2.02011e-64	0.379207	0.72	0.617	7.39379e-60
AC025164.1	6.21695e-64	0.279831	0.207	0.089	2.27547e-59
SYNJ2	6.38555e-64	0.360732	0.526	0.406	2.33717e-59
HIST1H1C	1.99802e-63	0.586307	0.701	0.584	7.31296e-59
KLHL21	2.65869e-63	0.313436	0.372	0.225	9.73107e-59
ESYT2	3.35006e-63	0.440113	0.607	0.489	1.22616e-58
CD226	1.44038e-62	0.584681	0.685	0.607	5.27195e-58
IL15RA	2.08629e-62	0.261218	0.398	0.258	7.63602e-58
COL6A2	2.38274e-62	0.27848	0.226	0.107	8.72106e-58
RASGRF2	3.18562e-62	0.304075	0.403	0.26	1.16597e-57
PLEKHF1	8.58074e-62	0.336063	0.379	0.246	3.14064e-57
TOX	9.22768e-62	0.499142	0.434	0.282	3.37742e-57
PIK3R5	1.16007e-61	0.310641	0.343	0.201	4.24598e-57
DRAIC	1.46896e-61	0.273516	0.132	0.042	5.37654e-57
HIST1H1E	1.95421e-61	0.578423	0.859	0.731	7.15261e-57
ANKRD28	3.42616e-61	0.491769	0.686	0.602	1.25401e-56
AL136962.1	4.40274e-61	0.341589	0.347	0.204	1.61145e-56
PVT1	4.57225e-61	0.480705	0.742	0.688	1.67349e-56
AC083880.1	5.16649e-61	0.383168	0.286	0.154	1.89099e-56
CSF1	1.05208e-60	0.519948	0.707	0.625	3.85073e-56
MRPS6	1.57142e-60	0.520187	0.669	0.661	5.75155e-56
TNFSF8	2.06419e-60	0.376178	0.316	0.181	7.55516e-56
AC103591.3	4.68853e-60	0.494456	0.165	0.064	1.71605e-55
SLC39A10	5.32617e-60	0.515649	0.461	0.318	1.94943e-55
LRIF1	1.19209e-59	0.352808	0.458	0.319	4.36318e-55
RAB30-DT	1.29252e-59	0.269805	0.438	0.294	4.73076e-55
RUNX3	1.49222e-59	0.395902	0.802	0.778	5.46167e-55
FP671120.4	1.78891e-59	0.75754	0.85	0.794	6.54758e-55
RNF19A	9.42004e-59	0.346667	0.81	0.8	3.44783e-54
SLC43A2	1.36198e-58	0.255085	0.21	0.098	4.98497e-54
GALNT2	1.46836e-58	0.402225	0.615	0.529	5.37435e-54
AC017002.5	2.44109e-58	0.262239	0.267	0.141	8.93462e-54
GALM	2.51601e-58	0.404017	0.651	0.563	9.20886e-54
AL121985.1	3.51804e-58	0.397433	0.246	0.128	1.28764e-53
IL4R	3.71723e-58	0.360522	0.514	0.382	1.36054e-53
SMG9	5.47997e-58	0.297208	0.377	0.243	2.00572e-53
VIM-AS1	5.48293e-58	0.331644	0.38	0.243	2.00681e-53
SGK1	3.15167e-57	0.310539	0.432	0.291	1.15354e-52
S100A4	4.58933e-57	0.57519	0.689	0.669	1.67974e-52
AC053513.1	5.02993e-57	0.318636	0.227	0.112	1.84101e-52
MYO1E	1.62296e-56	0.398775	0.341	0.212	5.94021e-52
AC243960.1	1.81284e-56	0.301098	0.43	0.288	6.63519e-52
BACH1	2.30472e-56	0.421916	0.59	0.476	8.43549e-52
SP100	2.47495e-56	0.368786	0.544	0.447	9.05858e-52
ADRB2	2.50534e-56	0.410755	0.208	0.098	9.16981e-52
RGCC	3.84568e-56	0.380101	0.901	0.868	1.40756e-51
OXLD1	4.92292e-56	0.31579	0.512	0.386	1.80184e-51
TTF2	1.23765e-55	0.445533	0.625	0.533	4.52992e-51
MGAT5	1.75274e-55	0.425896	0.542	0.427	6.4152e-51
PRKCA	2.23599e-55	0.420042	0.804	0.783	8.18394e-51
PLAGL1	2.54802e-55	0.26805	0.351	0.221	9.32599e-51
HYMAI	4.14304e-55	0.273675	0.134	0.048	1.5164e-50
SEMA7A	5.61722e-55	0.479092	0.635	0.55	2.05596e-50
MLF1	6.30004e-55	0.25535	0.286	0.16	2.30588e-50
HECW2	7.04599e-55	0.281782	0.192	0.087	2.5789e-50
KLF9	1.19882e-54	0.354015	0.514	0.408	4.38781e-50
TNFRSF10B	1.39755e-54	0.409975	0.424	0.285	5.11516e-50
TNFRSF12A	1.84639e-54	0.295558	0.405	0.271	6.75797e-50
STAT4	2.16028e-54	0.35241	0.494	0.364	7.90685e-50
IFI6	3.28891e-54	0.457971	0.266	0.152	1.20377e-49
NFATC2	3.43894e-54	0.454956	0.746	0.686	1.25869e-49
RARG	5.05284e-54	0.286824	0.302	0.178	1.84939e-49
LINC01215	5.64341e-54	0.289249	0.423	0.293	2.06555e-49
DUSP2	7.21778e-54	0.302448	0.89	0.874	2.64178e-49
APOBEC3B	2.99259e-53	0.289787	0.375	0.25	1.09532e-48
HIVEP2	4.33251e-53	0.420675	0.673	0.583	1.58574e-48
PTPN22	5.42689e-53	0.397818	0.591	0.503	1.9863e-48
ANXA5	1.09045e-52	0.40219	0.639	0.602	3.99114e-48
GNPDA1	1.86212e-52	0.25285	0.416	0.299	6.81555e-48
TAB2	2.00894e-52	0.414096	0.754	0.69	7.3529e-48
MAPRE2	5.60152e-52	0.286383	0.523	0.415	2.05021e-47
PIGV	5.99615e-52	0.25435	0.321	0.197	2.19465e-47
SMAD3	6.31178e-52	0.30754	0.196	0.092	2.31017e-47
ANKH	2.46744e-51	0.477649	0.633	0.566	9.03107e-47
SNHG25	3.62492e-51	0.372254	0.494	0.361	1.32676e-46
MAST4	5.14083e-51	0.490779	0.601	0.504	1.88159e-46
LYST	2.26203e-50	0.340993	0.728	0.714	8.27927e-46
CCL20	5.11608e-50	0.408443	0.299	0.174	1.87254e-45
MHENCR	5.23195e-50	0.264482	0.293	0.169	1.91495e-45
PLK2	5.57583e-50	0.381141	0.107	0.034	2.04081e-45
KIAA0513	8.96556e-50	0.298405	0.337	0.211	3.28149e-45
ABL2	1.15744e-49	0.309977	0.352	0.232	4.23636e-45
ZFP36L1	7.8486e-49	0.33237	0.801	0.781	2.87267e-44
NPW	1.01956e-48	0.313531	0.387	0.262	3.73171e-44
ELMO1	1.62867e-48	0.468547	0.695	0.65	5.96111e-44
SQSTM1	2.03112e-48	0.395888	0.78	0.742	7.43412e-44
AL109741.1	3.39994e-48	0.258903	0.259	0.147	1.24441e-43
RORA-AS1	3.7474e-48	0.302464	0.358	0.232	1.37158e-43
FOSL1	5.54178e-48	0.403218	0.612	0.511	2.02835e-43
FOSB	7.02218e-48	0.314821	0.525	0.405	2.57019e-43
MEAK7	7.82684e-48	0.296465	0.181	0.086	2.8647e-43
TCAF2	1.07538e-47	0.292915	0.415	0.29	3.93601e-43
ARMH1	1.08246e-47	0.412359	0.446	0.322	3.96192e-43
FMNL1	1.50997e-47	0.393348	0.59	0.493	5.52663e-43
IER5	2.59891e-47	0.327111	0.622	0.516	9.51227e-43
RRP12	4.77657e-47	0.519667	0.703	0.638	1.74827e-42
NRIP1	4.83976e-47	0.307666	0.402	0.278	1.7714e-42
AC112721.2	5.76055e-47	0.349622	0.421	0.304	2.10842e-42
PRKAG2	5.8848e-47	0.312397	0.427	0.304	2.1539e-42
POMC	5.99552e-47	0.250777	0.267	0.154	2.19442e-42
AL138720.1	1.08033e-46	0.449875	0.561	0.445	3.95413e-42
INPP4B	1.32108e-46	0.506314	0.656	0.586	4.83529e-42
CXCR3	1.37918e-46	0.440715	0.656	0.605	5.04795e-42
CD84	1.87808e-46	0.348368	0.514	0.407	6.87397e-42
PLCB1	2.90807e-46	0.372828	0.55	0.424	1.06438e-41
IL23R	4.04402e-46	0.30385	0.338	0.216	1.48015e-41
ZFPM1	6.67298e-46	0.289749	0.445	0.318	2.44238e-41
PLK3	8.70746e-46	0.326058	0.759	0.727	3.18702e-41
RASD1	3.73306e-45	0.360641	0.194	0.096	1.36634e-40
EPC1	4.55467e-45	0.279055	0.694	0.651	1.66705e-40
VAMP1	6.23867e-45	0.260236	0.268	0.156	2.28341e-40
CELF2	8.04084e-45	0.398774	0.767	0.745	2.94303e-40
NEU1	1.6537e-44	0.461909	0.523	0.435	6.05271e-40
VOPP1	9.68999e-44	0.420969	0.541	0.441	3.54663e-39
KDM5B	2.31592e-43	0.493807	0.476	0.367	8.47651e-39
ELF1	2.46416e-43	0.374394	0.686	0.64	9.01906e-39
BCL2L11	2.74787e-43	0.279281	0.324	0.207	1.00575e-38
RASSF5	2.89075e-43	0.448084	0.618	0.537	1.05804e-38
CD247	9.00411e-43	0.343154	0.68	0.628	3.2956e-38
LRRC8C-DT	1.43706e-42	0.308345	0.281	0.171	5.2598e-38
ARRDC3	8.65735e-42	0.28374	0.188	0.097	3.16868e-37
ACTN1	9.07954e-42	0.326584	0.54	0.464	3.3232e-37
AL355075.4	1.08103e-41	0.484332	0.212	0.114	3.95669e-37
TSC22D2	1.09172e-41	0.330134	0.519	0.411	3.99579e-37
BICRAL	1.79315e-41	0.297142	0.372	0.253	6.56312e-37
H2AFJ	2.9846e-41	0.256055	0.463	0.36	1.09239e-36
YPEL5	3.39246e-41	0.259266	0.396	0.289	1.24167e-36
BISPR	6.06688e-41	0.31745	0.171	0.085	2.22054e-36
AL357992.1	6.163e-41	0.334439	0.373	0.262	2.25572e-36
PFKFB3	1.21459e-40	0.350561	0.461	0.345	4.44551e-36
DUSP16	1.78845e-40	0.252719	0.331	0.216	6.54591e-36
MYC	1.93542e-40	0.387494	0.763	0.747	7.08383e-36
HBP1	2.087e-40	0.257824	0.342	0.229	7.63861e-36
SGMS1	2.75771e-40	0.415087	0.599	0.518	1.00935e-35
AGPAT4	4.55429e-40	0.261657	0.346	0.236	1.66692e-35
SLC7A1	5.24041e-40	0.356759	0.715	0.667	1.91804e-35
ERN1	7.26605e-40	0.271288	0.482	0.368	2.65945e-35
HIF1A	8.90334e-40	0.305044	0.699	0.68	3.25871e-35
ZBTB21	9.79003e-40	0.300432	0.434	0.327	3.58325e-35
SDCBP2-AS1	1.82794e-39	0.396034	0.244	0.144	6.69045e-35
MAP3K8	2.2468e-39	0.36369	0.735	0.714	8.22352e-35
RGS6	5.23349e-39	0.29654	0.216	0.122	1.91551e-34
ITM2B	5.28721e-39	0.35565	0.549	0.511	1.93517e-34
ENC1	5.71376e-39	0.250656	0.181	0.094	2.09129e-34
ZC3H8	7.28275e-39	0.278875	0.474	0.375	2.66556e-34
ZNF267	8.52678e-39	0.337268	0.645	0.592	3.12089e-34
XCL2	1.30637e-38	0.348896	0.751	0.617	4.78143e-34
AC002454.1	1.44016e-38	0.250286	0.28	0.177	5.27113e-34
CITED2	6.22747e-38	0.44621	0.58	0.471	2.27932e-33
LINC01619	7.12802e-38	0.378872	0.293	0.192	2.60893e-33
THUMPD3-AS1	1.04089e-37	0.267964	0.598	0.507	3.80977e-33
TRERF1	1.20207e-37	0.315755	0.335	0.225	4.39971e-33
GNG2	2.39807e-37	0.344331	0.718	0.689	8.77718e-33
HIST1H2AC	4.40688e-37	0.407172	0.421	0.312	1.61296e-32
PMEPA1	7.29509e-37	0.288623	0.362	0.255	2.67008e-32
PARP14	7.58031e-37	0.339209	0.457	0.357	2.77447e-32
IFNG	1.09177e-36	0.269863	0.882	0.795	3.99599e-32
TUBB2A	1.28516e-36	0.445556	0.466	0.369	4.70383e-32
NEDD9	1.46786e-36	0.345651	0.611	0.528	5.37253e-32
HLCS	1.70685e-36	0.266015	0.334	0.225	6.24725e-32
LINC00623	2.34752e-36	0.340997	0.397	0.287	8.59218e-32
CENPM	2.5146e-36	0.320621	0.677	0.661	9.20369e-32
PAM	4.51888e-36	0.339991	0.763	0.737	1.65396e-31
PHF11	4.88507e-36	0.262589	0.44	0.34	1.78798e-31
ING1	5.196e-36	0.304548	0.445	0.354	1.90179e-31
LINC02416	1.90351e-35	0.278277	0.31	0.207	6.96703e-31
LHFPL6	5.66334e-35	0.412773	0.384	0.287	2.07284e-30
DHRS4-AS1	1.09203e-34	0.253721	0.306	0.206	3.99693e-30
NLRC5	1.25075e-34	0.299803	0.392	0.282	4.57788e-30
SHLD2	2.31209e-34	0.315733	0.606	0.551	8.46248e-30
LST1	2.41644e-34	0.276289	0.388	0.289	8.84441e-30
RORA	2.87045e-34	0.387495	0.573	0.486	1.05061e-29
SRGAP2B	5.49126e-34	0.297592	0.344	0.242	2.00986e-29
PHEX	6.02475e-34	0.32409	0.384	0.287	2.20512e-29
DIAPH2	1.36518e-33	0.329965	0.422	0.324	4.99668e-29
GAN	1.73943e-33	0.312754	0.362	0.26	6.36648e-29
MAPKAPK2	1.76131e-33	0.445472	0.61	0.563	6.44658e-29
BCOR	1.7968e-33	0.299823	0.472	0.374	6.57645e-29
UPP1	3.08077e-33	0.318801	0.668	0.628	1.12759e-28
CDYL	4.152e-33	0.374526	0.562	0.481	1.51967e-28
POU2F2	4.94936e-33	0.323732	0.562	0.514	1.81151e-28
WDR1	5.02108e-33	0.259192	0.745	0.748	1.83776e-28
RPS27L	8.33656e-33	0.34095	0.703	0.685	3.05127e-28
SPPL2A	1.72057e-32	0.319181	0.591	0.546	6.29746e-28
APOBEC3H	2.5013e-32	0.283557	0.346	0.245	9.15499e-28
CORO1C	3.05257e-32	0.308721	0.475	0.395	1.11727e-27
NFKBID	3.71806e-32	0.309636	0.754	0.733	1.36085e-27
EIF2AK2	4.42441e-32	0.259148	0.429	0.344	1.61938e-27
FRMD4B	5.77187e-32	0.386887	0.533	0.467	2.11256e-27
TTC39C	8.45406e-32	0.259348	0.534	0.453	3.09427e-27
HIST1H3A	9.6864e-32	0.349035	0.184	0.104	3.54532e-27
TESPA1	2.96137e-31	0.31303	0.533	0.458	1.08389e-26
CCL1	1.40479e-30	0.570754	0.123	0.058	5.14167e-26
TET2	1.46676e-30	0.344921	0.712	0.681	5.3685e-26
VPS13D	3.47375e-30	0.304014	0.397	0.302	1.27143e-25
FAM53C	3.73234e-30	0.26942	0.313	0.216	1.36608e-25
EVI2A	4.62821e-30	0.343035	0.487	0.42	1.69397e-25
FNDC3B	8.6584e-30	0.318081	0.541	0.468	3.16906e-25
RALGDS	9.8136e-30	0.398088	0.396	0.301	3.59188e-25
MFSD10	1.45817e-29	0.266282	0.683	0.69	5.33706e-25
NABP1	1.5017e-29	0.260974	0.444	0.344	5.49638e-25
TCF7	1.77415e-29	0.287468	0.397	0.304	6.49356e-25
CD6	1.85966e-29	0.315575	0.687	0.658	6.80655e-25
TRBC1	2.48544e-29	0.349846	0.428	0.355	9.09698e-25
VMP1	2.6177e-29	0.303477	0.711	0.67	9.58105e-25
E2F3	3.79431e-29	0.251155	0.466	0.369	1.38875e-24
S100A10	1.21774e-28	0.296741	0.819	0.824	4.45703e-24
FAM3C	1.57989e-28	0.306637	0.559	0.51	5.78255e-24
TRAF3IP2-AS1	2.76163e-28	0.256986	0.407	0.309	1.01079e-23
TMEM107	3.95844e-28	0.448911	0.345	0.257	1.44883e-23
FHOD1	4.40545e-28	0.322854	0.602	0.535	1.61244e-23
RIPOR2	5.35995e-28	0.347148	0.332	0.239	1.96179e-23
SDC4	1.35941e-27	0.344676	0.611	0.57	4.97559e-23
SNHG6	1.55657e-27	0.254492	0.793	0.807	5.69719e-23
ANKRD33B	1.72747e-27	0.351726	0.324	0.236	6.32272e-23
AVL9	2.18137e-27	0.269735	0.468	0.38	7.98405e-23
ANKRD10	2.61124e-27	0.330011	0.513	0.436	9.55742e-23
MAT2A	5.88979e-27	0.322975	0.741	0.709	2.15572e-22
SPAG9	3.31884e-26	0.301284	0.678	0.647	1.21473e-21
RGS3	4.33023e-26	0.267891	0.49	0.412	1.58491e-21
SERPINE2	4.37551e-26	0.26582	0.257	0.174	1.60148e-21
AHRR	5.5868e-26	0.300063	0.414	0.325	2.04483e-21
SELPLG	6.52528e-26	0.327645	0.481	0.423	2.38832e-21
LINC01934	7.43357e-26	0.307439	0.357	0.264	2.72076e-21
ICOS	1.52437e-25	0.260233	0.544	0.478	5.57934e-21
PRNP	1.58666e-25	0.299168	0.561	0.496	5.80733e-21
PLCL2	1.78448e-25	0.264475	0.434	0.351	6.53139e-21
ANK3	1.985e-25	0.385045	0.698	0.667	7.2653e-21
KDM4C	1.98898e-25	0.252189	0.415	0.33	7.27987e-21
JAK2	2.36904e-25	0.323578	0.591	0.534	8.67093e-21
F5	3.46474e-25	0.326659	0.561	0.511	1.26813e-20
POLR2A	4.11726e-25	0.257923	0.734	0.694	1.50696e-20
PTPRE	4.52764e-25	0.300798	0.613	0.563	1.65716e-20
LPP	7.47667e-25	0.327739	0.54	0.474	2.73654e-20
LIF	7.72473e-25	0.279788	0.575	0.498	2.82733e-20
ECE1	8.69084e-25	0.353199	0.664	0.625	3.18093e-20
TNIP2	1.04999e-24	0.282534	0.64	0.609	3.84306e-20
RNF149	1.41758e-24	0.28832	0.555	0.491	5.18848e-20
RBPJ	1.84715e-24	0.254219	0.791	0.784	6.76074e-20
RALGAPA1	2.0865e-24	0.274667	0.421	0.336	7.63679e-20
CRY1	5.56497e-24	0.301084	0.574	0.516	2.03684e-19
DYNLT1	5.69024e-24	0.260885	0.63	0.617	2.08268e-19
SRGAP2	9.04647e-24	0.292566	0.378	0.295	3.3111e-19
DSTN	9.43125e-24	0.275465	0.535	0.516	3.45193e-19
N4BP1	1.21476e-23	0.296578	0.531	0.469	4.44613e-19
CCL22	1.41e-23	0.389347	0.162	0.096	5.16072e-19
LAG3	2.49206e-23	0.25783	0.716	0.717	9.12118e-19
BBC3	6.73747e-23	0.254102	0.17	0.105	2.46598e-18
POP4	3.12494e-22	0.365481	0.521	0.49	1.14376e-17
NOCT	5.82768e-22	0.254373	0.345	0.261	2.13299e-17
CTNNB1	1.44759e-21	0.361679	0.697	0.663	5.29832e-17
ADAR	2.62286e-21	0.261631	0.613	0.578	9.59993e-17
GNA13	4.4677e-21	0.283117	0.6	0.546	1.63522e-16
WDR74	5.57141e-21	0.479252	0.691	0.654	2.03919e-16
EHD4	7.55173e-21	0.27179	0.685	0.687	2.76401e-16
TOB1	7.65101e-21	0.305621	0.36	0.281	2.80035e-16
SLC7A5	9.3187e-21	0.309941	0.805	0.797	3.41074e-16
ALCAM	9.44474e-21	0.275924	0.548	0.486	3.45687e-16
SPAG1	9.50819e-21	0.266639	0.558	0.505	3.48009e-16
TAP1	3.77293e-20	0.277926	0.662	0.67	1.38093e-15
LPXN	6.10073e-20	0.261829	0.691	0.67	2.23293e-15
PLEKHA7	7.63562e-20	0.263947	0.487	0.427	2.79471e-15
TTC33	1.39385e-19	0.303932	0.44	0.362	5.10164e-15
VDR	1.81543e-19	0.285989	0.465	0.396	6.64464e-15
XPC	4.19692e-19	0.266664	0.405	0.329	1.53612e-14
PRDM2	4.54669e-19	0.25196	0.579	0.529	1.66413e-14
STK24	1.13025e-18	0.25471	0.668	0.652	4.13682e-14
RDX	1.40084e-18	0.321849	0.606	0.57	5.12722e-14
ALOX5AP	4.32188e-18	0.26275	0.334	0.267	1.58185e-13
MYO1D	7.33742e-18	0.258611	0.542	0.495	2.68557e-13
PEAK1	7.41923e-18	0.282719	0.582	0.548	2.71551e-13
PTPRK	9.84766e-18	0.250067	0.461	0.387	3.60434e-13
GOLGA8A	1.69341e-17	0.285178	0.253	0.186	6.19807e-13
LAPTM5	2.43209e-17	0.261471	0.578	0.574	8.9017e-13
ICAM1	2.83757e-17	0.278259	0.459	0.398	1.03858e-12
HIST1H2AE	4.59183e-17	0.266677	0.358	0.29	1.68066e-12
CD200	8.5679e-17	0.318144	0.37	0.311	3.13594e-12
MAP2K3	1.27586e-16	0.251434	0.695	0.7	4.66978e-12
TGFBR2	2.1851e-16	0.271923	0.613	0.563	7.99769e-12
RIPK1	4.67177e-16	0.277839	0.367	0.299	1.70991e-11
ATF7IP	6.07041e-16	0.260964	0.506	0.444	2.22183e-11
OGT	8.03248e-16	0.297108	0.584	0.553	2.93997e-11
PIEZO1	1.09604e-15	0.314916	0.468	0.408	4.0116e-11
NFKB1	1.14776e-15	0.261337	0.799	0.781	4.20093e-11
PTPN6	1.18063e-15	0.26022	0.63	0.623	4.32124e-11
FOXO1	6.56899e-15	0.293624	0.626	0.599	2.40432e-10
ELL2	8.14084e-15	0.264216	0.667	0.644	2.97963e-10
TMBIM1	8.36397e-15	0.326783	0.543	0.502	3.0613e-10
SKIL	1.0156e-14	0.258905	0.482	0.421	3.71721e-10
MAK	1.47213e-14	0.252547	0.389	0.332	5.38813e-10
RAPGEF1	1.92406e-14	0.268911	0.552	0.503	7.04225e-10
IFFO2	3.85771e-14	0.266449	0.402	0.336	1.41196e-09
NACC1	1.0782e-13	0.282488	0.457	0.402	3.94632e-09
ASF1A	1.52404e-13	0.313125	0.418	0.359	5.57814e-09
NEAT1	1.85978e-13	0.523667	0.729	0.703	6.80697e-09
EVI5	2.13843e-13	0.267224	0.617	0.579	7.82688e-09
MIR222HG	2.39674e-13	0.290701	0.546	0.498	8.77232e-09
IFIT2	2.75206e-13	0.291634	0.117	0.073	1.00728e-08
TBC1D5	6.03311e-13	0.256104	0.378	0.321	2.20818e-08
HIST1H1D	1.55295e-12	0.319116	0.607	0.548	5.68396e-08
FNDC3A	1.08306e-11	0.255747	0.622	0.602	3.96412e-07
LFNG	1.45217e-11	0.278037	0.237	0.185	5.31507e-07
DIXDC1	1.74238e-11	0.2698	0.525	0.485	6.37729e-07
CARS2	1.93608e-11	0.256129	0.541	0.516	7.08624e-07
GTF2B	4.18496e-11	0.272296	0.628	0.592	1.53174e-06
IFRD1	8.3309e-11	0.259076	0.515	0.468	3.04919e-06
LRRC8C	1.06895e-10	0.253392	0.624	0.609	3.91247e-06
HSPA1A	5.48298e-08	0.339005	0.258	0.218	0.00200683
MKLN1	5.8864e-07	0.264407	0.511	0.483	0.0215448
RNF145	3.92803e-06	0.252604	0.551	0.532	0.14377
ANXA1	4.94293e-06	0.369773	0.469	0.463	0.180916
SPTAN1	9.1415e-05	0.291042	0.625	0.619	1
DDHD1	0.000128429	0.272713	0.493	0.482	1
HIST1H2AI	0.00374664	0.280068	0.605	0.58	1
MKNK2	0.412508	0.292557	0.42	0.424	1

## Sheet: Dn_all
gene	p_val	avg_log2FC	pct.1	pct.2	p_val_adj
RPS18	7.68418e-267	-0.548841	0.93	0.943	2.81249e-262
TUBA1B	9.96445e-243	-0.726123	0.823	0.885	3.64709e-238
RPS14	7.5262e-206	-0.464106	0.871	0.9	2.75467e-201
TUBB	2.81086e-201	-0.810838	0.694	0.8	1.0288e-196
RPL7	3.18667e-195	-0.526439	0.764	0.839	1.16635e-190
GAPDH	4.28248e-195	-0.508379	0.937	0.942	1.56743e-190
HSPA8	9.1494e-190	-0.6202	0.825	0.89	3.34877e-185
RPL34	1.48147e-180	-0.423826	0.86	0.892	5.42233e-176
RPL35A	1.34634e-177	-0.401168	0.873	0.897	4.92775e-173
RPL22L1	1.99848e-170	-0.592722	0.774	0.857	7.31463e-166
EIF4A1	6.35223e-170	-0.432598	0.834	0.883	2.32498e-165
NPM1	5.89298e-167	-0.549502	0.893	0.907	2.15689e-162
RPS4X	7.19893e-165	-0.424643	0.891	0.908	2.63488e-160
RPL39	5.97892e-163	-0.414754	0.826	0.865	2.18834e-158
RPL8	1.11281e-162	-0.360553	0.898	0.917	4.07301e-158
EEF1B2	3.94662e-157	-0.385461	0.84	0.889	1.4445e-152
RPL26	3.42992e-153	-0.36784	0.901	0.911	1.25538e-148
RBM3	1.01965e-151	-0.521632	0.625	0.747	3.73202e-147
IL32	8.45986e-150	-0.525425	0.77	0.847	3.09639e-145
CORO1A	1.36126e-148	-0.514321	0.74	0.834	4.98236e-144
ACTG1	1.64737e-140	-0.538026	0.88	0.905	6.02952e-136
HSP90AB1	1.81268e-138	-0.452591	0.902	0.908	6.6346e-134
RPS17	1.03185e-137	-0.408454	0.782	0.849	3.77669e-133
RPS7	2.8449e-135	-0.427774	0.856	0.889	1.04126e-130
HSPD1	9.65604e-135	-0.545562	0.751	0.824	3.53421e-130
RPL27	4.22834e-132	-0.354325	0.836	0.881	1.54761e-127
RPL24	1.75843e-130	-0.313179	0.866	0.896	6.43603e-126
LSM7	2.23371e-130	-0.433201	0.655	0.774	8.1756e-126
RPL10	4.9412e-128	-0.337457	0.912	0.92	1.80853e-123
NACA	3.20439e-126	-0.364777	0.807	0.86	1.17284e-121
LBR	5.39927e-126	-0.374417	0.379	0.57	1.97619e-121
RPL17	2.19395e-125	-0.344502	0.88	0.906	8.03007e-121
RPS6	5.67753e-125	-0.343109	0.884	0.909	2.07803e-120
TUBB4B	8.60177e-125	-0.433988	0.773	0.84	3.14833e-120
RPL5	2.14996e-123	-0.393925	0.828	0.87	7.86905e-119
EEF1A1	6.69631e-123	-0.396619	0.942	0.939	2.45091e-118
RPL3	2.48773e-122	-0.363606	0.873	0.907	9.10533e-118
TXN	3.66263e-122	-0.413913	0.78	0.841	1.34056e-117
SNX10	9.61667e-121	-0.292621	0.274	0.466	3.5198e-116
RBM8A	1.194e-119	-0.391722	0.712	0.806	4.37014e-115
ATP5MC1	6.80263e-119	-0.43288	0.56	0.703	2.48983e-114
DDIT4	5.23148e-118	-0.529806	0.446	0.635	1.91477e-113
RACK1	6.81899e-118	-0.345613	0.844	0.884	2.49582e-113
RPS26	9.22751e-117	-0.323812	0.883	0.903	3.37736e-112
METRN	8.81176e-116	-0.255241	0.132	0.322	3.22519e-111
MTHFD2	3.03048e-115	-0.392157	0.73	0.813	1.10919e-110
BST2	3.54816e-114	-0.385459	0.505	0.678	1.29866e-109
RPL15	8.4228e-114	-0.325473	0.87	0.888	3.08283e-109
RPL28	2.26354e-112	-0.330642	0.931	0.94	8.28477e-108
TKT	1.07035e-108	-0.379185	0.568	0.713	3.91759e-104
RPL14	5.07982e-108	-0.320736	0.875	0.902	1.85926e-103
RPL35	6.99457e-107	-0.315004	0.897	0.92	2.56008e-102
EEF2	7.10792e-107	-0.35946	0.849	0.88	2.60157e-102
RPS27A	9.89394e-107	-0.292192	0.879	0.905	3.62128e-102
RPL7A	1.14881e-106	-0.297185	0.905	0.917	4.20476e-102
SERBP1	1.4865e-105	-0.358608	0.75	0.819	5.44072e-101
H2AFZ	2.09002e-103	-0.420058	0.793	0.854	7.6497e-99
RPL21	8.34731e-103	-0.316148	0.853	0.894	3.0552e-98
ATP5F1B	1.58217e-102	-0.443899	0.683	0.781	5.7909e-98
OSTC	6.65079e-102	-0.34749	0.468	0.622	2.43426e-97
ATP5MC3	1.06227e-101	-0.427881	0.721	0.803	3.88801e-97
NDUFB10	2.15058e-101	-0.372361	0.597	0.739	7.87135e-97
CLIC1	2.19476e-101	-0.386284	0.734	0.81	8.03305e-97
SRRM1	8.81563e-101	-0.341288	0.594	0.717	3.22661e-96
SNRPE	1.24587e-100	-0.375435	0.665	0.759	4.56002e-96
RPS24	2.72301e-100	-0.285856	0.875	0.893	9.96648e-96
RPS23	3.10596e-98	-0.303209	0.901	0.913	1.13681e-93
RPS3A	3.45581e-98	-0.300272	0.88	0.902	1.26486e-93
CCT6A	9.10647e-96	-0.394415	0.667	0.77	3.33306e-91
SNRPD1	5.58632e-95	-0.338899	0.696	0.779	2.04465e-90
PA2G4	1.49587e-94	-0.361414	0.727	0.798	5.47505e-90
EIF2S2	1.38886e-93	-0.349804	0.575	0.708	5.08337e-89
TMEM256	2.136e-93	-0.310094	0.422	0.572	7.81799e-89
RPL23	5.20074e-92	-0.31992	0.769	0.836	1.90352e-87
FBL	7.82375e-92	-0.346614	0.669	0.772	2.86357e-87
SFPQ	1.12941e-91	-0.335406	0.789	0.846	4.13375e-87
AIF1	2.30022e-91	-0.290187	0.124	0.284	8.41903e-87
MT-ND5	8.75815e-91	-0.561494	0.691	0.804	3.20557e-86
POLR2G	1.27003e-90	-0.311451	0.487	0.632	4.64843e-86
GSTP1	1.67445e-90	-0.359732	0.751	0.838	6.12864e-86
PRKDC	8.98867e-90	-0.396487	0.587	0.718	3.28994e-85
ADRM1	1.35628e-89	-0.328951	0.616	0.743	4.96413e-85
SNRPB	1.8085e-88	-0.313282	0.737	0.814	6.61929e-84
IMPDH2	2.50739e-88	-0.366631	0.662	0.763	9.17729e-84
PSME1	8.83129e-88	-0.36773	0.606	0.727	3.23234e-83
XRCC5	1.10139e-86	-0.35283	0.655	0.754	4.03121e-82
ACD	1.80152e-86	-0.263733	0.39	0.552	6.59375e-82
CDC20	6.43713e-86	-0.377772	0.336	0.501	2.35605e-81
BATF	9.4663e-85	-0.384525	0.636	0.762	3.46476e-80
ILF2	1.25235e-84	-0.330201	0.65	0.749	4.58373e-80
KTN1	2.08478e-84	-0.353107	0.611	0.732	7.63049e-80
UQCR10	2.65596e-84	-0.331061	0.634	0.761	9.72109e-80
SRP72	3.80506e-84	-0.298754	0.489	0.635	1.39269e-79
CHCHD10	4.74092e-83	-0.373072	0.66	0.769	1.73522e-78
NIFK	2.87392e-82	-0.327629	0.539	0.675	1.05188e-77
NDUFA6	3.02831e-82	-0.306758	0.674	0.777	1.10839e-77
HSP90B1	3.04334e-82	-0.452491	0.664	0.759	1.11389e-77
NASP	5.16096e-81	-0.316473	0.679	0.778	1.88896e-76
SSR3	1.64998e-80	-0.357687	0.543	0.681	6.03908e-76
PSMB8	1.85892e-80	-0.336951	0.649	0.744	6.80381e-76
DUT	3.10186e-80	-0.36341	0.707	0.786	1.13531e-75
POP7	4.24241e-80	-0.299149	0.508	0.653	1.55276e-75
RSL24D1	5.13359e-80	-0.315926	0.559	0.678	1.87895e-75
HNRNPA1	1.99239e-79	-0.292821	0.804	0.855	7.29233e-75
RPS3	2.40755e-79	-0.264244	0.904	0.922	8.81188e-75
AC004448.2	2.88512e-79	-0.304557	0.843	0.887	1.05598e-74
RPL10A	3.51055e-79	-0.264922	0.877	0.897	1.2849e-74
C11orf98	4.5141e-79	-0.299418	0.497	0.641	1.6522e-74
MCM7	7.51441e-79	-0.325005	0.626	0.745	2.75035e-74
SLC25A5	1.0092e-78	-0.393108	0.677	0.77	3.69378e-74
CANX	1.0649e-78	-0.3691	0.623	0.73	3.89765e-74
EXOSC8	1.35872e-78	-0.299381	0.511	0.648	4.97305e-74
MT-ND1	1.4186e-78	-0.389433	0.672	0.787	5.19222e-74
GZMB	3.07657e-78	-0.629767	0.81	0.867	1.12605e-73
BATF3	3.50088e-78	-0.41236	0.43	0.566	1.28136e-73
P4HB	6.34258e-78	-0.401594	0.635	0.769	2.32145e-73
IFITM2	9.07074e-78	-0.40368	0.395	0.554	3.31998e-73
RABGGTB	9.09916e-78	-0.2941	0.494	0.634	3.33038e-73
PHB2	4.49449e-77	-0.328375	0.65	0.754	1.64503e-72
PSMA3	5.6206e-77	-0.308421	0.582	0.704	2.0572e-72
GMPS	2.6524e-76	-0.256402	0.453	0.6	9.70804e-72
EIF2S3	4.85424e-76	-0.317826	0.567	0.685	1.7767e-71
BAZ1B	5.27247e-76	-0.288293	0.523	0.663	1.92978e-71
ATP5F1A	6.59237e-76	-0.310434	0.583	0.709	2.41287e-71
PSMD11	7.85718e-76	-0.280867	0.503	0.635	2.87581e-71
SEC11C	1.82544e-75	-0.325918	0.584	0.703	6.68129e-71
NAA10	2.98224e-75	-0.313785	0.608	0.736	1.09153e-70
MT-CYB	4.16134e-75	-0.540924	0.663	0.775	1.52309e-70
RBM25	1.74797e-74	-0.269522	0.585	0.705	6.39774e-70
RPL4	1.79216e-74	-0.260385	0.821	0.868	6.5595e-70
STOML2	2.86394e-74	-0.326614	0.621	0.737	1.04823e-69
MT-CO3	4.31405e-74	-0.560807	0.653	0.768	1.57898e-69
MT-ND4L	5.39492e-74	-0.570749	0.622	0.748	1.97459e-69
RPL31	5.47554e-74	-0.264833	0.841	0.875	2.0041e-69
SDF2L1	5.85579e-74	-0.398229	0.502	0.639	2.14328e-69
MT-ND3	6.49301e-74	-0.574768	0.544	0.688	2.3765e-69
LAT	2.31164e-73	-0.354172	0.637	0.764	8.46083e-69
PABPC1	2.73643e-73	-0.26164	0.82	0.861	1.00156e-68
UQCRH	3.20652e-73	-0.310883	0.69	0.783	1.17362e-68
SLC25A3	3.45861e-73	-0.333556	0.714	0.802	1.26589e-68
EIF3A	4.51207e-73	-0.307292	0.692	0.787	1.65146e-68
EIF3K	7.42712e-73	-0.296571	0.659	0.763	2.7184e-68
EIF3E	9.85874e-73	-0.311532	0.581	0.707	3.6084e-68
CCT4	2.10195e-72	-0.302616	0.686	0.774	7.69334e-68
KRTCAP2	2.98262e-72	-0.307701	0.594	0.719	1.09167e-67
KDELR2	6.6075e-72	-0.278783	0.437	0.579	2.41841e-67
RPL29	8.67898e-72	-0.250162	0.905	0.922	3.1766e-67
SATB1	1.11622e-71	-0.311798	0.349	0.503	4.08546e-67
TRAPPC2L	3.73894e-71	-0.278913	0.498	0.633	1.36849e-66
SEC61G	2.32152e-70	-0.303419	0.652	0.757	8.49701e-66
PSME2	5.28376e-70	-0.305633	0.702	0.799	1.93391e-65
GARS	5.31254e-70	-0.324486	0.584	0.701	1.94444e-65
DCTPP1	1.3238e-69	-0.31532	0.578	0.705	4.84524e-65
PCLAF	2.14753e-69	-0.357663	0.583	0.693	7.86018e-65
OLA1	1.57342e-68	-0.280103	0.554	0.679	5.75886e-64
RRM2	1.962e-68	-0.381976	0.669	0.772	7.18112e-64
BTF3	4.14142e-68	-0.313696	0.761	0.816	1.5158e-63
HSP90AA1	5.61347e-68	-0.328097	0.852	0.876	2.05459e-63
UBE2C	6.60027e-68	-0.482873	0.441	0.58	2.41577e-63
ZBED2	7.79235e-68	-0.403413	0.806	0.854	2.85208e-63
STIP1	9.41271e-68	-0.287065	0.591	0.715	3.44515e-63
PRR13	1.421e-67	-0.287499	0.575	0.698	5.201e-63
MT-CO1	2.29132e-67	-0.469001	0.749	0.833	8.38646e-63
XRN2	2.58756e-67	-0.273139	0.529	0.654	9.47073e-63
NDUFB9	3.26279e-67	-0.282876	0.639	0.754	1.19421e-62
MAGOH	9.25412e-67	-0.273522	0.575	0.695	3.3871e-62
MRPL41	1.01965e-66	-0.289606	0.683	0.782	3.73203e-62
SUZ12	4.92093e-66	-0.260298	0.532	0.66	1.80111e-61
TOMM20	5.57207e-66	-0.259471	0.563	0.683	2.03943e-61
SNRPD2	1.04568e-65	-0.264293	0.816	0.863	3.82729e-61
FKBP4	1.98699e-65	-0.256881	0.463	0.607	7.27258e-61
PDCD5	3.46308e-65	-0.290285	0.703	0.782	1.26752e-60
MT-ND6	7.36765e-65	-0.52997	0.55	0.683	2.69663e-60
EBP	8.76785e-65	-0.263608	0.444	0.579	3.20912e-60
EMD	1.03772e-64	-0.258118	0.533	0.658	3.79817e-60
YWHAB	1.60097e-64	-0.267857	0.681	0.771	5.8597e-60
EPRS	1.64775e-64	-0.293774	0.539	0.658	6.03094e-60
SELENOW	1.84532e-64	-0.278867	0.637	0.741	6.75405e-60
MT-CO2	1.99592e-64	-0.499193	0.656	0.769	7.30526e-60
SNU13	2.15126e-64	-0.273072	0.726	0.807	7.87382e-60
SPIDR	3.4352e-64	-0.284825	0.355	0.504	1.25732e-59
ATP5F1C	4.73822e-64	-0.279704	0.556	0.681	1.73424e-59
SNRPF	5.52504e-64	-0.277694	0.674	0.764	2.02222e-59
TMEM258	8.1663e-64	-0.286617	0.611	0.718	2.98895e-59
IARS	1.12461e-63	-0.287062	0.573	0.688	4.11618e-59
UBE2I	1.28695e-63	-0.26756	0.587	0.7	4.71038e-59
ATP5PO	1.72447e-63	-0.290898	0.586	0.708	6.31174e-59
HSPE1	2.24067e-63	-0.306128	0.77	0.832	8.20108e-59
ILF3	2.61163e-63	-0.266094	0.605	0.727	9.55883e-59
SRPK1	3.39193e-63	-0.27778	0.536	0.661	1.24148e-58
ETHE1	4.31293e-63	-0.256538	0.364	0.499	1.57857e-58
XRCC6	4.88949e-63	-0.270476	0.628	0.749	1.7896e-58
PTGES3	7.38689e-63	-0.289463	0.724	0.793	2.70368e-58
PSMD8	1.16605e-62	-0.277044	0.649	0.752	4.26785e-58
COX7C	4.36088e-62	-0.267244	0.731	0.797	1.59613e-57
TCP1	5.20794e-62	-0.296781	0.629	0.739	1.90616e-57
PHB	5.97516e-62	-0.285211	0.626	0.741	2.18697e-57
LDHB	9.71894e-62	-0.321601	0.721	0.801	3.55723e-57
TPX2	1.25776e-61	-0.315341	0.351	0.487	4.60352e-57
EEF1G	1.78139e-61	-0.260698	0.786	0.845	6.52005e-57
HMGN2	1.86009e-61	-0.286366	0.795	0.825	6.80813e-57
STMN1	3.43629e-61	-0.30803	0.661	0.747	1.25772e-56
PPA1	8.8821e-61	-0.299195	0.678	0.763	3.25094e-56
TPR	9.24659e-61	-0.258867	0.553	0.667	3.38434e-56
GSTK1	9.81766e-61	-0.271004	0.496	0.622	3.59336e-56
CKS2	2.23715e-60	-0.378058	0.671	0.747	8.18821e-56
NCL	6.48527e-60	-0.263191	0.857	0.88	2.37367e-55
CCT2	8.5064e-60	-0.286804	0.661	0.75	3.11343e-55
GNAI2	9.1791e-60	-0.258104	0.585	0.698	3.35964e-55
CCNB1	1.16408e-59	-0.330082	0.413	0.543	4.26064e-55
ACTB	1.82169e-59	-0.314874	0.935	0.926	6.66757e-55
CYBA	3.02186e-59	-0.300595	0.693	0.804	1.10603e-54
SET	3.65797e-59	-0.263646	0.745	0.809	1.33885e-54
TUBA1A	6.53978e-59	-0.279078	0.567	0.684	2.39362e-54
EBNA1BP2	1.30509e-58	-0.269196	0.628	0.734	4.77676e-54
EWSR1	1.6005e-58	-0.256478	0.669	0.762	5.85798e-54
ANP32B	1.67877e-58	-0.262721	0.744	0.808	6.14446e-54
MCM5	1.81803e-58	-0.299555	0.522	0.649	6.65416e-54
TMSB4X	2.55685e-58	-0.300552	0.904	0.912	9.35833e-54
U2SURP	5.55013e-58	-0.274007	0.56	0.678	2.0314e-53
ARPC1B	6.2335e-58	-0.278193	0.696	0.787	2.28152e-53
NDUFB6	9.43784e-58	-0.260889	0.557	0.683	3.45434e-53
LSM2	1.31917e-57	-0.288322	0.559	0.674	4.8283e-53
GNL3	1.48663e-57	-0.330506	0.635	0.716	5.4412e-53
UQCRC1	1.53172e-57	-0.278289	0.599	0.722	5.60625e-53
KPNA2	2.04244e-57	-0.323938	0.634	0.736	7.47554e-53
SNRPG	2.17247e-57	-0.257712	0.745	0.805	7.95146e-53
GSTO1	2.48388e-57	-0.257053	0.546	0.664	9.09126e-53
ZNF706	2.53179e-57	-0.275558	0.664	0.743	9.2666e-53
TOMM7	3.1657e-57	-0.267285	0.668	0.767	1.15868e-52
TALDO1	7.92581e-57	-0.262941	0.574	0.687	2.90092e-52
SURF4	1.18832e-55	-0.259026	0.606	0.726	4.34938e-51
NDUFS5	1.7109e-55	-0.250064	0.728	0.811	6.26208e-51
HSD17B10	2.18825e-55	-0.259752	0.548	0.666	8.0092e-51
PSMD12	5.49139e-55	-0.261804	0.603	0.707	2.0099e-50
PDIA3	6.16021e-55	-0.291959	0.621	0.722	2.2547e-50
PRMT1	7.02519e-55	-0.262316	0.695	0.788	2.57129e-50
SRI	1.41368e-54	-0.269045	0.626	0.73	5.17422e-50
CFL1	3.10883e-54	-0.250759	0.826	0.863	1.13786e-49
AC011603.2	3.62226e-54	-0.252052	0.394	0.531	1.32578e-49
NUDT21	9.79552e-54	-0.251758	0.589	0.704	3.58526e-49
SRSF9	1.12132e-53	-0.273154	0.641	0.733	4.10413e-49
MKI67	1.20071e-53	-0.31739	0.538	0.661	4.39473e-49
FKBP11	1.2645e-53	-0.291838	0.556	0.681	4.62819e-49
MT-ND4	5.25363e-53	-0.367775	0.649	0.763	1.92288e-48
NAP1L1	7.31682e-53	-0.257958	0.728	0.797	2.67803e-48
ANP32E	2.53273e-52	-0.263121	0.616	0.718	9.27004e-48
ATP5MC2	5.33009e-52	-0.270667	0.71	0.784	1.95087e-47
SSBP1	6.12306e-52	-0.251718	0.645	0.731	2.2411e-47
FAM136A	1.31134e-51	-0.261511	0.545	0.656	4.79963e-47
CCT8	2.25691e-51	-0.268466	0.632	0.73	8.26053e-47
CALR	2.59259e-51	-0.30039	0.735	0.801	9.48915e-47
AURKB	2.76165e-51	-0.257061	0.397	0.527	1.01079e-46
TOP2A	2.76687e-51	-0.259986	0.352	0.478	1.0127e-46
SSR2	7.85935e-51	-0.255302	0.569	0.684	2.8766e-46
HMGN1	2.75323e-50	-0.258036	0.66	0.747	1.00771e-45
ALYREF	8.37775e-50	-0.269603	0.664	0.756	3.06634e-45
RANBP1	1.79282e-49	-0.253197	0.714	0.793	6.56191e-45
PTPRC	1.79366e-49	-0.259147	0.666	0.755	6.56497e-45
MRPS26	1.95106e-49	-0.290389	0.525	0.639	7.14109e-45
PDIA6	2.74275e-49	-0.280906	0.6	0.714	1.00387e-44
EIF5B	3.05997e-49	-0.26498	0.623	0.728	1.11998e-44
CENPE	3.23992e-49	-0.275008	0.261	0.376	1.18584e-44
PSMB1	3.28194e-49	-0.252499	0.677	0.779	1.20122e-44
CD7	2.68797e-48	-0.403249	0.414	0.527	9.83823e-44
CSNK2B	1.64635e-47	-0.260518	0.65	0.75	6.02581e-43
SON	1.87951e-47	-0.250093	0.668	0.767	6.8792e-43
BIRC3	2.87167e-47	-0.324629	0.551	0.655	1.05106e-42
ERH	3.96894e-44	-0.251887	0.676	0.758	1.45267e-39
HMGA1	1.00479e-43	-0.293916	0.673	0.748	3.67765e-39
PRDX3	2.61079e-41	-0.263449	0.583	0.684	9.55575e-37
MT-ATP8	6.32121e-40	-0.332965	0.614	0.727	2.31363e-35
CTSC	6.61618e-40	-0.286828	0.673	0.771	2.42159e-35
CD27	1.31687e-38	-0.289874	0.328	0.444	4.81989e-34
HSPA5	2.23068e-38	-0.365483	0.741	0.803	8.1645e-34
IL9	1.26507e-36	-1.01682	0.089	0.173	4.6303e-32
MTDH	2.76385e-36	-0.278969	0.643	0.735	1.0116e-31
JUNB	3.19359e-35	-0.351494	0.866	0.885	1.16889e-30
AIM2	4.31062e-34	-0.259235	0.396	0.495	1.57773e-29
INSIG1	1.79035e-33	-0.267898	0.535	0.645	6.55286e-29
HMMR	5.73254e-32	-0.255607	0.286	0.383	2.09817e-27
PRDX1	1.31672e-26	-0.28692	0.828	0.841	4.81931e-22
GZMH	2.72035e-24	-0.295998	0.243	0.322	9.95674e-20
LINC00892	4.94314e-23	-0.271221	0.431	0.519	1.80924e-18
IL5	8.41836e-16	-0.524362	0.092	0.141	3.0812e-11
LINC02446	1.09877e-14	-0.26382	0.427	0.485	4.02162e-10
HIST1H4C	9.5713e-12	-0.250801	0.842	0.841	3.50319e-07
ZC3HAV1	3.1361e-09	-0.272197	0.564	0.623	0.000114784
CCL4L2	2.22123e-08	-0.456385	0.745	0.714	0.000812993
CCL4	3.92151e-08	-0.255888	0.932	0.891	0.00143531
IL31	0.000842413	-0.29136	0.108	0.086	1
CCL17	0.0115083	-0.338399	0.184	0.202	1
