# Supplementary material for: Sodium chloride in the tumor microenvironment enhances T cell metabolic fitness and cytotoxicity
Source: Nat Immunol. 2024 Aug 28;25(10):1830–44. doi: 10.1038/s41590-024-01918-6 (PMC11436365; doi:10.1038/s41590-024-01918-6)
Supplement: Supplementary file 6 — Supplementary Table 3. [file 41590_2024_1918_MOESM6_ESM.xlsx]

## Sheet: surface markers
ID #	Antigen	fluorophore	company	cat. #	clone
250	CCR4	PE/Dazzle 594	BioLegend	359419	L291H4
535	ICOS	Pacific Blue	BioLegend	313522	C398.4A
513	CD45RA	BUV737	BD	612846	HK100
554	CD27	BV510	BioLegend	302835	O323
562	CD103	BV785	BD	743654	Ber-ACT8
536	CXCR3	BV421	BioLegend	353716	G025H7
564	CD28	BV711	BioLegend	302948	CD28.2
246	CD62L	PE	BioLegend	304805	DREG-56
701	CD11c	BUV661	BD	612967	B-ly6
702	TCRgd	PerCP-eFluor710	Invitrogen	49-9959-42	B1.1
703	CD3	BUV615	BD	751252	SK7
704	CD8	BUV805	BD	612889	SK1
705	CD127	APC-R700	BD	565185	HIL-7R-M27
781	CD49a	BUV395	BD	742363	SR84
738	CCR6	BUV496	BD	612948	11A9
709	CD56	BV570	BioLegend	318330	HCD56
711	CD69	BV650	BioLegend	310934	FN50
712	CD38	APC-FIre810	BioLegend	303550	HIT2
713	CD95	PE-Cy5	BioLegend	305610	DX2
714	LAG-3	AF647	BioLegend	369304	11C3C65
715	CD4	YG584	Cytek	R7-20041	SK3
716	CD45R0	BB700	BD	745807	UCHL1
717	CCR7	BUV563	BD	741317	3D12
718	CXCR5	BV750	BD	747111	RF8B2
720	CD5	Super bright 436	Invitrogen	62-0059-42	UCHT2
721	HLA-DR	APC-eFluor780	Invitrogen	47-9952-42	L243
729	CD57	BB515	BD	565285	NK-1
553	CTLA-4	BV605	BioLegend	369610	BN13
329	CD31	PE-Cy7	BD	563651	WM59
733	PD-1	PerCP	BioLegend	329938	EH12.2H7
734	CD11b	PerCP-Cy5.5	BioLegend	301328	ICRF44
762	CD25	PE-Alexa Four 700	Thermo	MHCD2524	CD25-3G10
769	CXCR6	APC	Biolegend	356006	K041E5
	zombie NIR	zombie NIR	BioLegend	423106
	True-Stain Monocyte Blocker	monocyte-blocker	BioLegend	426102
	Human TruStain FcX	Fc receptor blocker	BioLegend	422302

## Sheet: cytokines panel
ID #	Antigen	fluorophore	company	cat. #	clone
741	GM-CSF	PE/Dazzle 594	BD	562857	BVD2-21C11
749	TNFa	BV510	BioLegend	507608	Mab11
558	IL-13	BV421	BioLegend	501916	JES10-5A2
737	IL-4	BV711	BD	564112	MP4-25D2
234	IL-5	PE	BioLegend	500903	364-3B3-14
770	GZMB	APC-fir750	BioLegend	372209	QA16A02
754	IL-9	AF647	BioLegend	507608	MH9A4
128	IL-1A	FITC	eBioscience	11-7118-82	364/3B3-14
748	IL-2	BV605	BioLegend	500332	MQ1-17H12
306	IL-10	PE-Cy7	BioLegend	501420	JES3-9D7
747	IFNg	SPARK NIR685	BioLegend	502552	4s.B3
416	IL-13	APC	BioLegend	501908	JES10-5A2
751	IL-17A	AF700	BioLegend	512318	BL168
